# Supplementary material for: GSPT1-specific protein degradation is effective in preclinical models of chemoresistant MYCN-amplified neuroblastoma
Source: J Exp Clin Cancer Res. 2026 Feb 6;45:58. doi: 10.1186/s13046-026-03647-0 (PMC12918055; doi:10.1186/s13046-026-03647-0)
Supplement: Supplementary file 1 — Supplementary Material 1. [file 13046_2026_3647_MOESM1_ESM.xlsx]

## Sheet: Sheet1
	SEQC dataset (n=498), 1000 most differentially expressed genes; p<0.01
	High risk							MYCN status
	high (n=518)		low (n=482)					MYCN amplified (n=451)			MYCN non-amplified (n=549)
	ABCE1			ABCA7				ABCA12			ABLIM3
	ACBD6			ABCG4				ABCC1			ACADVL
	ACTL6A			ABLIM2				ABCC4			ACSL6
	AEN			ABLIM3				ABCE1			ADC
	AHCY			ACADVL				ACBD6			ADPRHL2
	AIRN			ACAP3				AHCY			AGBL4
	ALDH18A1			ACHE				AIMP1			AGFG2
	ALG3			ADCY1				AIRN			AHCYL2
	ALKBH2			AGBL3				ALDH18A1			AHDC1
	ALYREF			AGPAT4				ALDH1B1			AHI1
	ANAPC11			AGRN				ALG3			AKIRIN1
	ANKRD18B			AHCYL2				ALKBH2			ALCAM
	ANP32B			AHDC1				ANAPC1			ALDOC
	APEX1			AHI1				ANKRD18B			ALS2CL
	APOO			AK5				ANKRD19P			ANKDD1A
	ARL2			ALCAM				ANP32A			ANKFY1
	ARMC6			ALDH3A2				ANP32C			ANKIB1
	ATIC			ALDOC				APEX1			ANKRD13C
	ATP5G1			ALS2CL				ARMC6			ANO6
	ATP5I			AMIGO2				ARSG			ANXA2
	AURKA			ANKDD1A				ATIC			ANXA2P2
	AURKAPS1			ANKFY1				ATP11C			APBA1
	BANF1			ANKRD13C				ATP5G2			APH1B
	BIRC5			ANKRD6				ATP6V1B1			APITD1-CORT
	BLM			ANKS1A				B3GNT5			ARF3
	BOD1			ANO6				BAZ1A			ARHGEF10L
	BOD1L2			ANXA2P2				BOD1			ARHGEF11
	BOLA2			APBA1				BOD1L2			ASAP3
	BRIP1			ARHGAP12				BTF3			ATG16L1
	BTF3			ARHGAP21				BYSL			ATP13A2
	BYSL			ARHGAP23				BZW2			ATP2B4
	BZW2			ARHGEF10L				C12ORF45			ATP6V0B
	C11ORF31			ARHGEF11				C14ORF166			ATP6V0D1
	C11ORF48			ARHGEF7				C17ORF76-AS1			ATP6V0E2-AS1
	C11ORF83			ASGR1				C19ORF48			ATP6V1C1
	C12ORF45			ATF7				C4ORF46			ATP6V1G2
	C14ORF166			ATP13A2				CA5BP1			ATPIF1
	C14ORF169			ATP2B4				CBS			ATXN1
	C14ORF2			ATXN1				CCDC58			B3GALT4
	C16ORF59			BAZ2B				CCNB1IP1			BAI2
	C17ORF82			BCAP29				CCT3			BBS9
	C17ORF89			BEST4				CCT4			BCAP29
	C18ORF56			BOK				CCT8			BEST4
	C19ORF40			BSDC1				CD320			BOK
	C19ORF48			BTBD9				CDCA4			BSDC1
	C19ORF53			C10ORF68				CDT1			BTBD9
	C4ORF46			C17ORF107				CEP72			C11ORF63
	CA5BP1			C17ORF61-PLSCR3				CHEK1			C11ORF80
	CCDC34			C17ORF85				CHEK2			C17ORF107
	CCDC42B			C1ORF63				CITED1			C1ORF122
	CCDC58			C20ORF194				CKS2			C1ORF173
	CCDC59			C5ORF4				CLMP			C1ORF50
	CCDC86			C6ORF89				CLNS1A			C1ORF63
	CCNA2			C7ORF41				CMBL			C1ORF86
	CCNB1			C7ORF53				CMSS1			C20ORF194
	CCNB2			CA13				CPLX3			C2CD4B
	CCT3			CAB39				CREB3L4			C2CD4C
	CCT8			CAB39L				CRYGD			C5ORF4
	CDC45			CACNA1D				CSE1L			C6ORF1
	CDCA2			CACNA2D3				DANCR			C6ORF89
	CDCA4			CACNB3				DCAF4			C7ORF41
	CDCA5			CADM1				DCTPP1			C7ORF43
	CDKN3			CADM3				DDN			CACNA2D3
	CDT1			CAMK2B				DDR2			CACNB3
	CENPA			CAMK2G				DDX1			CADM3
	CENPN			CAMTA1				DDX10			CAMK2A
	CEP152			CAMTA2				DDX39A			CAMTA1
	CHAF1A			CAPN5				DDX54			CAP1
	CHCHD6			CAPS2				DET1			CAPS2
	CHEK1			CASD1				DKC1			CAPZB
	CHEK2			CC2D1B				DLEU1			CASD1
	CIRH1A			CCBE1				DLL3			CBX7
	CKS2			CCDC132				DLX5			CC2D1B
	CLMP			CCDC17				DLX6			CCBE1
	CLPP			CCDC24				DNAAF2			CCDC126
	CMBL			CCNL2				DNAJC5G			CCDC132
	CMSS1			CCSER2				DPH5			CCDC146
	CNBP			CD160				DPY19L3			CCDC24
	CNIH4			CD163L1				DUS3L			CCDC30
	COA6			CD9				DUSP4			CCDC92
	COX16			CDRT1				DYM			CCM2
	COX7B			CDRT4				E2F3			CCNI2
	COX8A			CELA2B				EARS2			CCNL2
	CPSF3			CELF6				EBPL			CCPG1
	CRYGD			CEP85L				ECSIT			CD160
	CSE1L			CGN				EEF1B2			CD163L1
	CSTF1			CGNL1				EEF1D			CD44
	DANCR			CHD5				EEF1G			CD9
	DAZAP1			CHRNB1				EIF2S3			CDK11B
	DCAF4			CHRNE				EIF3E			CDKN2D
	DCTPP1			CLCN6				EIF4B			CELF6
	DDN			CLIP2				EIF4EBP1			CEP104
	DDX28			CLSTN1				ELK1			CES4A
	DDX39A			CLSTN3				EXO1			CGN
	DDX54			CNST				EXOSC2			CGNL1
	DEPDC1B			COL4A3BP				EXOSC5			CHD5
	DHFR			CORO2B				EXOSC7			CHRNB1
	DKC1			CPEB2				FAM101A			CHRNE
	DNAAF2			CPEB4				FAM178B			CLCN6
	DNAH14			CPNE2				FAM19A5			CLIP2
	DSCC1			CPNE9				FAM207A			CLN5
	E2F1			CROCCP3				FAM60A			CLSTN1
	E2F3			CROT				FAM72A			CLSTN3
	EBP			CTC1				FAM72B			CLU
	EEF1G			CTNNBIP1				FARSB			COL4A3BP
	EIF2B2			CYP4V2				FBL			CORO2A
	EIF3F			DAPK1				GABRA5			CORO2B
	EIF3M			DENND6B				GAR1			CPEB4
	EIF4EBP1			DHDDS				GART			CPNE2
	ELK1			DKFZP686I15217				GAS5			CRAT
	ELOVL6			DLG4				GDI2			CRIP2
	EMC9			DNAJB2				GLDC			CROCCP2
	EME1			DNAJC6				GMPS			CROCCP3
	ERCC6L			DNER				GNB2L1			CROT
	ERH			DOC2B				GNL3			CRY2
	EXO1			DOCK3				GNPNAT1			CSRNP2
	EXOSC2			DPYSL3				GPR125			CTNNBIP1
	EXOSC3			DRD2				GRPEL1			CUEDC1
	EXOSC5			DST				GRSF1			CXXC5
	EXOSC9			EIF2C4				GTF3C3			CYB561
	FAM127C			EPB41L1				GUF1			DBH
	FAM207A			EPB41L3				HELLS			DBH-AS1
	FAM72A			EPB41L4A				HMGA1			DDC
	FAM72B			EPHA5				HMGB3			DENND2A
	FAM72D			EPN2				HNRNPA1			DHDDS
	FAM83D			EPS15				HNRNPA1L2			DHRS1
	FANCB			EPS8L1				HNRNPA1P10			DKFZP686I15217
	FANCM			ESYT2				HNRNPAB			DMAP1
	FAU			EXOSC10				HNRNPD			DNAJB2
	FBL			EZH1				HNRNPL			DNAJC16
	FBXL21			FAM102B				HOXD10			DNAJC6
	FEN1			FAM131B				HPDL			DNAJC8
	FKBP3			FAM134B				HRH3			DNALI1
	FOXN3-AS1			FAM174B				HSPD1			DNER
	FRG1			FAM219B				IARS			DOCK3
	FTSJ1			FAM228A				IFRD2			DPP6
	FUNDC2			FAM69A				ILF3			DSEL
	GADD45GIP1			FARP2				IMPDH2			DUSP22
	GAPDH			FBXL17				INTS7			DUSP3
	GAR1			FBXO31				INVS			DYX1C1-CCPG1
	GART			FBXO42				IPO5			EBF1
	GEMIN6			FBXO44				ITPRIPL1			ECE1
	GINS1			FBXO9				JAGN1			ECEL1
	GINS2			FGD6				JPH1			EFNB3
	GMPS			FLCN				KATNB1			EIF2C4
	GNPNAT1			FLII				KDELC1			EIF4G3
	GRWD1			FLJ11235				KDELR1			ELMO2
	GSTO1			FLJ33360				KLRG2			EMC1
	GTF3C3			FLJ35946				KXD1			EPB41L1
	H2AFZ			FLJ39739				LAPTM4B			EPB49
	HAPLN4			FLOT2				LDHB			EPS15
	HAUS3			FNBP1				LIAS			ERC1
	HAUS7			FOXH1				LINC00478			ESYT2
	HDGFRP2			FOXJ2				LINC00839			EXOSC10
	HELLS			FOXP1				LMO3			EYA3
	HILPDA			FPGT-TNNI3K				LOC100127888			FABP3
	HINT1			FRS3				LOC100499227			FADS3
	HMGA1			FRY				LOC100505912			FAIM2
	HMGB2			GABARAPL1				LOC100505920			FAM102B
	HMGB3			GABARAPL3				LOC100506705			FAM115A
	HNRNPA1			GABBR1				LOC100507032			FAM131B
	HNRNPA1L2			GALNT3				LOC100508227			FAM134A
	HNRNPA1P10			GDPD5				LOC100508408			FAM134B
	HNRNPAB			GK5				LOC100652902			FAM174B
	HNRNPC			GLS				LOC150197			FAM213B
	HNRNPD			GLTSCR1L				LOC254559			FAM228A
	HNRNPL			GNAI1				LOC284933			FAM3C
	HNRNPM			GNB1				LOC388796			FAM47E
	HPDL			GNB5				LOC389906			FAM76A
	ICT1			GNG2				LOC442075			FAM91A2
	IGBP1			GNPTAB				LOC646903			FBXO42
	INTS12			GOLGA6L5				LOC650368			FBXO44
	IPO4			GPBP1L1				LRRN1			FBXO9
	JPH1			GPR153				LYAR			FLCN
	KARS			GRID2				METAP1			FLII
	KDELR1			HECA				METAP2			FLJ11235
	KIAA0101			HECTD3				MIR181A2HG			FLJ39739
	KIF18A			HGSNAT				MIR3654			FLOT2
	KIF4A			HIVEP2				MIR3658			FMNL1
	KIF4B			HIVEP3				MIS18A			FNDC5
	KNTC1			HP1BP3				MND1			FPGT-TNNI3K
	KPNB1			HPCAL4				MPST			GABARAPL1
	KXD1			HS6ST3				MPV17L			GABARAPL3
	LAGE3			HSD17B3				MRPL11			GABBR1
	LINC00493			ICA1L				MRPL15			GALE
	LOC100133957			IMPG1				MRPL3			GAP43
	LOC100289092			INCA1				MRPL4			GATS
	LOC100506465			INPP1				MRPS2			GCH1
	LOC152217			INPP5B				MRPS27			GDPD5
	LOC283692			INPP5K				MRPS30			GLTPD1
	LOC286059			INSRR				MRRF			GNA12
	LOC286467			JAK1				MTAP			GNAI1
	LOC646903			JAZF1				MTHFD1			GNB1
	LOC650368			JAZF1-AS1				MTHFD1L			GNB5
	LRBA			KATNAL1				MTHFD2			GNG2
	LRR1			KCNAB2				MTHFD2L			GNPTAB
	LRRC59			KCNC4				MYCN			GPATCH3
	LSM4			KCNQ3				MYCNOS			GPBP1L1
	LSM6			KCTD21				MYOZ3			GPD2
	LSM7			KCTD7				NACA			GPN2
	LYAR			KIAA0226				NAF1			GPR123
	MACROD1			KIAA0319L				NAP1L1			GPR153
	MAD2L1			KIAA0513				NAT10			GPR162
	MAFG-AS1			KIAA1456				NAT8L			GPS2
	MAZ			KIAA1522				NBAS			GSTK1
	MCM10			KIAA1841				NCAN			GTF2IRD1P1
	MCM2			KIAA1984				NCL			HECTD3
	MCM3			KIAA1984-AS1				NCR3LG1			HID1
	MCM6			KIF13A				NETO2			HMGCL
	METAP1			KIF13B				NFXL1			HP1BP3
	METAP2			KIF1B				NME1			HPCAL4
	METTL13			KIF5A				NME1-NME2			HYI
	MGC16275			KIF9-AS1				NME2			ICA1L
	MIR3654			KIFAP3				NME4			ICMT
	MIS18A			KIFC2				NOA1			IGIP
	MKS1			KIRREL3				NOB1			IL7
	MLF1IP			KLF5				NONO			INPP1
	MNAT1			LINC00174				NOP14			INPP5B
	MND1			LINC00340				NOP58			INSRR
	MPST			LINC00693				NPM1			IPO13
	MRGBP			LMBR1L				NPM3			IPP
	MRPL10			LMBRD1				NPPC			IQCC
	MRPL11			LOC100128288				NPW			ITSN2
	MRPL12			LOC100129427				NR2C2AP			JAK1
	MRPL23			LOC100130000				NT5DC3			JAZF1
	MRPL3			LOC100130691				NTHL1			JAZF1-AS1
	MRPL33			LOC100131825				ODC1			KATNAL1
	MRPL4			LOC100286793				OPRD1			KCNAB2
	MRPL51			LOC100505594				ORC6			KCNC3
	MRPL52			LOC100506124				PA2G4P4			KCNC4
	MRPL9			LOC100506257				PABPC1			KCTD7
	MRPS12			LOC100506504				PABPC3			KDM4A-AS1
	MRPS2			LOC100506700				PAICS			KIAA0319
	MRPS23			LOC100506965				PAM16			KIAA0319L
	MRPS30			LOC100506974				PARP16			KIAA0513
	MRPS34			LOC283177				PCOLCE			KIAA1522
	MRPS7			LOC284100				PCOLCE-AS1			KIAA1598
	MTFP1			LOC285878				PDCD5			KIAA1841
	MTHFD1			LOC344595				PDSS1			KIF13B
	MTHFD2L			LOC377711				PES1			KIF1B
	MTX1			LOC401320				PHB2			KIF5A
	MYCN			LOC643837				PHGDH			KIFAP3
	MYCNOS			LOC646471				PLD6			KIFC2
	MYOZ3			LOC728392				PLEKHG4B			KLHDC9
	NAA15			LOC728606				POLE3			KNDC1
	NAF1			LONRF2				POLR1E			KPNA6
	NAT10			LRRC37B				POLR2H			KRT19
	NAT8L			LRRC37BP1				POLR3D			L1CAM
	NCAN			LRRC48				PPA1			LACC1
	NDUFA7			LRRC63				PPA2			LACTB
	NDUFAB1			LRRC71				PPAT			LMBRD1
	NDUFB11			MACF1				PPRC1			LOC100129427
	NDUFV3			MAP1LC3A				PRDM8			LOC100130000
	NEDD8			MAP2K4				PRDX4			LOC100131825
	NEDD8-MDP1			MAP3K12				PRDX6			LOC100286793
	NEIL3			MAP7				PRMT1			LOC100505636
	NHP2			MAP7D1				PRMT5			LOC100506257
	NIF3L1			MAPK11				PRMT5-AS1			LOC100506310
	NME1			MAPRE2				PSAT1			LOC100506504
	NME1-NME2			MASP2				PSMG1			LOC100506533
	NME2			MAST2				PUS7			LOC100506700
	NME4			MATN2				PYCR1			LOC100506713
	NOA1			MCF2L				QTRTD1			LOC100506963
	NOB1			MCF2L2				RAB33A			LOC100507367
	NONO			MDGA1				RABEPK			LOC113230
	NOP14			MFN2				RANBP1			LOC148413
	NOP16			MIB2				RASL10B			LOC285878
	NPM1			MINK1				RBMX			LOC441455
	NPM3			MIR137HG				RBMXL1			LOC643837
	NPPC			MKNK1				RCOR2			LOC646471
	NR2C2AP			MOB3B				RLIM			LOC728392
	NTHL1			MORN1				RNF113A			LPCAT3
	NUDT5			MROH1				RNU86			LRRC37BP1
	NUP37			MSTN				RPL10			LRRC41
	NUP93			MTFR1L				RPL10A			LRRC47
	NXT1			MTSS1				RPL12			LRRC63
	NXT2			MYCL1				RPL13			LRRC71
	OCIAD2			MYO18A				RPL13AP20			LURAP1
	ODC1			MYO1C				RPL14			LYST
	ORC6			MYO5A				RPL18			LZIC
	OSTC			NADK				RPL18A			MACF1
	OSTCP2			NAGK				RPL22L1			MAP1A
	PA2G4			NCDN				RPL23			MAP1LC3A
	PA2G4P4			NCOA7				RPL23P8			MAP2K4
	PAICS			NDEL1				RPL24			MAP3K12
	PALB2			NDFIP1				RPL27A			MAP3K3
	PAM16			NEURL4				RPL28			MAP7D1
	PARL			NISCH				RPL29			MAPK1
	PCNA			NMNAT1				RPL3			MAPK11
	PCNA-AS1			NPPA-AS1				RPL32			MAPRE2
	PDCD5			NRBP2				RPL34			MAPT
	PDHA1			NRCAM				RPL35			MASP2
	PDHA2			NT5C1A				RPL35A			MAST2
	PDP2			NTRK1				RPL36			MATN1
	PDSS1			OGDH				RPL37			MCF2L2
	PGK1			OPTN				RPL38			MDGA1
	PHB			OSBPL9				RPL39			MEAF6
	PHB2			PAFAH1B1				RPL4			MED8
	PHF16			PAFAH2				RPL41			MFN2
	PIGY			PCDHA1				RPL7			MIB2
	PLK1			PCDHA10				RPL7A			MIER1
	PLK4			PCDHA11				RPL9			MIIP
	PMCH			PCDHA12				RPLP0			MINOS1
	POLA1			PCDHA13				RPLP1			MKNK1
	POLA2			PCDHA2				RPS10			MKNK1-AS1
	POLD1			PCDHA3				RPS11			MKRN1
	POLD2			PCDHA4				RPS12			MKRN9P
	POLE2			PCDHA5				RPS13			MMEL1
	POLE3			PCDHA6				RPS14			MORN1
	POLR2C			PCDHA7				RPS15			MTF1
	POLR2H			PCDHA8				RPS15A			MTFR1L
	POLR2I			PCDHA9				RPS16			MTHFR
	POLR3D			PCDHAC1				RPS17			MTOR
	POLR3K			PCDHAC2				RPS17L			MTSS1
	POP7			PCDHGC4				RPS18			MUL1
	PPAT			PCLO				RPS2			MYCL1
	PPID			PDE4DIP				RPS20			MYO5A
	PPP1R14B			PEAR1				RPS21			MYO6
	PRDX4			PGM2L1				RPS23			NACAD
	PRDX6			PHF7				RPS24			NADK
	PRELID1			PHLDB1				RPS25			NAGK
	PRMT1			PIK3CD				RPS29			NAV3
	PRMT3			PIK3R1				RPS3			NBPF1
	PRMT5			PINK1				RPS3A			NCDN
	PRMT5-AS1			PIP5KL1				RPS4X			NDRG4
	PRPF19			PIRT				RPS5			NECAP2
	PRPS1			PITHD1				RPS6			NLRC4
	PRTFDC1			PITPNA				RPS7			NMNAT1
	PSIMCT-1			PJA2				RPS9			NPPA-AS1
	PSMA1			PKIB				RPSA			NR3C1
	PSMA3			PLCD4				RPSAP58			NRBP2
	PSMA6			PLD2				RPSAP9			NRCAM
	PSMB5			PLEC				RPUSD4			NRXN2
	PSMG1			PLEKHG5				RRP1			NTRK1
	PTRH2			PLEKHM2				RRP1B			NYAP1
	PTTG2			PLSCR3				RRP9			OPTN
	PYCR1			PLXNA4				RSL1D1			ORAI2
	PYURF			PLXNC1				RUVBL1			OSBPL3
	RAB33A			PMP22				SAAL1			OSBPL9
	RABEPK			POF1B				SAP30			P2RX6
	RAD51C			POLR2A				SARS2			PAFAH1B1
	RAN			POLR2J4				SCARNA22			PAFAH2
	RANBP1			POMGNT1				SCFD2			PALM3
	RASL10B			PP14571				SCRT2			PANK4
	RBM14-RBM4			PPIEL				SET			PCLO
	RBM4			PPP1R21				SFXN4			PEF1
	RBMX			PPP3CB				SIX2			PEX10
	RBMX2			PRDM2				SIX4			PEX14
	RBMXL1			PRKACB				SKP2			PGM2L1
	RCOR2			PRKAG2				SLC16A1			PHC2
	RFC4			PRKCD				SLC19A1			PHF13
	RFWD3			PRKCZ				SLC1A5			PID1
	RLIM			PRUNE2				SLC25A5			PIGV
	RMI2			PSD2				SLC25A6			PIK3CD
	RNASEH2A			PTBP3				SLC29A2			PINK1
	RNF113A			PTPRA				SLC30A3			PIP5KL1
	RNF150			PTPRF				SLC35F2			PIRT
	RPL10			PTPRH				SLC38A5			PITHD1
	RPL18			PUM1				SLC6A11			PITPNA
	RPL22L1			PVRL1				SLC6A8			PJA2
	RPL27A			PYGB				SLC7A5P1			PLEKHM1
	RPL28			QPCT				SLCO4A1			PLEKHM2
	RPL36			R3HDM2				SLCO5A1			PLXNA4
	RPL36AL			RAB15				SLITRK4			PMP22
	RPL38			RAB3B				SMIM11			PNKD
	RPL39			RAB5B				SMO			PNMAL2
	RPLP0			RABGAP1L				SNHG1			PNPLA8
	RPLP1			RABGEF1				SNHG16			PNRC2
	RPLP2			RAMP3				SNHG7			POLR2J4
	RPP25L			RAP1GAP2				SNHG8			POMGNT1
	RPS11			RAPH1				SNORA76			PP14571
	RPS13			REEP1				SNORD36A			PPCS
	RPS15			REEP5				SNORD47			PPIE
	RPS15A			REEP6				SNORD65			PPIEL
	RPS16			RERE				SNORD80			PPP1R21
	RPS19			RFTN1				SNORD81			PPP1R8
	RPS2			RGMB				SNRPA			PPP2R5B
	RPS29			RGS9				SNRPD1			PQLC2
	RPS3A			RIMS1				SNRPD2			PRDM2
	RPS7			RIN2				SNRPE			PRKACB
	RRM1			RIPK1				SNRPF			PRKAG2
	RRP1			RNF11				SSR4			PRKCB
	RRP1B			RSG1				ST6GAL2			PRKCZ
	RRP9			RSPH4A				SUSD5			PRUNE2
	RSL1D1			RUNDC3B				SUV39H2			PSD2
	RUVBL1			RUSC1				TAF1D			PSMG3-AS1
	RUVBL2			S100PBP				TAPT1-AS1			PTBP3
	SAAL1			SCG2				TCF3			PTP4A2
	SAC3D1			SCN3B				TEAD4			PTPRA
	SAP30			SCN7A				TERC			PTPRF
	SCFD2			SCN9A				TEX10			PTPRH
	SCML2			SCNN1D				TEX15			PTPRN2
	SET			SDC3				TFAP4			RAB15
	SF3B3			SERINC1				TGIF2			RAB3B
	SFXN4			SGK2				THEM6			RAB5B
	SHFM1			SGSM1				THG1L			RAB8B
	SIVA1			SGSM2				THOC6			RABGEF1
	SIX2			SH3BP5-AS1				TICRR			RAMP3
	SLBP			SH3GLB1				TIMM13			RAP1GAP2
	SLC16A1			SKI				TIMM8A			RASSF4
	SLC1A5			SLC18A1				TIMM9			RBM48
	SLC25A19			SLC18A2				TKT			REEP5
	SLC25A39			SLC22A4				TMA16			REEP6
	SLC25A5			SLC35E2				TMEM97			RER1
	SLC25A5-AS1			SLC35E2B				TP53			RERE
	SLC30A3			SLC47A2				TRAP1			RGAG4
	SLC38A5			SLC4A3				TRIM28			RGS5
	SLC6A11			SLCO3A1				TRIM54			RGS9
	SLC9B1			SMG6				TRIM71			RHCE
	SLCO4A1			SNORA44				TRMT1			RIMS3
	SLIRP			SNORD118				TRNT1			RIN2
	SMIM11			SNX14				TTLL12			RIOK3
	SMIM7			SOX6				TWIST1			RIPK1
	SNAPC1			SPRN				U2AF1			RIT1
	SNHG1			SPTAN1				UCK2			RLF
	SNHG16			SPTBN1				UGDH			RND2
	SNORA76			SRCIN1				UNG			RNF10
	SNORD88B			SRGAP3				UNQ6975			RNF11
	SNRPA			SRRM1				USP3			RNF19B
	SNRPB			SRRM3				UTP14A			RNF220
	SNRPD1			SRSF4				VARS			RNFT1
	SNRPD2			SSFA2				VAX2			RPS6KA1
	SNRPE			ST3GAL1				VWCE			RRAGC
	SNRPF			ST8SIA2				WDR12			RSG1
	SOCS4			STAM2				WDR74			RSPH4A
	SOS1-IT1			STAT3				WDR89			RUNDC1
	SPC24			STK31				WHSC2			RUSC1
	SRPRB			STX12				XPO5			S100PBP
	SRSF1			SUPT6H				YARS2			SCG2
	SRSF9			SYNM				ZBTB12			SCN7A
	SSR3			SYNRG				ZNF114			SCN9A
	SSR4			SYT2				ZNF121			SCPEP1
	SSRP1			TIAF1				ZNF124			SDC3
	STIP1			TLN2				ZNF219			SDF4
	STK33			TMEFF2				ZNF239			SEPN1
	STOML2			TMEM107				ZNF280C			2025-09-04
	STRBP			TMEM191B				ZNF330			SERINC1
	SUPT16H			TMEM191C				ZNF485			SERINC3
	SUV39H1			TMEM255A				ZNF502			SERPINB6
	SUV39H2			TMEM30A				ZNF562			SERPINB8
	SYNJ2BP-COX16			TMEM63B				ZNF581			SFXN5
	SYT14			TNFRSF25				ZNF587B			SGK2
	TAF7			TOM1L2				ZNF616			SH3GLB1
	TAPT1-AS1			TPPP				ZNF639			SH3GLB2
	TCEAL8			TPT1-AS1				ZNF670-ZNF695			SLC18A2
	TERC			TRIM36				ZNF695			SLC26A11
	TERT			TRIM67				ZNF732			SLC35E2B
	TEX10			TRNAU1AP				ZNF876P			SLC37A1
	TEX15			TRPV2				ZNF90			SLC43A2
	TFAP4			TTC19				ZNFX1-AS1			SLC48A1
	THAP9			TTC7A				ZRANB3			SLCO3A1
	THOC3			TVP23C-CDRT4							SMAP2
	TICRR			UBASH3B							SMG6
	TIGD1			UBE2D4							SMIM12
	TIMM10			UBE2H							SMIM14
	TIMM17B			UBE4B							SNIP1
	TIMM8A			ULBP2							SNORD118
	TIMM9			ULK2							SNX14
	TIPIN			USP35							SNX15
	TK1			USP48							SORBS2
	TMA16			VAMP1							SPOCK2
	TMEM216			VAMP2							SRCIN1
	TMEM251			VPS13D							SRRM1
	TMEM258			VPS53							SRSF4
	TMEM97			VSTM2A							SSFA2
	TOMM22			WDR37							ST3GAL3
	TOMM40			WDR47							STAG3
	TOMM5			WDR91							STAM2
	TRA2B			WIPF2							STAT3
	TRAP1			WNT4							STK40
	TRIAP1			WSB1							STX12
	TRIP13			ZBTB16							SYNM
	TRMT10C			ZBTB4							SYNRG
	TRMT112			ZBTB46							SYT13
	TSSC4			ZBTB48							SYT2
	TUT1			ZEB2							SYT5
	TXLNG			ZHX2							SYT7
	U2AF1			ZNF25							SZT2
	UBE2C			ZNF362							TANGO2
	UBE2S			ZNF436							TAOK2
	UBE2T			ZNF641							TAX1BP1
	UHRF1			ZSWIM7							TCEB3
	UMPS										TDRD7
	UNG										TEKT2
	UQCRFS1										TFEB
	USP44										THRA
	UTP14A										THRAP3
	UTP3										TLN2
	UXT										TM2D1
	VAX2										TMBIM6
	VKORC1										TMEM107
	VMA21										TMEM127
	VRK1										TMEM150C
	WDHD1										TMEM167B
	WDR5B										TMEM222
	WDR74										TMEM234
	WDR89										TMEM240
	WHSC2										TMEM248
	YARS2										TMEM255A
	YIF1A										TMEM50A
	ZBED5										TMEM57
	ZBTB12										TMEM59
	ZMYND19										TMIE
	ZNF219										TMUB2
	ZNF330										TOM1L2
	ZNF443										TP53INP2
	ZNF492										TPMT
	ZNF595										TPPP3
	ZNF639										TPRG1L
	ZNF670-ZNF695										TRIM36
	ZNF695										TRIM62
	ZNF732										TRIT1
	ZNF768										TRNAU1AP
	ZNF850										TRPV2
	ZNF876P										TTC7A
	ZNF891										TXLNA
	ZNF90										UBASH3B
	ZNF93										UBE2D4
											UBE2H
											UBE2J2
											UBE4B
											UBR4
											USP48
											VAMP1
											VAMP2
											VAMP3
											VAT1
											VAT1L
											VPS13D
											VSTM2A
											WASF2
											WDR91
											WDTC1
											WNT4
											WSB1
											YIPF1
											ZBTB17
											ZBTB46
											ZBTB48
											ZCCHC12
											ZCCHC17
											ZDHHC18
											ZFAND3
											ZHX2
											ZNF362
											ZNF436
											ZNF641
											ZSWIM5
											ZYG11B
