# Supplementary material for: GSPT1-specific protein degradation is effective in preclinical models of chemoresistant MYCN-amplified neuroblastoma
Source: J Exp Clin Cancer Res. 2026 Feb 6;45:58. doi: 10.1186/s13046-026-03647-0 (PMC12918055; doi:10.1186/s13046-026-03647-0)
Supplement: Supplementary file 4 — Supplementary Material 4. [file 13046_2026_3647_MOESM4_ESM.xlsx]

## Sheet: report_calculations_PDX1
Protein.Group	Protein.Names	Genes	First.Protein.Description	1N1	1N2	1N3	1N4	2N1	2N2	2N3	2N4	3N1	3N2	3N3	3N4	4N1	4N2	4N3	4N4	5N1	5N2	5N3	5N4		Count		1N1	1N2	1N3	1N4	2N1	2N2	2N3	2N4	3N1	3N2	3N3	3N4	4N1	4N2	4N3	4N4	5N1	5N2	5N3	5N4		1	2
A0A0B4J2D5;P0DPI2	GAL3A_HUMAN;GAL3B_HUMAN	GATD3;GATD3B	Putative glutamine amidotransferase-like class 1 domain-containing protein 3B, mitochondrial	31066800	29669000	29147500	28912500	29087900	30399700	28752900	30190700	31216200	31765800	30557400	31240800	29512200	29906500	28403400	28085500	30542800	33571000	33274400	33201900		20		24.8889	24.8225	24.7969	24.7852	24.7939	24.8576	24.7772	24.8476	24.8958	24.921	24.865	24.8969	24.8148	24.834	24.7596	24.7433	24.8643	25.0007	24.9879	24.9848		24.8233	24.8191
A0A3B3IRV3	MCTS2_HUMAN	MCTS2	Malignant T-cell-amplified sequence 2						1754570	1492670	983301		1460970			1346040			1502720		1481000				7							20.7427	20.5095	19.9073		20.4785			20.3603			20.5191		20.4981				#DIV/0!	20.3865
A0A590UK83	SMI45_HUMAN	SMIM45	Small integral membrane protein 45	1658340	2051320	1375740	1966530	1792280	2214870	1854550		1969040	2427500	1822610	1962980	1557440	1976130	1898000	1419190	2086100	2097960	1929390	2333470		19		20.6613	20.9681	20.3918	20.9072	20.7734	21.0788	20.8226		20.9091	21.211	20.7976	20.9046	20.5707	20.9142	20.856	20.4366	20.9924	21.0006	20.8797	21.154		20.7321	20.8916
A0AVF1-3;A0AVF1;A0AVF1-2	IFT56_HUMAN	IFT56	Intraflagellar transport protein 56	3408930	2856340	2899520	2980340	3204470	3424770	3144840	2829920	3515660	2998050	2372100	3209890	3242850	2596920	2832010	3237450	3435340	2852430	3154490	3525900		20		21.7009	21.4457	21.4674	21.507	21.6117	21.7076	21.5846	21.4323	21.7454	21.5156	21.1777	21.6141	21.6288	21.3084	21.4334	21.6264	21.712	21.4438	21.589	21.7496		21.5303	21.584
A0AVT1	UBA6_HUMAN	UBA6	Ubiquitin-like modifier-activating enzyme 6	17752400	18808100	17594000	17828000	16505100	18593700	18013400	17397300	17967500	18992000	18041200	17852200	18122000	17248500	17816800	17987600	18738300	18839700	18951900	18339200		20		24.0815	24.1649	24.0686	24.0876	23.9764	24.1483	24.1026	24.0524	24.0989	24.1789	24.1048	24.0896	24.1112	24.04	24.0867	24.1005	24.1595	24.1673	24.1758	24.1284		24.1006	24.0699
A0FGR8-2	ESYT2_HUMAN	ESYT2	Isoform 2 of Extended synaptotagmin-2	6169560	4818180	5419390	5786740	6594940	5164780	5801070	5845270	6698720	5061810	6131830	6151580	6177560	5051170	5688070	5889710	7110030	5342530	6083000	6475580		20		22.5567	22.2001	22.3697	22.4643	22.6529	22.3003	22.4679	22.4788	22.6755	22.2712	22.5479	22.5525	22.5586	22.2682	22.4395	22.4898	22.7614	22.3491	22.5364	22.6266		22.3977	22.475
A0JLT2;A0JLT2-2	MED19_HUMAN	MED19	Mediator of RNA polymerase II transcription subunit 19	6820100	5214910	5971500	5532410	6786140	5541930	5988600	5396040	5945800	5872460	5227270	5154070	5833890	5493370	5546640	5104810	5968540	5115390	5381890	5097440		20		22.7014	22.3142	22.5097	22.3995	22.6942	22.402	22.5138	22.3635	22.5034	22.4855	22.3176	22.2973	22.476	22.3893	22.4032	22.2834	22.5089	22.2864	22.3597	22.2813		22.4812	22.4933
A0JNW5	BLT3B_HUMAN	BLTP3B	Bridge-like lipid transfer protein family member 3B	236937			90148.4	162965	76027.2	135634	138018	179674		156332		145601	123701	108611	145031		73651.2				13		17.8541			16.46	17.3142	16.2142	17.0494	17.0745	17.455		17.2543		17.1517	16.9165	16.7288	17.146		16.1684				17.1571	16.9131
A1L020	MEX3A_HUMAN	MEX3A	RNA-binding protein MEX3A	7621740	8222700	7205990	7144520	7736660	8731690	7477780	7452560	6916830	8255540	7091160	6707190	7547120	8417120	8168560	7796110	6478120	7127660	6667280	6395290		20		22.8617	22.9712	22.7808	22.7684	22.8833	23.0578	22.8342	22.8293	22.7217	22.9769	22.7576	22.6773	22.8475	23.0049	22.9617	22.8943	22.6271	22.765	22.6687	22.6086		22.8455	22.9011
A1L020;Q86XN8;Q5U5Q3;Q6ZN04	MEX3A_HUMAN;MEX3B_HUMAN;MEX3C_HUMAN;MEX3D_HUMAN	MEX3A;MEX3B;MEX3C;MEX3D	RNA-binding protein MEX3A	13977100	12066100	9886440	10961800	14904100	12211400	10697300	11376400	11265000	11677000	9652660	10049200	11517500	11735500	10967500	9651470	10342600	9862350	10417300	9590950		20		23.7366	23.5245	23.237	23.386	23.8292	23.5417	23.3507	23.4395	23.4253	23.4772	23.2025	23.2606	23.4573	23.4844	23.3867	23.2023	23.3021	23.2335	23.3125	23.1932		23.471	23.5403
A1L0T0	HACL2_HUMAN	ILVBL	2-hydroxyacyl-CoA lyase 2	18553900	17286700	16729900	16231100	20298700	17901400	17281100	19058100	19580100	18645800	20047000	18166600	17848200	18118100	17929000	18191700	21567000	19635800	19075800	19925500		20		24.1452	24.0432	23.9959	23.9523	24.2749	24.0936	24.0427	24.1839	24.2229	24.1523	24.2569	24.1148	24.0893	24.1109	24.0958	24.1168	24.3623	24.227	24.1852	24.2481		24.0341	24.1488
A1L390	PKHG3_HUMAN	PLEKHG3	Pleckstrin homology domain-containing family G member 3	987206	1133350	928502	1015740		1080500	1040730		1021620	1106040			880564			985732	969220	1099040	813388	814692		14		19.913	20.1122	19.8245	19.9541		20.0433	19.9892		19.9624	20.077			19.7481			19.9108	19.8865	20.0678	19.6336	19.6359		19.9509	20.0162
A1X283	SPD2B_HUMAN	SH3PXD2B	SH3 and PX domain-containing protein 2B	2611080	2468730	2315190	2298090	1965320	2365490	1935820	1789900	2031540	2487390	2018930	2069500	2000380	2044850	2019680	2166440	1459690	2107650	2423070	2168960		20		21.3162	21.2353	21.1427	21.132	20.9063	21.1737	20.8845	20.7714	20.9541	21.2462	20.9452	20.9809	20.9318	20.9636	20.9457	21.0469	20.4772	21.0072	21.2084	21.0486		21.2066	20.934
A1XBS5;A1XBS5-2	CBAR1_HUMAN	CIBAR1	CBY1-interacting BAR domain-containing protein 1	1219930	811270	890399	829607	1284260		886217	1058430	1187910		661556	720253	785780	940109		539144				697422		14		20.2184	19.6298	19.7641	19.6621	20.2925		19.7573	20.0135	20.18		19.3355	19.4581	19.5838	19.8425		19.0403				19.4117		19.8186	20.0211
A2RRP1	NBAS_HUMAN	NBAS	NBAS subunit of NRZ tethering complex	47515600	38964600	43055200	47175200	49458100	31743600	49229000	46881200	37218600	30814500	36192700	35100400	39342700	40932700	35906500	36310300	31556800	24991900	27693400	29248100		20		25.5019	25.2157	25.3597	25.4915	25.5597	24.92	25.553	25.4825	25.1495	24.8771	25.1092	25.065	25.2296	25.2868	25.0977	25.1139	24.9114	24.575	24.723	24.8018		25.3922	25.3788
A2RU67	F234B_HUMAN	FAM234B	Protein FAM234B	980641	998628	909428	936639	1134820	1034000	834987	786135	911474	695478	712074	649015	1029240	912225	650146	694672	789750	698242	800748	720358		20		19.9034	19.9296	19.7946	19.8371	20.114	19.9798	19.6714	19.5844	19.7978	19.4076	19.4417	19.3079	19.9731	19.799	19.3104	19.406	19.591	19.4134	19.611	19.4584		19.8662	19.8374
A3KMH1	VWA8_HUMAN	VWA8	von Willebrand factor A domain-containing protein 8	8057730	8362410	8071280	8337300	8306840	9370500	8800400	8482590	8634870	9309750	9207290	8968300	9049770	8228770	9426900	9104420	9497400	9723790	9897730	9457210		20		22.9419	22.9955	22.9444	22.9911	22.9859	23.1597	23.0691	23.0161	23.0417	23.1503	23.1343	23.0964	23.1094	22.9722	23.1684	23.1181	23.1791	23.2131	23.2387	23.173		22.9682	23.0577
A3KN83;A3KN83-2;A3KN83-3	SBNO1_HUMAN	SBNO1	Protein strawberry notch homolog 1	8722480	8911800	8891740	9397420	8098640	8139940	8331240	8497130	7490210	7774470	7852770	8083760	8246500	8034180	8356790	8297640	7119810	6789190	7356190	7346990		20		23.0563	23.0873	23.084	23.1638	22.9492	22.9566	22.9901	23.0185	22.8366	22.8903	22.9048	22.9466	22.9754	22.9377	22.9945	22.9843	22.7634	22.6948	22.8105	22.8087		23.0979	22.9786
A3KN83;A3KN83-2;A3KN83-3;Q9Y2G9	SBNO1_HUMAN;SBNO2_HUMAN	SBNO1;SBNO2	Protein strawberry notch homolog 1	6473760	6354000	6383540	6904060	7942910	5533780	6047670	5852630	5082410	5683580	5908540	5062710	6527580	5308390	6031600	6508980	5604300	4759050	5595560	5379270		20		22.6262	22.5992	22.6059	22.719	22.9212	22.3998	22.5279	22.4807	22.2771	22.4384	22.4944	22.2715	22.6381	22.3398	22.5241	22.634	22.4181	22.1822	22.4159	22.359		22.6376	22.5824
A4D161	F221A_HUMAN	FAM221A	Protein FAM221A	2678590	2250760	2271310	2501310	2030850	2191810	2635750	1783860	2040760	2424700	1987420	2014300	2524680	1794910	2316540	1952330	2020590	1639110	1667520	1779710		20		21.353	21.102	21.1151	21.2543	20.9537	21.0637	21.3298	20.7666	20.9607	21.2094	20.9225	20.9418	21.2677	20.7755	21.1435	20.8968	20.9463	20.6445	20.6693	20.7632		21.2061	21.0284
A4D1E9	GTPBA_HUMAN	GTPBP10	GTP-binding protein 10	7501920	7021740	7056700	7260960	7587630	6907650	7385260	7435150	7668410	6780200	7404700	7253480	7730060	6887840	7622200	7143520	7931370	6973030	7867710	7866260		20		22.8388	22.7434	22.7506	22.7917	22.8552	22.7198	22.8162	22.8259	22.8705	22.6929	22.82	22.7902	22.882	22.7156	22.8618	22.7682	22.9191	22.7334	22.9075	22.9072		22.7811	22.8043
A4D1P6	WDR91_HUMAN	WDR91	WD repeat-containing protein 91	5289220	4402500	4842360	5144560	5189240	4058260	4945340	5403720	5557260	4336310	4960470	4999770	5123320	4346150	4940270	5005830	5348110	4512330	5142190	5035470		20		22.3346	22.0699	22.2073	22.2946	22.3071	21.9524	22.2376	22.3655	22.4059	22.048	22.242	22.2534	22.2886	22.0513	22.2362	22.2552	22.3506	22.1054	22.294	22.2637		22.2266	22.2157
A5D8V6	VP37C_HUMAN	VPS37C	Vacuolar protein sorting-associated protein 37C			899234	933088		980630	1099840		1737490	565128	1000210	1712140		1029340	1186660	1272240		653809	681122			13				19.7783	19.8317		19.9033	20.0689		20.7286	19.1082	19.9319	20.7074		19.9733	20.1785	20.2789		19.3185	19.3776			19.805	19.9861
A5PLN9;A5PLN9-2;A5PLN9-4;A5PLN9-5	TPC13_HUMAN	TRAPPC13	Trafficking protein particle complex subunit 13	4271060	4503030	4419820	4443100	4439400	4429870	4700790	4265690	4469370	4945950	4531790	4626070	4454200	4363260	4428920	4496460	4506650	4386740	4509000	4563560		20		22.0262	22.1025	22.0756	22.0831	22.0819	22.0788	22.1645	22.0243	22.0916	22.2378	22.1116	22.1414	22.0867	22.057	22.0785	22.1004	22.1036	22.0647	22.1044	22.1217		22.0718	22.0874
A5YKK6	CNOT1_HUMAN	CNOT1	CCR4-NOT transcription complex subunit 1	24688400	25480400	24507200	25138400	23264700	25316500	25304100	22930000	24920600	25707700	25232900	24817700	24615600	24594600	24123400	24668200	24716400	25209000	24222700	24214100		20		24.5573	24.6029	24.5467	24.5834	24.4716	24.5936	24.5929	24.4507	24.5708	24.6157	24.5888	24.5649	24.5531	24.5518	24.5239	24.5561	24.559	24.5874	24.5299	24.5293		24.5726	24.5272
A6NCE7;Q9GZQ8	MLP3B_HUMAN;MP3B2_HUMAN	MAP1LC3B;MAP1LC3B2	Microtubule-associated proteins 1A/1B light chain 3 beta 2	12020800	13145200	9321600	10182400	10184500	9616200	9698170	8001090	8739360	9060000	8048940	6880410	8991760	10410700	7700330	6663500	6654100	7566800	7657230	5744300		20		23.519	23.648	23.1521	23.2796	23.2799	23.197	23.2093	22.9318	23.0591	23.1111	22.9404	22.7141	23.1002	23.3116	22.8765	22.6678	22.6658	22.8513	22.8684	22.4537		23.3997	23.1545
A6NDG6	PGP_HUMAN	PGP	Glycerol-3-phosphate phosphatase	34660200	34002500	32948200	32634400	31789300	32333000	33324000	32860200	32280200	33141700	33512500	34210900	32904700	32918400	32645400	32569300	30443600	30761800	33216600	31391900		20		25.0468	25.0191	24.9737	24.9599	24.922	24.9465	24.9901	24.9698	24.9441	24.9821	24.9982	25.028	24.9718	24.9724	24.9604	24.957	24.8596	24.8746	24.9854	24.9039		24.9999	24.9571
A6NDU8	RIMC1_HUMAN	RIMOC1	RAB7A-interacting MON1-CCZ1 complex subunit 1	9810190	8998140	9694230	9395660	9508790	9562000	9187220	8897170	9476260	9235910	9332420	9795700	9029920	8708770	9725990	9023180	8587680	7925380	9008280	8608710		20		23.2258	23.1012	23.2087	23.1636	23.1808	23.1889	23.1312	23.0849	23.1759	23.1388	23.1538	23.2237	23.1063	23.054	23.2134	23.1052	23.0338	22.918	23.1028	23.0374		23.1748	23.1465
A6NED2	RCCD1_HUMAN	RCCD1	RCC1 domain-containing protein 1	1093510	1078840	1395860	1066520	908157	1143340	1268600	1255720		1143610					1518280	930230	1157860	1282640	1410660	1118900		15		20.0605	20.041	20.4127	20.0245	19.7926	20.1248	20.2748	20.2601		20.1252					20.534	19.8272	20.143	20.2907	20.4279	20.0936		20.1347	20.1131
A6NEQ0;P0C7P1;P0DJD3;P0DJD4;P0DJD3-2	RBY1A_HUMAN;RBY1C_HUMAN;RBY1D_HUMAN;RBY1E_HUMAN	RBMY1A1;RBMY1C;RBMY1D;RBMY1E	RNA-binding motif protein, Y chromosome, family 1 member E	14346300	16902000	14042600	13477800	20349200	16714300	15645900	16010800	21702300	20115400	18597200	13906100	14424900	19139600	14619300	14909200	18910900	22153500	14628200	15307400		20		23.7742	24.0107	23.7433	23.6841	24.2785	23.9946	23.8993	23.9325	24.3713	24.2618	24.1486	23.7292	23.7821	24.1901	23.8014	23.8297	24.1727	24.401	23.8022	23.8677		23.8031	24.0262
A6NFI3	ZN316_HUMAN	ZNF316	Zinc finger protein 316	2338940	2379410	2753390	2723290	2646900	2634680	2628220	2142360	2609190	2769350	2389790	2675740	2532330	2804460	2970630	2852500	2560750	2706850	3071670	3145730		20		21.1574	21.1822	21.3928	21.3769	21.3359	21.3292	21.3257	21.0308	21.3152	21.4011	21.1885	21.3515	21.272	21.4193	21.5023	21.4438	21.2881	21.3682	21.5506	21.585		21.2773	21.2554
A6NHL2	TBAL3_HUMAN	TUBAL3	Tubulin alpha chain-like 3	129451000	121290000	121804000	123089000	158299000	146796000	130682000	120144000	149878000	140393000	78366300	148603000	124420000	135868000	148457000	138382000	169206000	156810000	148560000	166055000		20		26.9478	26.8539	26.86	26.8751	27.2381	27.1292	26.9615	26.8402	27.1592	27.0649	26.2237	27.1469	26.8906	27.0176	27.1455	27.0441	27.3342	27.2244	27.1465	27.3071		26.8842	27.0422
A6NHQ2	FBLL1_HUMAN	FBLL1	rRNA/tRNA 2'-O-methyltransferase fibrillarin-like protein 1	32850500	33059200	29778100	29318200	54418200	34589800	32947200	39167300	46173300	41231300	41702800	36695600	30548100	47883600	35553600	38854700	56569100	49225000	39584800	50792300		20		24.9694	24.9785	24.8277	24.8053	25.6976	25.0438	24.9737	25.2231	25.4606	25.2972	25.3136	25.1291	24.8646	25.513	25.0835	25.2116	25.7535	25.5529	25.2384	25.5981		24.8953	25.2346
A6NHR9	SMHD1_HUMAN	SMCHD1	Structural maintenance of chromosomes flexible hinge domain-containing protein 1	15275500	14697000	14591400	13871000	18156300	15567300	14364700	15518300	17347400	15581200	16479000	14894300	14887100	15729100	16700700	15834500	18619800	16715000	16057000	17474200		20		23.8647	23.809	23.7986	23.7256	24.114	23.892	23.776	23.8875	24.0482	23.8933	23.9741	23.8283	23.8276	23.9069	23.9934	23.9166	24.1503	23.9946	23.9367	24.0587		23.7995	23.9174
A6NHX0	CAST2_HUMAN	CASTOR2	Cytosolic arginine sensor for mTORC1 subunit 2	3927560	3733750	3914560	3796820	3728280	3694770	3250970	3837310	3578380	3146210	3437520	3680430	4140590	3200140	3484650	3682460	2991700	2850360	3318880	3783060		20		21.9052	21.8322	21.9004	21.8564	21.8301	21.8171	21.6324	21.8717	21.7709	21.5852	21.7129	21.8114	21.9814	21.6097	21.7326	21.8122	21.5125	21.4427	21.6623	21.8511		21.8735	21.7878
A6NI28	RHG42_HUMAN	ARHGAP42	Rho GTPase-activating protein 42	1857270	2437010	2162350	2160350	2112950	2439900	2273060	2056000	2491720	2627000	2174980	1995740	1670110	2584700	2229780	1698090		2447690	2233760	2367500		19		20.8248	21.2167	21.0442	21.0428	21.0108	21.2184	21.1162	20.9714	21.2487	21.325	21.0526	20.9285	20.6715	21.3016	21.0885	20.6955		21.223	21.091	21.1749		21.0321	21.0792
A6NIH7	U119B_HUMAN	UNC119B	Protein unc-119 homolog B	16421600	15403300	15294700	16106700	16081400	15225100	15011500	14839300	15040300	15034300	14465500	15128400	16650500	14478700	14690700	16082100	15865200	14554200	14782300	14755300		20		23.9691	23.8767	23.8665	23.9412	23.9389	23.8599	23.8396	23.8229	23.8423	23.8418	23.7861	23.8508	23.9891	23.7874	23.8084	23.939	23.9194	23.7949	23.8174	23.8147		23.9134	23.8653
A6NIH7;Q13432	U119A_HUMAN;U119B_HUMAN	UNC119;UNC119B	Protein unc-119 homolog B	13175800	12558800	11660000	12602600	13904700	12655300	13002800	14713800	12594500	12130300	12324000	12172900	13358500	11696200	11635700	12716600	12091400	11278900	12832200	11554300		20		23.6514	23.5822	23.4751	23.5872	23.7291	23.5932	23.6323	23.8107	23.5863	23.5321	23.555	23.5372	23.6713	23.4795	23.4721	23.6002	23.5275	23.4271	23.6133	23.4619		23.574	23.6913
A6NJ78	MET15_HUMAN	METTL15	12S rRNA N4-methylcytidine (m4C) methyltransferase	2483190	2310920	2546790	2645380	2903390	2213120	2201800	2093030	2250490	2115770	2244890	2028290	2366880	1880990	2228130	1983360	1985380	1994640	2666610	1977910		20		21.2438	21.14	21.2802	21.335	21.4693	21.0777	21.0703	20.9972	21.1018	21.0128	21.0982	20.9518	21.1746	20.8431	21.0874	20.9195	20.921	20.9277	21.3466	20.9155		21.2498	21.1536
A6NJ78;A6NJ78-2;A6NJ78-4	MET15_HUMAN	METTL15	12S rRNA N4-methylcytidine (m4C) methyltransferase	4221040	3851850	4514250	4675110	4171250	3966070	4597810	4796450	5261400	4295120	4453800	5213030	4013770	4457240	4751560	4839260	5060620	4231090	4505720	4790870		20		22.0092	21.8771	22.1061	22.1566	21.992	21.9193	22.1325	22.1935	22.327	22.0343	22.0866	22.3137	21.9365	22.0877	22.18	22.2064	22.2709	22.0126	22.1033	22.1919		22.0372	22.0593
A6NKD9	CC85C_HUMAN	CCDC85C	Coiled-coil domain-containing protein 85C	5920730	5907480	5865730	5722500	5070310	5119980	5733510	5136950	5429930	5000540	5233720	5222300	5435870	5321330	4951130	5267870	4900440	4766510	4668370	5042320		20		22.4973	22.4941	22.4839	22.4482	22.2736	22.2877	22.451	22.2925	22.3725	22.2537	22.3194	22.3163	22.3741	22.3434	22.2393	22.3288	22.2245	22.1845	22.1545	22.2657		22.4809	22.3262
A6NKF1	SAC31_HUMAN	SAC3D1	SAC3 domain-containing protein 1	6430900	6442390	6451650	6140500	6365590	6367640	6553330	6730160	6502110	5876240	5891380	6340360	6098560	6172490	6934050	6143520	6104370	5719330	6421040	6414090		20		22.6166	22.6192	22.6212	22.5499	22.6019	22.6023	22.6438	22.6822	22.6325	22.4865	22.4902	22.5961	22.54	22.5574	22.7253	22.5506	22.5414	22.4474	22.6144	22.6128		22.6017	22.6325
A6NKG5	RTL1_HUMAN	RTL1	Retrotransposon-like protein 1	30091200	27609200	31919700	31955000	28279800	27941400	30325600	28781100	30252900	28594400	32128400	31376300	30372300	25712100	30810400	30583000	31517900	28476100	32563800	30647000		20		24.8428	24.7186	24.9279	24.9295	24.7533	24.7359	24.854	24.7786	24.8506	24.7692	24.9373	24.9032	24.8563	24.6159	24.8769	24.8662	24.9097	24.7632	24.9568	24.8692		24.8547	24.7805
A6ZKI3	RTL8C_HUMAN	RTL8C	Retrotransposon Gag-like protein 8C	4353510	4915430	4346780	4447290	4492860	4094400	3653070	4937050	3512410	3978510	3502290	3417340	3404140	4917220	3564370	2997380	2849260	2717610	2735110	2663840		20		22.0537	22.2289	22.0515	22.0845	22.0992	21.9652	21.8007	22.2352	21.744	21.9238	21.7399	21.7044	21.6989	22.2294	21.7652	21.5153	21.4422	21.3739	21.3832	21.3451		22.1047	22.0251
A6ZKI3;Q9BWD3	RTL8A_HUMAN;RTL8C_HUMAN	RTL8A;RTL8C	Retrotransposon Gag-like protein 8C	10661000	11812100	10234400	11025900	10558800	10395800	11227300	9736580	8286230	9606670	8179600	8467400	8988280	11860700	8320050	8353760	7376150	7353000	6613040	7360590		20		23.3458	23.4938	23.2869	23.3944	23.3319	23.3095	23.4205	23.215	22.9823	23.1956	22.9636	23.0135	23.0996	23.4997	22.9882	22.994	22.8144	22.8099	22.6569	22.8114		23.3802	23.3192
A7E2V4;A7E2V4-3;A7E2V4-4;A7E2V4-5;A7E2V4-2	ZSWM8_HUMAN	ZSWIM8	Zinc finger SWIM domain-containing protein 8	72242.8				73824.2				60719.7				84292.5				78201.3					5		16.1406				16.1718				15.8899				16.3631				16.2549					16.1406	16.1718
A8CG34	P121C_HUMAN	POM121C	Nuclear envelope pore membrane protein POM 121C	5192490	4004910	2937520	2880690	7329000	3078320	2930210	3859070	6113980	3817140	3097440	3181290	4437080	4169530	3039280	3313210	5443830	4557690	4501390	5483740		20		22.308	21.9333	21.4862	21.458	22.8052	21.5537	21.4826	21.8798	22.5437	21.8641	21.5626	21.6012	22.0812	21.9915	21.5353	21.6598	22.3762	22.1199	22.1019	22.3867		21.7964	21.9303
A8MVW0	F1712_HUMAN	FAM171A2	Protein FAM171A2	1823630	2196230	1858210	2191130	1794780	1594060	1571470	2016200	1561240	1851210	1471230	1626130	1722100	2257590	1510050	1465520	1285960	1780140		1347140		19		20.7984	21.0666	20.8255	21.0632	20.7754	20.6043	20.5837	20.9432	20.5743	20.82	20.4886	20.633	20.7157	21.1064	20.5262	20.483	20.2944	20.7636		20.3615		20.9384	20.7266
A8MW92	P20L1_HUMAN	PHF20L1	PHD finger protein 20-like protein 1	1861780	1785500	2186130	1862200	2207630	1964110	1812090	2160830	2077520	1906380	1776970	2098250	1696600	2014130	2036050	2120280	2054760	1765270	2106560	2378020		20		20.8283	20.7679	21.0599	20.8286	21.0741	20.9054	20.7892	21.0432	20.9864	20.8624	20.761	21.0008	20.6942	20.9417	20.9573	21.0158	20.9705	20.7515	21.0065	21.1813		20.8712	20.953
A8MWD9;P62308	RUXGL_HUMAN;RUXG_HUMAN	SNRPG;SNRPGP15	Putative small nuclear ribonucleoprotein G-like protein 15	127020000	128571000	152390000	141546000	122398000	113387000	132132000	127532000	111191000	119668000	136099000	128183000	128749000	122790000	136419000	128312000	119380000	118620000	128030000	124193000		20		26.9205	26.938	27.1832	27.0767	26.867	26.7567	26.9774	26.9263	26.7285	26.8345	27.0201	26.9336	26.94	26.8716	27.0235	26.9351	26.831	26.8218	26.9319	26.888		27.0296	26.8818
A8MXV4	NUD19_HUMAN	NUDT19	Acyl-coenzyme A diphosphatase NUDT19	9661310	9094120	9672810	9708270	9735730	10324300	9785970	9647600	9884350	9951770	9625460	10082800	9883720	9938810	9637400	10405000	9965670	9645990	9647700	9126290		20		23.2038	23.1165	23.2055	23.2108	23.2149	23.2995	23.2223	23.2017	23.2367	23.2465	23.1984	23.2654	23.2366	23.2446	23.2002	23.3108	23.2485	23.2015	23.2018	23.1216		23.1841	23.2346
A9UHW6;A9UHW6-2;A9UHW6-3	MI4GD_HUMAN	MIF4GD	MIF4G domain-containing protein	2891050					2822630			3000790	2842790			2552640	2397290	2770940	3352660			2747740	2553360		10		21.4632					21.4286			21.5169	21.4389			21.2836	21.193	21.4019	21.6769			21.3898	21.284		21.4632	21.4286
B2RBV5	MR1L2_HUMAN	MRFAP1L2	MORF4 family associated protein 1 like 2	609423	731388	617999	1119920			993547	877503						646500								7		19.2171	19.4803	19.2372	20.095			19.9222	19.743						19.3023								19.5074	19.8326
B7ZAP0;Q5R372-5;Q5R372-6;Q5R372-7;Q5R372-8	RBG10_HUMAN;RBG1L_HUMAN	RABGAP1L	Rab GTPase-activating protein 1-like, isoform 10	1246280	1409450	1348220	1463630	1311790	1341530	1359130	1103060	1255880	1429930	1183760	1334750	1243380	1337410	1213500	1360190	1356140	1345000	1323170	1451130		20		20.2492	20.4267	20.3626	20.4811	20.3231	20.3554	20.3743	20.0731	20.2603	20.4475	20.1749	20.3481	20.2458	20.351	20.2107	20.3754	20.3711	20.3592	20.3356	20.4687		20.3799	20.2815
B7ZAQ6;B7ZAQ6-2;B7ZAQ6-3;P0CG08	GPHRA_HUMAN;GPHRB_HUMAN	GPR89A;GPR89B	Golgi pH regulator A	4308920	4677000	4395930	4567950	5404220	4578900	4737730	5204600	5011160	4849160	5338370	4611110	4740160	4602270	4748770	4580280	5622110	4895600	4973790	5053890		20		22.0389	22.1572	22.0677	22.1231	22.3657	22.1266	22.1758	22.3114	22.2567	22.2093	22.348	22.1367	22.1765	22.1339	22.1791	22.127	22.4227	22.2231	22.2459	22.269		22.0967	22.2448
C4AMC7;Q6VEQ5	WASH2_HUMAN;WASH3_HUMAN	WASH2P;WASH3P	Putative WAS protein family homolog 3	6378840	6247230	6327760	6881630	6400570	6024340	6225960	6182300	7180020	6272630	6089300	6765080	6830880	5927010	6011020	6461940	6181740	5715620	6013140	5992500		20		22.6049	22.5748	22.5933	22.7143	22.6098	22.5224	22.5699	22.5597	22.7756	22.5806	22.5378	22.6897	22.7036	22.4989	22.5192	22.6235	22.5596	22.4465	22.5197	22.5147		22.6218	22.5654
C9J7I0	UMAD1_HUMAN	UMAD1	UBAP1-MVB12-associated (UMA)-domain containing protein 1	262889	248806	322137	702725	191728	172825	624231	547542	934977		313176	661162	220581	521496	557805	428270			309142			16		18.0041	17.9247	18.2973	19.4226	17.5487	17.399	19.2517	19.0626	19.8346		18.2566	19.3346	17.7509	18.9923	19.0894	18.7082			18.2379			18.4122	18.3155
C9JLW8	MCRI1_HUMAN	MCRIP1	Mapk-regulated corepressor-interacting protein 1	14660100	12739900	14623800	14611800	14321900	12280700	13393700	14136100	13067000	12133100	11794900	13145400	13524000	12788900	13410400	13512100	11487000	10441400	11420400	11465000		20		23.8054	23.6029	23.8018	23.8006	23.7717	23.5499	23.6751	23.7529	23.6394	23.5324	23.4917	23.6481	23.689	23.6084	23.6768	23.6877	23.4535	23.3158	23.4451	23.4507		23.7527	23.6874
E9PAV3;Q13765	NACAM_HUMAN;NACA_HUMAN	NACA	Nascent polypeptide-associated complex subunit alpha, muscle-specific form	91103300	96241700	98442300	101828000	90599700	83408100	94948500	108416000	88726800	88250500	91442100	99797400	85049400	99018600	90998800	90731700	72310800	73513700	76643200	75771400		20		26.441	26.5202	26.5528	26.6016	26.433	26.3137	26.5006	26.692	26.4029	26.3951	26.4464	26.5725	26.3418	26.5612	26.4393	26.4351	26.1077	26.1315	26.1917	26.1752		26.5289	26.4848
E9PAV3;Q13765;Q9BZK3	NACAM_HUMAN;NACA_HUMAN;NACP4_HUMAN	NACA;NACA4P	Nascent polypeptide-associated complex subunit alpha, muscle-specific form	15169200	14596500	16734800	18352100	15665700	11537400	17365000	19973400	13855300	14821700	19064900	14564700	15722200	13187400	13985000	11822900	13704500	12940400	15102600	12695700		20		23.8546	23.7991	23.9963	24.1294	23.9011	23.4598	24.0497	24.2516	23.7239	23.8212	24.1844	23.796	23.9063	23.6527	23.7374	23.4951	23.7081	23.6254	23.8483	23.5978		23.9449	23.9155
E9PRG8	CK098_HUMAN	C11orf98	Uncharacterized protein C11orf98	13512400	16532200	18840300	18223600	19504100	16029300	18169300	22120400	18752000	17803800	18646000	19537200	15294700	19173600	20942200	18930300	15979200	14074100	17735300	18710300		20		23.6878	23.9788	24.1673	24.1193	24.2173	23.9342	24.115	24.3989	24.1605	24.0857	24.1524	24.2197	23.8665	24.1926	24.3199	24.1742	23.9297	23.7465	24.0801	24.1573		23.9883	24.1663
F8WCM5;P01308	INSR2_HUMAN;INS_HUMAN	INS;INS-IGF2	Insulin, isoform 2	10961300	12744800	7198170	9972390	15837200	13168600	13270200	13132600	23908900	14633200	11644600	16253500	10458300	17665400	10249200	12161100	16947300	19328300	15771700	20557700		20		23.3859	23.6034	22.7792	23.2495	23.9168	23.6506	23.6617	23.6466	24.511	23.8027	23.4732	23.9542	23.3181	24.0744	23.289	23.5358	24.0146	24.2042	23.9108	24.2932		23.2545	23.7189
G2XKQ0	SUMO5_HUMAN	SUMO1P1	Small ubiquitin-related modifier 5	22800700	19005500	20330200	18882400	18530700	17319800	19133700	21547200	18757300	18144200	17813000	18491700	16573100	19973100	18497100		14804700	14156000	15835900	16010900		19		24.4426	24.1799	24.2771	24.1705	24.1434	24.0459	24.1896	24.361	24.1609	24.113	24.0864	24.1404	23.9823	24.2516	24.1408		23.8196	23.7549	23.9167	23.9326		24.2675	24.185
G2XKQ0;P63165	SUMO1_HUMAN;SUMO5_HUMAN	SUMO1;SUMO1P1	Small ubiquitin-related modifier 5	13175600	13273700	13588500	14107300	13242600	11120000	12656500	13254700	12551000	12581900	10785600	13107500	12599600	13393300	12742500	12286000	9171950	11106800	13008000	12273500		20		23.6514	23.6621	23.6959	23.7499	23.6587	23.4067	23.5934	23.66	23.5813	23.5848	23.3626	23.6439	23.5869	23.675	23.6031	23.5505	23.1288	23.4049	23.6329	23.549		23.6898	23.5797
L0R6Q1	S35U4_HUMAN	SLC35A4	SLC35A4 upstream open reading frame protein	8852080	9237540	9283560	10894000	8374280	8686660	10691600	9405120	12695500	8225060	10078900	11140900	8671810	9222530	10909100	11076800	8521880	6952760	9733470	9291100		20		23.0776	23.1391	23.1462	23.377	22.9975	23.0504	23.35	23.165	23.5978	22.9716	23.2648	23.4094	23.0479	23.1367	23.379	23.401	23.0227	22.7292	23.2145	23.1474		23.185	23.1407
L0R819	ASURF_HUMAN	ASDURF	ASNSD1 upstream open reading frame protein	9416270	9842080	9508320	10521200	8541240	8106380	10059900	9702790	9688900	8266310	8035070	9747420	8754970	9372580	9180140	8748470	6116930	6478290	6973720	6776460		20		23.1667	23.2305	23.1808	23.3268	23.026	22.9506	23.2621	23.21	23.2079	22.9788	22.9379	23.2166	23.0617	23.16	23.1301	23.0606	22.5444	22.6272	22.7335	22.6921		23.2262	23.1122
L0R8F8	MIDUO_HUMAN	MIEF1	Mitochondrial ribosome and complex I assembly factor AltMIEF1	2878380	2719050	2834690	2733630	2872770	2637160	2757900	3073980	2720880	2632660	2871420	2798910	2966170	2549260	2972880	2848420	2825770	2385860	2691180	2614760		20		21.4568	21.3747	21.4348	21.3824	21.454	21.3306	21.3951	21.5517	21.3756	21.3281	21.4533	21.4164	21.5002	21.2816	21.5034	21.4417	21.4302	21.1861	21.3598	21.3182		21.4122	21.4328
O00116	ADAS_HUMAN	AGPS	Alkyldihydroxyacetonephosphate synthase, peroxisomal	18455600	18590400	18697500	17812800	17697800	16739400	18064100	17083800	17037100	18940200	18099400	16999800	15247500	18718800	15754800	14465000	18723300	19055200	17939400	17791100		20		24.1376	24.1481	24.1563	24.0864	24.0771	23.9967	24.1066	24.0261	24.0222	24.1749	24.1094	24.019	23.8621	24.158	23.9093	23.7861	24.1583	24.1837	24.0966	24.0847		24.1321	24.0516
O00124;O00124-3	UBXN8_HUMAN	UBXN8	UBX domain-containing protein 8	1044930	872683	1002270	926452	1137660	809823	1057350	1186940	841838	994196	895195	1214660	767727	1050730	869883	760251		913872	908260	1229220		19		19.995	19.7351	19.9348	19.8214	20.1176	19.6272	20.012	20.1788	19.6832	19.9232	19.7718	20.2121	19.5502	20.003	19.7305	19.5361		19.8016	19.7927	20.2293		19.8716	19.9839
O00139-2	KIF2A_HUMAN	KIF2A	Isoform 2 of Kinesin-like protein KIF2A	1300030	1294050	1485610	1316200	1439270	1323470	1219840	1985050	1292720	1410740	1615140	1472640	1237390	1290280	1342240	1525000	1163410	1331730	1643420	1362290		20		20.3101	20.3035	20.5026	20.3279	20.4569	20.3359	20.2183	20.9207	20.302	20.428	20.6232	20.49	20.2389	20.2993	20.3562	20.5404	20.1499	20.3449	20.6483	20.3776		20.361	20.483
O00139;O00139-1;O00139-2;O00139-4;O00139-5	KIF2A_HUMAN	KIF2A	Kinesin-like protein KIF2A	26511100	26184100	27003500	26254700	27112700	26678200	26631900	26276400	26607200	26748200	27627200	27204500	26787000	26210400	28259500	27266600	27733200	27266400	29566900	28696100		20		24.6601	24.6422	24.6866	24.6461	24.6925	24.6692	24.6667	24.6473	24.6653	24.6729	24.7196	24.6973	24.675	24.6436	24.7522	24.7006	24.7251	24.7006	24.8175	24.7744		24.6587	24.6689
O00139;O00139-1;O00139-2;O00139-4;O00139-5;Q8N4N8	KIF2A_HUMAN;KIF2B_HUMAN	KIF2A;KIF2B	Kinesin-like protein KIF2A	2562270	2861220	3115080	2535420	2888980	2829450	2936240	3465090	2579130	2615780	3369890	2694710	2567860	2637930	2848300	2614260	2354770	2682360	2644140	2935020		20		21.289	21.4482	21.5708	21.2738	21.4621	21.4321	21.4855	21.7245	21.2985	21.3188	21.6843	21.3617	21.2921	21.331	21.4417	21.318	21.1672	21.3551	21.3344	21.4849		21.3955	21.5261
O00139;O00139-1;O00139-2;O00139-4;O00139-5;Q99661	KIF2A_HUMAN;KIF2C_HUMAN	KIF2A;KIF2C	Kinesin-like protein KIF2A	13804100	12452000	13615500	13574400	13323900	13269900	13695200	13233700	12779600	11995400	13669500	13099400	11692100	12693400	14084800	11149300	9411900	10447200	12739600	10940100		20		23.7186	23.5699	23.6987	23.6944	23.6675	23.6617	23.7072	23.6577	23.6073	23.516	23.7045	23.643	23.479	23.5976	23.7476	23.4104	23.1661	23.3166	23.6028	23.3831		23.6704	23.6735
O00139;O00139-1;O00139-4;O00139-5	KIF2A_HUMAN	KIF2A	Kinesin-like protein KIF2A	857127	1126530	938255	1001060	957866	1299950	820497	1201050	863519	846116	1103010	861626	894045	877224	1235900	1194330	1099750	989617	1283770	1033920		20		19.7091	20.1035	19.8396	19.9331	19.8695	20.31	19.6461	20.1959	19.7199	19.6905	20.073	19.7167	19.77	19.7426	20.2371	20.1878	20.0687	19.9165	20.292	19.9797		19.8963	20.0054
O00148	DX39A_HUMAN	DDX39A	ATP-dependent RNA helicase DDX39A	28479000	28406700	31033800	27989700	26038000	29709700	29803200	26819000	26433700	29483800	32163200	28827200	30070900	26074300	31802900	27790900	31782200	30163900	33717200	28452700		20		24.7634	24.7597	24.8873	24.7384	24.6341	24.8244	24.829	24.6768	24.6559	24.8134	24.9389	24.7809	24.8419	24.6361	24.9227	24.7281	24.9217	24.8463	25.007	24.7621		24.7872	24.7411
O00148;Q13838	DX39A_HUMAN;DX39B_HUMAN	DDX39A;DDX39B	ATP-dependent RNA helicase DDX39A	225744000	229803000	237633000	224546000	219435000	224358000	227081000	254208000	215109000	229123000	252472000	230682000	227622000	213311000	236932000	228621000	223107000	237658000	256537000	237671000		20		27.7501	27.7758	27.8242	27.7424	27.7092	27.7412	27.7586	27.9214	27.6805	27.7715	27.9115	27.7813	27.7621	27.6684	27.8199	27.7684	27.7332	27.8243	27.9346	27.8244		27.7731	27.7826
O00151	PDLI1_HUMAN	PDLIM1	PDZ and LIM domain protein 1	12702000	13047200	12974800	12875500	12216600	12310700	10697300	13313500	12992000	13189400	11685000	12895100	11740800	12415500	12001500	11869000	11130700	11412400	12540500	12600200		20		23.5986	23.6372	23.6292	23.6181	23.5423	23.5534	23.3507	23.6664	23.6311	23.6529	23.4782	23.6203	23.485	23.5656	23.5167	23.5007	23.408	23.4441	23.5801	23.5869		23.6208	23.5282
O00154-4	BACH_HUMAN	ACOT7	Isoform 4 of Cytosolic acyl coenzyme A thioester hydrolase	64919600	75000800	71386300	66660500	62060400	72419100	67046300	63362200	59766300	68181100	67022800	65917000	64414900	67370800	68806100	67057500	60615600	68051000	73233300	65586800		20		25.9522	26.1604	26.0891	25.9903	25.8872	26.1099	25.9987	25.9171	25.8328	26.0229	25.9981	25.9741	25.9409	26.0056	26.036	25.9989	25.8532	26.0201	26.126	25.9669		26.048	25.9782
O00159;O00159-3	MYO1C_HUMAN	MYO1C	Unconventional myosin-Ic	5511100	5856750	5621580	5692430	6044900	5786280	6039740	5674760	6231320	6533470	6068470	5865310	6004810	5943770	5110960	5139280	6540920	6433780	5386280	5698620		20		22.3939	22.4817	22.4225	22.4406	22.5273	22.4642	22.5261	22.4361	22.5711	22.6394	22.5329	22.4838	22.5177	22.5029	22.2852	22.2931	22.6411	22.6172	22.3609	22.4422		22.4347	22.4884
O00161	SNP23_HUMAN	SNAP23	Synaptosomal-associated protein 23	274394	177557	500116	408535	268869		374275	393619	294519	169950		516374	442567		480173	516059	483102		575889	605717		16		18.0659	17.4379	18.9319	18.6401	18.0365		18.5137	18.5864	18.168	17.3748		18.9781	18.7555		18.8732	18.9772	18.882		19.1354	19.2083		18.269	18.3789
O00165;O00165-2	HAX1_HUMAN	HAX1	HCLS1-associated protein X-1	7957740	7847670	8379150	8411600	8120820	8635340	8414720	8092520	7713390	7387500	7728990	7522600	8179430	7216960	8416200	7703630	7027460	6027160	7211690	5618870		20		22.9239	22.9038	22.9984	23.0039	22.9532	23.0418	23.0045	22.9482	22.8789	22.8167	22.8818	22.8428	22.9636	22.783	23.0047	22.8771	22.7446	22.523	22.7819	22.4218		22.9575	22.9869
O00170	AIP_HUMAN	AIP	AH receptor-interacting protein	25041300	25863500	24324600	25202500	24472700	23744800	25870300	24821300	25045400	27885800	24429600	25789700	22937600	26205800	22747400	22224300	22755000	24843100	25303800	24337400		20		24.5778	24.6244	24.5359	24.5871	24.5447	24.5011	24.6248	24.5651	24.578	24.733	24.5421	24.6203	24.4512	24.6434	24.4392	24.4056	24.4397	24.5663	24.5929	24.5367		24.5813	24.5589
O00178	GTPB1_HUMAN	GTPBP1	GTP-binding protein 1	41101000	43761200	40022300	39828800	39723600	44919600	40104400	40773200	39661800	42289500	41912900	40988300	41994700	40069500	42269100	41535200	40503200	42535600	42569600	40533100		20		25.2927	25.3831	25.2543	25.2473	25.2435	25.4208	25.2573	25.2811	25.2412	25.3338	25.3209	25.2887	25.3237	25.256	25.3331	25.3078	25.2715	25.3422	25.3433	25.2726		25.2944	25.3007
O00186	STXB3_HUMAN	STXBP3	Syntaxin-binding protein 3	2868020	2480750	2401520	2853820	2666650	2915240	2894800	2689070	3064420	2984290	2846330	2737250	2318920	2891360	2942380	2604820	2755140	2628400	2034400	2268710		20		21.4516	21.2423	21.1955	21.4445	21.3466	21.4752	21.465	21.3587	21.5472	21.509	21.4407	21.3843	21.145	21.4633	21.4886	21.3128	21.3937	21.3258	20.9562	21.1134		21.3335	21.4114
O00189	AP4M1_HUMAN	AP4M1	AP-4 complex subunit mu-1	3079350	2614290	2564070	2893070	3220190	2745690	2693810	2809260	3162420	2740610	2371100	2945730	2923640	3036040	2948920	2802880	3129900	2770400	2819050	3130010		20		21.5542	21.318	21.29	21.4642	21.6187	21.3887	21.3612	21.4218	21.5926	21.3861	21.1771	21.4902	21.4793	21.5338	21.4918	21.4185	21.5777	21.4017	21.4268	21.5777		21.4066	21.4476
O00192	ARVC_HUMAN	ARVCF	Splicing regulator ARVCF	12779200	11948500	10999300	11206200	14101900	12848900	12926900	11448600	14296400	13148200	12532200	11858000	13087100	12674200	10639500	11069300	13410900	12482700	9618990	10582400		20		23.6073	23.5103	23.3909	23.4178	23.7494	23.6151	23.6239	23.4487	23.7691	23.6484	23.5791	23.4994	23.6416	23.5954	23.3429	23.4001	23.6769	23.5734	23.1975	23.3352		23.4816	23.6093
O00193	SMAP_HUMAN	SMAP	Small acidic protein	21725300	24439900	18909900	21026600	21147600	24181800	25472100	20967200	19747800	22107300	17762900	21141200	18817600	19531400	19650000	22646300	21614000	20638700	19975700	27837400		20		24.3729	24.5427	24.1726	24.3257	24.334	24.5274	24.6024	24.3216	24.2352	24.398	24.0824	24.3336	24.1656	24.2193	24.228	24.4328	24.3655	24.2988	24.2517	24.7305		24.3535	24.4464
O00203;O00203-3	AP3B1_HUMAN	AP3B1	AP-3 complex subunit beta-1	14840900	14503200	15264500	15588700	15123800	15404800	15328300	15451700	14789800	15335000	15770500	16631900	15240800	14065800	16298800	15856600	15797000	15604400	16499900	17281900		20		23.8231	23.7899	23.8637	23.894	23.8503	23.8769	23.8697	23.8813	23.8181	23.8703	23.9107	23.9874	23.8614	23.7457	23.9583	23.9186	23.9131	23.8954	23.976	24.0428		23.8427	23.8695
O00203;O00203-3;Q13367;Q13367-4	AP3B1_HUMAN;AP3B2_HUMAN	AP3B1;AP3B2	AP-3 complex subunit beta-1	10849100	11612100	11808300	11559900	11135400	12306200	12062300	11260200	11427700	11319800	12979000	11960200	11608600	10921000	11794900	13112500	11718200	11289000	11712300	10986200		20		23.3711	23.4691	23.4933	23.4626	23.4087	23.5529	23.524	23.4247	23.446	23.4323	23.6297	23.5117	23.4687	23.3806	23.4917	23.6444	23.4822	23.4284	23.4815	23.3892		23.449	23.4776
O00213;O00213-2	APBB1_HUMAN	APBB1	Amyloid beta precursor protein binding family B member 1	4267700	3804440	4523740	4327570	3933520	3485650	4249000	4676190	3499750	3282430	3535530	3535790	3333050	4340560	3250000	3029640	3126180	2855930	2685700	2695980		20		22.025	21.8593	22.1091	22.0451	21.9074	21.733	22.0187	22.1569	21.7388	21.6463	21.7535	21.7536	21.6684	22.0494	21.632	21.5307	21.576	21.4455	21.3569	21.3624		22.0096	21.954
O00217	NDUS8_HUMAN	NDUFS8	NADH dehydrogenase [ubiquinone] iron-sulfur protein 8, mitochondrial	24348300	25881700	25072100	23561100	26363400	25346900	27269600	24073600	24125400	27524600	25870200	25027100	25714100	24572800	24553600	23764100	26663400	25240600	27145000	25196900		20		24.5373	24.6254	24.5796	24.4899	24.652	24.5953	24.7008	24.5209	24.524	24.7142	24.6248	24.577	24.6161	24.5506	24.5494	24.5023	24.6684	24.5892	24.6942	24.5867		24.5581	24.6173
O00222	GRM8_HUMAN	GRM8	Metabotropic glutamate receptor 8	1981590	1765290	1861370	1704810	1833540	1615810	1870360	2100300	1913830	1856040	1710230	1727230	1802060	1892270	1504660	1399410	1984310	2153820	1687190	2014250		20		20.9182	20.7515	20.8279	20.7012	20.8062	20.6238	20.8349	21.0022	20.868	20.8238	20.7058	20.72	20.7812	20.8517	20.521	20.4164	20.9202	21.0385	20.6862	20.9418		20.7997	20.8168
O00231	PSD11_HUMAN	PSMD11	26S proteasome non-ATPase regulatory subunit 11	41112200	41150200	41316400	42284700	39419900	40444800	41050300	42452800	40133400	39947500	40633100	41960300	41503600	39719200	41520200	41494300	39382900	39989900	41849600	40764900		20		25.2931	25.2944	25.3002	25.3336	25.2324	25.2695	25.2909	25.3394	25.2583	25.2516	25.2762	25.3225	25.3067	25.2433	25.3073	25.3064	25.2311	25.2531	25.3187	25.2808		25.3053	25.283
O00232	PSD12_HUMAN	PSMD12	26S proteasome non-ATPase regulatory subunit 12	38636900	38660700	39343800	39850400	38436100	37883900	39840100	37769400	36324600	37762300	39012000	38179500	39998000	36561100	38466700	39512500	38335900	36683400	39252900	37662900		20		25.2035	25.2044	25.2296	25.2481	25.196	25.1751	25.2477	25.1707	25.1144	25.1704	25.2174	25.1863	25.2534	25.1238	25.1971	25.2358	25.1922	25.1286	25.2263	25.1666		25.2214	25.1974
O00233	PSMD9_HUMAN	PSMD9	26S proteasome non-ATPase regulatory subunit 9	17866400	17245000	19341500	18861200	17283300	17714800	18093300	18894800	18209200	17621100	18085400	18541000	18174000	18079700	17536900	18609500	16800000	17024300	17818100	17161000		20		24.0907	24.0397	24.2052	24.1689	24.0429	24.0785	24.109	24.1715	24.1182	24.0708	24.1083	24.1442	24.1154	24.1079	24.0639	24.1495	24.002	24.0211	24.0868	24.0326		24.1261	24.1004
O00244	ATOX1_HUMAN	ATOX1	Copper transport protein ATOX1	21849500	23353800	22489400	22643800	18782100	19142100	21153600	19769800	20898000	20025900	18692600	22004700	20997000	19944800	19971100	18067000	15968100	16839800	20544900	19113600		20		24.3811	24.4772	24.4227	24.4326	24.1629	24.1902	24.3344	24.2368	24.3169	24.2554	24.156	24.3913	24.3237	24.2495	24.2514	24.1069	23.9287	24.0054	24.2923	24.1881		24.4284	24.2311
O00255	MEN1_HUMAN	MEN1	Menin	6274740	6787080	7097860	6680750	6835390	6264670	6341420	7615340	6160920	6176810	6833750	6269620	5630370	6836330	7272810	6257520	5450390	5895870	5853860	5537760		20		22.5811	22.6944	22.759	22.6716	22.7046	22.5788	22.5964	22.8605	22.5547	22.5584	22.7042	22.5799	22.4248	22.7048	22.7941	22.5772	22.3779	22.4913	22.481	22.4009		22.6765	22.6851
O00257	CBX4_HUMAN	CBX4	E3 SUMO-protein ligase CBX4	824015	793234	1000230	1259260	1203800	1245800	873126	1359560	1038340	769510		1182790	1001000	1082440	1214970	1151060	1036140	744118	991123	1196300		19		19.6523	19.5974	19.9319	20.2641	20.1992	20.2486	19.7358	20.3747	19.9858	19.5536		20.1738	19.933	20.0459	20.2125	20.1345	19.9828	19.5052	19.9187	20.1901		19.8614	20.1396
O00258;O00258-2	GET1_HUMAN	GET1	Guided entry of tail-anchored proteins factor 1	7766710	7592290	6940140	6983250	9157200	7377140	7680240	7512980	8214390	7666690	7707050	7203310	7790620	7926090	7440710	7224620	9932260	7694190	7897210	8290530		20		22.8889	22.8561	22.7265	22.7355	23.1265	22.8146	22.8727	22.841	22.9697	22.8702	22.8777	22.7802	22.8933	22.9182	22.827	22.7845	23.2437	22.8753	22.9129	22.983		22.8017	22.9137
O00264	PGRC1_HUMAN	PGRMC1	Membrane-associated progesterone receptor component 1	51499400	62040800	53946700	50692200	61162200	62735100	55407700	51896900	61713600	67107800	56594000	55735200	50060200	69827200	58704000	54624300	61323500	73025200	60893000	64984700		20		25.6181	25.8867	25.685	25.5953	25.8661	25.9028	25.7236	25.6291	25.8791	26	25.7541	25.7321	25.5772	26.0573	25.807	25.703	25.8699	26.1219	25.8598	25.9536		25.6963	25.7804
O00264;O15173;O15173-2	PGRC1_HUMAN;PGRC2_HUMAN	PGRMC1;PGRMC2	Membrane-associated progesterone receptor component 1	14218800	14454100	13708500	11319300	14677100	13865600	13097800	15766800	14844200	15518400	15840700	13724400	11498200	17541500	14386200	12781000	14298600	19441800	16825700	18546800		20		23.7613	23.785	23.7086	23.4323	23.8071	23.725	23.6428	23.9104	23.8234	23.8875	23.9171	23.7102	23.4549	24.0643	23.7782	23.6075	23.7694	24.2127	24.0042	24.1447		23.6718	23.7713
O00267	SPT5H_HUMAN	SUPT5H	Transcription elongation factor SPT5	4271420	3428680	4007690	4063360	3857540	4331410	3537260	3701760	3583370	3728560	3097780	3524900	4111250	3349690	4144510	3853360	3332150	3350290	3692440	3437980		20		22.0263	21.7092	21.9343	21.9542	21.8792	22.0464	21.7542	21.8198	21.7729	21.8302	21.5628	21.7492	21.9711	21.6756	21.9828	21.8777	21.668	21.6759	21.8161	21.7131		21.906	21.8749
O00267;O00267-2	SPT5H_HUMAN	SUPT5H	Transcription elongation factor SPT5	23473300	24580300	25085400	24576600	21437000	24291400	23510300	23438600	21625000	22207000	22431000	23115600	24348900	22122600	25514000	24830400	20698100	22166600	23387000	22844100		20		24.4845	24.551	24.5803	24.5508	24.3536	24.5339	24.4868	24.4824	24.3662	24.4045	24.419	24.4624	24.5374	24.399	24.6048	24.5656	24.303	24.4019	24.4792	24.4453		24.5417	24.4642
O00268	TAF4_HUMAN	TAF4	Transcription initiation factor TFIID subunit 4	3698430	3463240	3790050	3684900	4080150	3645870	3211960	3986660	3697230	3307840	3555210	3650220	3468640	3643900	3925310	3881040	3951940	3435980	3696160	4237180		20		21.8185	21.7237	21.8538	21.8132	21.9602	21.7978	21.615	21.9267	21.818	21.6575	21.7615	21.7996	21.7259	21.7971	21.9044	21.888	21.9141	21.7123	21.8176	22.0147		21.8023	21.8249
O00273	DFFA_HUMAN	DFFA	DNA fragmentation factor subunit alpha	3311930	2906970	2716440	2779650	2698370	1834470	2335790	2573160	3646930	2620300	2562750	2678260	2514930	2603300	2645170	2029010	2085040	2473040	2267570	2405610		20		21.6592	21.4711	21.3733	21.4065	21.3637	20.8069	21.1555	21.2951	21.7983	21.3213	21.2893	21.3529	21.2621	21.3119	21.3349	20.9523	20.9916	21.2379	21.1127	21.198		21.4775	21.1553
O00273;O00273-2	DFFA_HUMAN	DFFA	DNA fragmentation factor subunit alpha	9735140	9516460	10173600	10347500	8879090	7393850	9254610	10345900	9954480	9091480	9499110	10269900	8845780	9249800	9055440	9270350	7737750	8139200	8549380	8465840		20		23.2148	23.182	23.2783	23.3028	23.082	22.8179	23.1417	23.3026	23.2469	23.1161	23.1794	23.2919	23.0766	23.141	23.1104	23.1442	22.8835	22.9565	23.0274	23.0132		23.2445	23.086
O00287	RFXAP_HUMAN	RFXAP	Regulatory factor X-associated protein	421325	366657	513126	527588	386525	432347	545345	414346	421117	357468	441887	429927	358248	368143	477078	476119	381485	328379	423638	414749		20		18.6846	18.4841	18.969	19.0091	18.5602	18.7218	19.0568	18.6605	18.6839	18.4475	18.7533	18.7137	18.4506	18.4899	18.8639	18.861	18.5413	18.325	18.6925	18.6619		18.7867	18.7498
O00291;O00291-3;O00291-4	HIP1_HUMAN	HIP1	Huntingtin-interacting protein 1	9523320	8726470	9154060	9438780	8858420	8581480	9415100	6695850	9887570	8973810	8508930	8661610	9611150	8740130	8532780	8690670	9455650	8831330	7594520	8970770		20		23.183	23.057	23.126	23.1702	23.0786	23.0328	23.1665	22.6748	23.2372	23.0973	23.0205	23.0462	23.1963	23.0592	23.0246	23.051	23.1727	23.0742	22.8565	23.0968		23.134	22.9882
O00291;O00291-3;O00291-4;O75146;O75146-2	HIP1R_HUMAN;HIP1_HUMAN	HIP1;HIP1R	Huntingtin-interacting protein 1		1324290	1878720	1665790		1940400	1904070	1893940		2050360	2287270	2169010	1870620	1708600		2234780	2273930	1532730	1525730	1919650		16			20.3368	20.8413	20.6678		20.8879	20.8607	20.853		20.9674	21.1252	21.0486	20.8351	20.7044		21.0917	21.1168	20.5477	20.5411	20.8724		20.6153	20.8672
O00299	CLIC1_HUMAN	CLIC1	Chloride intracellular channel protein 1	102404000	104842000	112812000	106949000	100661000	119015000	112693000	102733000	103712000	109758000	116283000	114747000	102068000	108030000	121921000	112963000	104831000	102654000	112703000	109211000		20		26.6097	26.6436	26.7493	26.6723	26.5849	26.8266	26.7478	26.6143	26.628	26.7098	26.7931	26.7739	26.605	26.6869	26.8614	26.7513	26.6435	26.6132	26.748	26.7025		26.6688	26.6934
O00303	EIF3F_HUMAN	EIF3F	Eukaryotic translation initiation factor 3 subunit F	38958500	40806900	42305400	42719600	39154200	40361500	42494000	42648800	41974500	40718900	44995600	44000200	40693500	41180300	41991800	41747000	38506200	39243600	39555200	40037300		20		25.2154	25.2823	25.3343	25.3484	25.2227	25.2665	25.3408	25.346	25.323	25.2792	25.4233	25.391	25.2783	25.2955	25.3236	25.3152	25.1986	25.226	25.2374	25.2548		25.2951	25.294
O00308;O00308-2	WWP2_HUMAN	WWP2	NEDD4-like E3 ubiquitin-protein ligase WWP2	525393	893758	698826	984021	571215		774657	601222	761782	582521			627550	415666	569248		253640	612038	1067020			15		19.003	19.7695	19.4146	19.9083	19.1237		19.5632	19.1975	19.539	19.152			19.2594	18.6651	19.1187		17.9524	19.2233	20.0252			19.5239	19.2948
O00311	CDC7_HUMAN	CDC7	Cell division cycle 7-related protein kinase	700552		684586	666052	500204		777392	623653			567141		385698	653070								9		19.4181		19.3849	19.3453	18.9322		19.5683	19.2504			19.1133		18.5571	19.3169								19.3828	19.2503
O00330;O00330-3	ODPX_HUMAN	PDHX	Pyruvate dehydrogenase protein X component, mitochondrial	32363400	30744000	30703500	30007600	33662200	32713100	30703400	31969000	33508200	32434600	32904700	33687500	32951400	31623800	33883100	32182500	36605300	33741900	38271500	36048700		20		24.9479	24.8738	24.8719	24.8388	25.0046	24.9634	24.8719	24.9302	24.998	24.951	24.9718	25.0057	24.9738	24.9145	25.0141	24.9398	25.1255	25.008	25.1898	25.1034		24.8831	24.9425
O00391;O00391-2	QSOX1_HUMAN	QSOX1	Sulfhydryl oxidase 1	1004700	1276310	959822	894432	1101630	658200	1123400						658918	1222720								9		19.9383	20.2835	19.8724	19.7706	20.0712	19.3282	20.0994						19.3297	20.2217								19.9662	19.8329
O00399	DCTN6_HUMAN	DCTN6	Dynactin subunit 6	15545200	14294700	12982700	12121300	13065700	13015800	13146100	13117400	13700500	13054100	11293900	12135800	13757300	12984400	11497400	10597000	12683600	11458000	9900150	10068800		20		23.89	23.769	23.6301	23.531	23.6393	23.6338	23.6481	23.645	23.7077	23.638	23.429	23.5328	23.7137	23.6303	23.4548	23.3372	23.5965	23.4499	23.239	23.2634		23.705	23.6415
O00400	ACATN_HUMAN	SLC33A1	Acetyl-coenzyme A transporter 1	7000150	5812010	6503610	6507550	8469840	6599340	6739430	6649030	8422580	7231680	7220010	7675620	7070430	7257200	7146330	6992400	10680100	7884930	7711480	8952820		20		22.739	22.4706	22.6328	22.6337	23.0139	22.6539	22.6842	22.6647	23.0058	22.7859	22.7836	22.8719	22.7534	22.791	22.7688	22.7374	23.3484	22.9107	22.8786	23.0939		22.619	22.7542
O00401	WASL_HUMAN	WASL	Actin nucleation-promoting factor WASL	6722110	6606680	6786200	7330160	6744790	6507280	6911450	6379290	6649590	6761870	6635350	7391400	6828890	6723080	6474880	6605830	6721430	6061920	6661460	6644130		20		22.6805	22.6555	22.6942	22.8054	22.6853	22.6336	22.7206	22.605	22.6648	22.689	22.6617	22.8174	22.7032	22.6807	22.6264	22.6553	22.6803	22.5313	22.6674	22.6636		22.7089	22.6611
O00410	IPO5_HUMAN	IPO5	Importin-5	5120510	6128380	7349890	6865500	5008470	6603180	5889280	8077000	7179800	6563240	8672220	8781200	5440330	7575860	7896400	7480760	5980560	6893960	5723900	6714450		20		22.2879	22.5471	22.8093	22.7109	22.2559	22.6547	22.4897	22.9454	22.7755	22.646	23.048	23.066	22.3753	22.853	22.9128	22.8348	22.5118	22.7169	22.4486	22.6788		22.5888	22.5864
O00410;O00410-3	IPO5_HUMAN	IPO5	Importin-5	31149800	36447100	32975700	34114100	25127200	31636700	34326000	24993100	32170000	33860400	35891700	32203200	35262500	32685800	33228000	32228400	28931800	33040000	32916100	32466500		20		24.8927	25.1193	24.9749	25.0239	24.5827	24.9151	25.0328	24.575	24.9392	25.0131	25.0971	24.9407	25.0716	24.9622	24.9859	24.9418	24.7862	24.9777	24.9723	24.9524		25.0027	24.7764
O00410;O00410-3;O00410-2	IPO5_HUMAN	IPO5	Importin-5	73281800	77743800	74389100	73463200	60880000	74496700	74464000	56799900	67824100	70832600	75735000	69332200	73486000	71234800	74071300	72315100	65348800	69326200	70771100	67706400		20		26.127	26.2122	26.1486	26.1305	25.8595	26.1507	26.15	25.7594	26.0153	26.0779	26.1745	26.047	26.131	26.0861	26.1424	26.1078	25.9617	26.0469	26.0767	26.0128		26.1546	25.9799
O00410;O00410-3;O00410-2;O60518	IPO5_HUMAN;RNBP6_HUMAN	IPO5;RANBP6	Importin-5	55273000	60840700	60004100	58744300	51777400	56607500	57166600	50830000	52875900	54930900	57913200	54269500	57889100	55557100	56715300	57834600	53150000	54210600	54861700	54847900		20		25.7201	25.8585	25.8386	25.8079	25.6258	25.7545	25.7687	25.5992	25.6561	25.7111	25.7874	25.6936	25.7868	25.7275	25.7572	25.7854	25.6636	25.6921	25.7093	25.7089		25.8063	25.687
O00411	RPOM_HUMAN	POLRMT	DNA-directed RNA polymerase, mitochondrial	6545590	6799420	6543130	6593780	6764660	6979920	6841070	6158230	6787580	6934570	6769560	6586200	6866440	6258990	7027780	6743350	7333840	6924180	7428850	6723770		20		22.6421	22.697	22.6415	22.6527	22.6896	22.7348	22.7058	22.5541	22.6945	22.7254	22.6906	22.651	22.7111	22.5775	22.7446	22.685	22.8061	22.7232	22.8247	22.6808		22.6583	22.6711
O00418	EF2K_HUMAN	EEF2K	Eukaryotic elongation factor 2 kinase	1809300	1925270	1848280	1898680	1983030	1543690	2035670	2186200					1720780		2228880							10		20.787	20.8766	20.8178	20.8566	20.9193	20.558	20.9571	21.06					20.7146		21.0879							20.8345	20.8736
O00422-2;O00422	SAP18_HUMAN	SAP18	Histone deacetylase complex subunit SAP18	52988500	51499600	52991800	49186900	61628500	51019100	50941500	54143700	56002900	54304600	54052700	49869900	49505600	57748500	58836000	53387300	56402100	55933500	59442200	60143600		20		25.6592	25.6181	25.6593	25.5518	25.8771	25.6045	25.6023	25.6903	25.739	25.6946	25.6879	25.5717	25.5611	25.7833	25.8102	25.67	25.7492	25.7372	25.825	25.8419		25.6221	25.6936
O00423	EMAL1_HUMAN	EML1	Echinoderm microtubule-associated protein-like 1	1354130	957394	1101300	1865450				2154360	1903650					1935970		2043630		1575610				9		20.3689	19.8688	20.0708	20.8311				21.0388	20.8603					20.8846		20.9627		20.5875				20.2849	21.0388
O00425	IF2B3_HUMAN	IGF2BP3	Insulin-like growth factor 2 mRNA-binding protein 3	39832800	39191700	38635200	39041900	40860000	42513400	40446800	41249000	41442600	42753000	42318000	43453200	43217100	39569400	46046700	44098700	43892700	44864200	49152200	48025100		20		25.2475	25.224	25.2034	25.2185	25.2842	25.3414	25.2695	25.2979	25.3046	25.3495	25.3348	25.373	25.3651	25.2379	25.4566	25.3942	25.3875	25.4191	25.5508	25.5173		25.2234	25.2982
O00429-2	DNM1L_HUMAN	DNM1L	Isoform 4 of Dynamin-1-like protein	37073700	41391500	36243200	37144800	36145500	39744500	36884700	37468300	36696800	42071600	36822800	38145800	36152200	40990000	36366800	37112500	37721600	41881100	39838700	37823200		20		25.1439	25.3028	25.1112	25.1467	25.1073	25.2443	25.1365	25.1592	25.1292	25.3263	25.1341	25.185	25.1076	25.2888	25.1161	25.1454	25.1689	25.3198	25.2477	25.1728		25.1761	25.1618
O00429-2;O00429-7	DNM1L_HUMAN	DNM1L	Isoform 4 of Dynamin-1-like protein	20070500	23240600	20032900	20125700	19496400	22908400	21525400	20055300	20631700	23656800	21418000	21276500	20943400	22799000	20920400	20831700	20496200	23051200	21946400	21316900		20		24.2586	24.4701	24.2559	24.2625	24.2167	24.4494	24.3595	24.2575	24.2984	24.4958	24.3523	24.3428	24.32	24.4425	24.3184	24.3123	24.2889	24.4583	24.3875	24.3455		24.3118	24.3208
O00429-7	DNM1L_HUMAN	DNM1L	Isoform 7 of Dynamin-1-like protein		5658900	6255880	6302170		6125700	6146280	5846760		5882220	6560720	6052090	5724090	6244040	6735660	6612050	5498320	5701310	6357190	5765490		17			22.4321	22.5768	22.5874		22.5464	22.5513	22.4792		22.4879	22.6454	22.529	22.4486	22.574	22.6834	22.6567	22.3906	22.4429	22.6	22.459		22.5321	22.5256
O00442;O00442-2	RTCA_HUMAN	RTCA	RNA 3'-terminal phosphate cyclase	17272000	18001700	16243700	16474100	16912500	18855800	17204600	17627000	17449000	18322900	18051000	17858000	18155200	17410700	18027400	17116500	18371000	17888100	18236200	17312100		20		24.0419	24.1016	23.9534	23.9737	24.0116	24.1685	24.0363	24.0713	24.0566	24.1271	24.1056	24.0901	24.1139	24.0535	24.1037	24.0289	24.1309	24.0925	24.1203	24.0453		24.0177	24.0719
O00443	P3C2A_HUMAN	PIK3C2A	Phosphatidylinositol 4-phosphate 3-kinase C2 domain-containing subunit alpha	3158760	2908630	2917620	3291160	3548180	2609820	3028590	3004550	3192470	3019050	3137740	3146840	2672850	2846400	2752430	2608750	2974950	2622740	3011200	2854290		20		21.5909	21.4719	21.4764	21.6502	21.7586	21.3155	21.5302	21.5187	21.6062	21.5257	21.5813	21.5855	21.3499	21.4407	21.3923	21.3149	21.5044	21.3226	21.5219	21.4447		21.5473	21.5308
O00451	GFRA2_HUMAN	GFRA2	GDNF family receptor alpha-2	12620900	13045000	11592700	11253600	13224400	11857900	11410500	15054900	10448300	9945410	11166800	10641000	11844700	13329000	10405900	9280540	6764720	6997820	5735120	5909360		20		23.5893	23.637	23.4667	23.4239	23.6567	23.4993	23.4439	23.8437	23.3168	23.2456	23.4127	23.3431	23.4977	23.6681	23.3109	23.1458	22.6896	22.7385	22.4514	22.4946		23.5292	23.6109
O00458	IFRD1_HUMAN	IFRD1	Interferon-related developmental regulator 1	720215	820229	814984	974540	655387	1397040	944847	914168	889049	864577	742815	978724	1294620	967703	1234950	1570900	544133	696064	601443	614201		20		19.4581	19.6457	19.6364	19.8944	19.322	20.4139	19.8497	19.8021	19.7619	19.7216	19.5026	19.9005	20.3041	19.8842	20.236	20.5832	19.0536	19.4089	19.1981	19.2284		19.6586	19.8469
O00461	GOLI4_HUMAN	GOLIM4	Golgi integral membrane protein 4	10494400	10567500	10055100	11335500	7920970	7796210	10488900	6341500	8219910	7988810	6632040	8032490	9888640	8538820	7862770	8325250	4691700	5384390	5970990	6619460		20		23.3231	23.3331	23.2614	23.4343	22.9172	22.8943	23.3224	22.5964	22.9707	22.9295	22.661	22.9374	23.2373	23.0256	22.9066	22.9891	22.1617	22.3604	22.5095	22.6583		23.338	22.9326
O00469;O00469-2	PLOD2_HUMAN	PLOD2	Procollagen-lysine,2-oxoglutarate 5-dioxygenase 2		659156	745245	730632	679364	788922		646074	563516	720225	739167	718383	777022		701602	757813	596334	662276	666915	722207		17			19.3303	19.5074	19.4788	19.3738	19.5895		19.3013	19.1041	19.4581	19.4955	19.4544	19.5676		19.4203	19.5315	19.1858	19.3371	19.3471	19.4621		19.4388	19.4216
O00471	EXOC5_HUMAN	EXOC5	Exocyst complex component 5	8776450	8805630	8904960	8960710	8592070	9288910	9177370	8295900	8825640	8998840	9441630	8799000	8714550	8551430	8852360	8644020	9164430	8567360	8167340	8484690		20		23.0652	23.07	23.0862	23.0952	23.0346	23.1471	23.1296	22.984	23.0733	23.1013	23.1706	23.0689	23.055	23.0277	23.0776	23.0433	23.1276	23.0304	22.9614	23.0164		23.0791	23.0738
O00483	NDUA4_HUMAN	NDUFA4	Cytochrome c oxidase subunit NDUFA4	50494300	50875300	53791800	51774200	48995100	45785800	49323900	46170800	53237900	43976100	40008600	48994600	49161700	51094500	52540400	48108300	38928500	37765400	38655800	36740500		20		25.5896	25.6005	25.6809	25.6257	25.5461	25.4484	25.5558	25.4605	25.666	25.3902	25.2538	25.5461	25.551	25.6067	25.6469	25.5198	25.2143	25.1706	25.2042	25.1309		25.6242	25.5027
O00487	PSDE_HUMAN	PSMD14	26S proteasome non-ATPase regulatory subunit 14	44004500	44972000	44660000	45007400	43032200	43861900	43090700	44142100	45708500	42719900	46358400	45003900	46139600	43886200	44318300	46304500	45077400	45452400	50844500	49242900		20		25.3911	25.4225	25.4125	25.4237	25.3589	25.3865	25.3609	25.3957	25.446	25.3484	25.4663	25.4235	25.4595	25.3873	25.4014	25.4646	25.4259	25.4379	25.5996	25.5534		25.4125	25.3755
O00488	ZN593_HUMAN	ZNF593	Zinc finger protein 593	7198230	6685070	7735120	8008780	8112850	5431080	7186780	8424520	5324270	4840930		5817060	5498840	7015290	6135670	5451850	4467790		4506160	4564270		18		22.7792	22.6725	22.883	22.9332	22.9518	22.3728	22.7769	23.0062	22.3442	22.2069		22.4719	22.3907	22.7421	22.5488	22.3783	22.0911		22.1035	22.122		22.817	22.7769
O00499;O00499-11;O00499-2;O00499-6	BIN1_HUMAN	BIN1	Myc box-dependent-interacting protein 1	7629840	7354320	8307800	9900590	6065830	6271190	8917370	7199540	7335170	7166320	8459370	9205790	8009980	8034960	9054290	8317480	6266540	6298530	9108050	8760980		20		22.8632	22.8102	22.986	23.2391	22.5323	22.5803	23.0882	22.7795	22.8064	22.7728	23.0121	23.1341	22.9334	22.9379	23.1102	22.9877	22.5792	22.5866	23.1187	23.0627		22.9746	22.7451
O00499;O00499-11;O00499-2;O00499-6;O00499-10;O00499-3;O00499-4;O00499-5;O00499-7;O00499-8;O00499-9	BIN1_HUMAN	BIN1	Myc box-dependent-interacting protein 1	19138700	16271200	21914100	22110500	16934000	13586700	19836000	18094400	18768300	14774600	18090800	20136300	18155100	15569100	19845100	19665100	16068500	13137600	20060000	17959900		20		24.19	23.9558	24.3854	24.3982	24.0134	23.6957	24.2416	24.109	24.1618	23.8166	24.1088	24.2633	24.1139	23.8922	24.2423	24.2291	23.9377	23.6472	24.2578	24.0983		24.2323	24.0149
O00505	IMA4_HUMAN	KPNA3	Importin subunit alpha-4	32164300	34736900	30506600	30856700	32517100	32769400	30947500	31202900	33180000	33817200	32359800	32619400	32327700	33839500	32548800	31970200	32170500	34372300	33095500	34099300		20		24.939	25.05	24.8626	24.8791	24.9547	24.9658	24.8833	24.8952	24.9838	25.0113	24.9477	24.9592	24.9463	25.0122	24.9561	24.9302	24.9392	25.0347	24.9801	25.0232		24.9327	24.9248
O00505;O00629	IMA3_HUMAN;IMA4_HUMAN	KPNA3;KPNA4	Importin subunit alpha-4	37293500	37716500	33880600	32064300	34843400	33718300	32376400	33858200	36455700	34413100	35623300	34661500	35215300	33612800	34574900	34155500	36581300	35018300	33264100	35395200		20		25.1524	25.1687	25.014	24.9345	25.0544	25.007	24.9484	25.013	25.1196	25.0365	25.0863	25.0468	25.0697	25.0025	25.0432	25.0256	25.1246	25.0616	24.9875	25.0771		25.0674	25.0057
O00506	STK25_HUMAN	STK25	Serine/threonine-protein kinase 25	3927270	3743330	3733210	3494010	3881200	3611750	3746730	3669500	3266410	3587880	3602480	3552460	3600150	3531060	3249110	3305150	3435870	3151420	3163490	3012780		20		21.9051	21.8359	21.832	21.7365	21.8881	21.7843	21.8372	21.8072	21.6393	21.7747	21.7806	21.7604	21.7796	21.7517	21.6316	21.6563	21.7122	21.5876	21.5931	21.5227		21.8274	21.8292
O00512	BCL9_HUMAN	BCL9	B-cell CLL/lymphoma 9 protein	240969	308904		160814	142420	363976	211189		458974	399230	274094	207589	365187	230286	134053	171700	234761	238682	188908	162737		18		17.8785	18.2368		17.295	17.1198	18.4735	17.6882		18.8081	18.6069	18.0643	17.6634	18.4783	17.8131	17.0324	17.3895	17.8408	17.8647	17.5273	17.3122		17.8034	17.7605
O00541	PESC_HUMAN	PES1	Pescadillo homolog	44419300	38220500	36630000	37364400	57535500	39366400	40006000	46780700	52255800	42039700	45921400	42066300	41923800	45580900	43902700	41720500	54945400	43739200	42230500	49545100		20		25.4047	25.1878	25.1265	25.1552	25.7779	25.2305	25.2537	25.4794	25.6391	25.3252	25.4527	25.3262	25.3213	25.4419	25.3878	25.3143	25.7115	25.3824	25.3318	25.5622		25.2186	25.4354
O00560-2	SDCB1_HUMAN	SDCBP	Isoform 2 of Syntenin-1	5522320	5271990	5539020	5686870	5946000	5240740	5632260	5554270	6777850	5019650	5896760	5621710	6547730	5723650	5427530	5142270	6195540	5443060	5466220	5777200		20		22.3968	22.3299	22.4012	22.4392	22.5035	22.3213	22.4253	22.4052	22.6924	22.2592	22.4915	22.4226	22.6426	22.4485	22.3719	22.294	22.5628	22.376	22.3821	22.4619		22.3918	22.4138
O00560;O00560-2;O00560-3	SDCB1_HUMAN	SDCBP	Syntenin-1	12102700	11726600	12303500	12122700	11898300	10498000	12104000	14958500	12403200	11176800	12800800	12348300	12366600	12017100	10480300	10364500	12858000	11023800	10543800	10110200		20		23.5288	23.4833	23.5526	23.5312	23.5043	23.3236	23.529	23.8345	23.5642	23.414	23.6097	23.5578	23.5599	23.5186	23.3212	23.3051	23.6162	23.3941	23.3299	23.2693		23.524	23.5478
O00560;O00560-3	SDCB1_HUMAN	SDCBP	Syntenin-1	16592800	15699000	16235700	16569900	16698000	15346700	16429700	16081700	19100200	15033700	16812100	16039000	18502100	17179200	14256300	14719300	17075800	15545000	15742100	16341600		20		23.9841	23.9042	23.9527	23.9821	23.9932	23.8714	23.9698	23.9389	24.1871	23.8417	24.003	23.9351	24.1412	24.0342	23.7651	23.8112	24.0254	23.8899	23.9081	23.962		23.9557	23.9433
O00566	MPP10_HUMAN	MPHOSPH10	U3 small nucleolar ribonucleoprotein protein MPP10	11911900	10131700	9976500	9965940	17765300	10957000	10244300	12220400	16040000	11851700	13217300	11313500	10662400	14138500	12785000	13039700	17853200	14645200	13024000	16871200		20		23.5059	23.2724	23.2501	23.2486	24.0826	23.3853	23.2883	23.5428	23.9352	23.4986	23.6559	23.4315	23.346	23.7531	23.6079	23.6364	24.0897	23.8039	23.6347	24.0081		23.3192	23.5748
O00567	NOP56_HUMAN	NOP56	Nucleolar protein 56	130840000	109227000	94536500	95079300	207026000	116967000	106230000	140514000	185609000	135229000	145176000	123527000	115629000	159257000	131533000	133638000	213019000	169537000	138052000	189835000		20		26.9632	26.7028	26.4944	26.5026	27.6252	26.8015	26.6626	27.0661	27.4677	27.0108	27.1132	26.8803	26.7849	27.2468	26.9708	26.9938	27.6664	27.337	27.0406	27.5002		26.6657	27.0389
O00571;O00571-2	DDX3X_HUMAN	DDX3X	ATP-dependent RNA helicase DDX3X	87097800	91586500	89900000	94212300	95062700	91496700	93770000	101848000	94879500	96501000	99681300	100112000	83731200	95943800	97107800	96069700	97370400	104536000	110133000	109242000		20		26.3761	26.4486	26.4218	26.4894	26.5024	26.4472	26.4826	26.6018	26.4996	26.524	26.5708	26.577	26.3193	26.5157	26.5331	26.5176	26.537	26.6394	26.7147	26.703		26.434	26.5085
O00571;O00571-2;O15523;O15523-2	DDX3X_HUMAN;DDX3Y_HUMAN	DDX3X;DDX3Y	ATP-dependent RNA helicase DDX3X	88470200	85665200	80332100	77564500	90178100	82046700	81826800	81286200	85930400	86403700	84293700	82608900	82023900	83407700	81978400	80196000	92662700	82335800	84076900	84329800		20		26.3987	26.3522	26.2595	26.2089	26.4263	26.2899	26.2861	26.2765	26.3567	26.3646	26.3289	26.2998	26.2895	26.3137	26.2887	26.257	26.4655	26.295	26.3252	26.3295		26.3048	26.3197
O00571;O00571-2;O15523;O15523-2;Q9NQI0	DDX3X_HUMAN;DDX3Y_HUMAN;DDX4_HUMAN	DDX3X;DDX3Y;DDX4	ATP-dependent RNA helicase DDX3X	70199900	89191200	90060300	81354900	93625000	85302100	86629400	90410700	91226800	88044400	98960000	88110100	85825300	91362500	85526500	84822400	92071900	94761100	82752200	87048400		20		26.065	26.4104	26.4244	26.2777	26.4804	26.3461	26.3684	26.43	26.443	26.3917	26.5603	26.3928	26.3549	26.4451	26.3499	26.3379	26.4563	26.4978	26.3023	26.3753		26.2944	26.4062
O00571;O15523;O15523-2	DDX3X_HUMAN;DDX3Y_HUMAN	DDX3X;DDX3Y	ATP-dependent RNA helicase DDX3X	10078400	13752700	12893400	15189500	12042500	11184600	14554100	12438300	10473100	10673300	12830100	12830200	12635300	11204800	10496900	13380900	8913630	11784900	9967490	8895810		20		23.2648	23.7132	23.6201	23.8566	23.5216	23.415	23.7949	23.5683	23.3202	23.3475	23.613	23.613	23.591	23.4176	23.3235	23.6737	23.0876	23.4904	23.2488	23.0847		23.6137	23.575
O00592;O00592-2	PODXL_HUMAN	PODXL	Podocalyxin	16165300	14115200	14809300	15965000	14657200	13461900	15454900	14161200	15382000	13428400	15019900	14940500	15694900	12643400	15286200	14373100	16091000	12488700	16142100	15078200		20		23.9464	23.7507	23.82	23.9284	23.8051	23.6824	23.8816	23.7554	23.8747	23.6788	23.8404	23.8327	23.9038	23.5919	23.8657	23.7769	23.9398	23.5741	23.9443	23.846		23.8614	23.7811
O00625	PIR_HUMAN	PIR	Pirin	4384420	4525780	4753080	4847520	3996940	4557530	4592900	4905760	4168110	4420540	4522670	5058460	4524680	3913490	4683910	4868750	4101620	3884510	4899350	4413970		20		22.064	22.1097	22.1804	22.2088	21.9305	22.1198	22.131	22.226	21.991	22.0758	22.1087	22.2703	22.1094	21.9	22.1593	22.2151	21.9678	21.8893	22.2242	22.0736		22.1407	22.1018
O00629	IMA3_HUMAN	KPNA4	Importin subunit alpha-3	10601500	10119000	10514600	10110900	10256400	11939900	10638500	9460110	11448600	10594800	11075900	10836800	10993400	10713700	11168700	11418500	11423800	10241300	9035830	10123500		20		23.3378	23.2706	23.3259	23.2694	23.29	23.5093	23.3428	23.1734	23.4487	23.3369	23.4009	23.3694	23.3901	23.353	23.413	23.4449	23.4455	23.2879	23.1072	23.2712		23.3009	23.3289
O00743;O00743-3	PPP6_HUMAN	PPP6C	Serine/threonine-protein phosphatase 6 catalytic subunit	10112000	10037000	10281800	10073200	10427000	9643080	9954330	9973190	9698580	9878460	9942250	10168900	9587550	9602260	9429140	9373130	9795990	8515590	8909460	8980570		20		23.2696	23.2588	23.2936	23.264	23.3138	23.2011	23.2469	23.2496	23.2093	23.2359	23.2451	23.2777	23.1927	23.1949	23.1687	23.1601	23.2238	23.0217	23.0869	23.0984		23.2715	23.2528
O00750	P3C2B_HUMAN	PIK3C2B	Phosphatidylinositol 4-phosphate 3-kinase C2 domain-containing subunit beta	11774900	11122500		11096700				11146300	13447200	12172800	12130600	11429900	11217900	11840800				12720500	11479500	11973600		13		23.4892	23.407		23.4036				23.4101	23.6808	23.5372	23.5321	23.4463	23.4193	23.4973				23.6007	23.4526	23.5134		23.4333	23.4101
O00754;O00754-2	MA2B1_HUMAN	MAN2B1	Lysosomal alpha-mannosidase	5405520	5647060	6151400	6156890	6265050	5927800	6362660	6617000	5918000	6054100	6534130	6331930	5661800	5723950	6441710	6047370	6542860	5938820	6697640	5971880		20		22.366	22.4291	22.5525	22.5538	22.5789	22.4991	22.6012	22.6577	22.4967	22.5295	22.6396	22.5942	22.4328	22.4486	22.619	22.5279	22.6415	22.5017	22.6752	22.5098		22.4753	22.5842
O00762	UBE2C_HUMAN	UBE2C	Ubiquitin-conjugating enzyme E2 C	17961500	22086200	20507200	23011000	16270100	9142730	20028800	18979100	11718200	11000800	11783000	12122300	8925850	21454100	10300000	8408740	5698570	7139010	7244390	6397180		20		24.0984	24.3966	24.2896	24.4558	23.9557	23.1242	24.2556	24.1779	23.4822	23.3911	23.4902	23.5312	23.0896	24.3548	23.2961	23.0035	22.4422	22.7673	22.7884	22.609		24.3101	23.8783
O00764	PDXK_HUMAN	PDXK	Pyridoxal kinase	16059300	17563200	17725400	17714100	16624200	17440900	16297700	19450900	17563900	18007600	18891100	17867600	17527000	17006900	17459900	17706200	16928300	17876000	17651400	19138000		20		23.9369	24.0661	24.0793	24.0784	23.9868	24.056	23.9582	24.2133	24.0661	24.1021	24.1712	24.0908	24.0631	24.0196	24.0575	24.0778	24.0129	24.0915	24.0733	24.1899		24.0402	24.0536
O00767	SCD_HUMAN	SCD	Stearoyl-CoA desaturase	27636000	25967100	27232500	28466500	34686500	17023400	28070500	23867300	21712800	18746700	17095100	17638900	18876600	28713300	18633200	16050100	18270800	14100500	12346200	14334600		20		24.72	24.6302	24.6988	24.7628	25.0479	24.021	24.7426	24.5085	24.372	24.1601	24.0271	24.0723	24.1701	24.7752	24.1514	23.9361	24.123	23.7492	23.5576	23.773		24.703	24.58
O14497;O14497-2	ARI1A_HUMAN	ARID1A	AT-rich interactive domain-containing protein 1A	3570780	3769190	4152770	3985250	3175960	3730620	3363040	2461350	4006550	3353660	3361430	3627810	4071720	3697550	4308390	3837740	3343430	3514720	3592270	3640920		20		21.7678	21.8458	21.9856	21.9262	21.5988	21.831	21.6813	21.231	21.9339	21.6773	21.6806	21.7907	21.9572	21.8181	22.0387	21.8718	21.6729	21.745	21.7765	21.7959		21.8814	21.5855
O14497;O14497-2;O14497-3	ARI1A_HUMAN	ARID1A	AT-rich interactive domain-containing protein 1A	4615800	5242330	5446010	5082590	4177510	5202960	5251070	4276770	4473560	4996320	5024250	4502790	5188170	5224950	5269540	5347740	4163740	4726910	4966690	4892090		20		22.1381	22.3218	22.3768	22.2771	21.9942	22.3109	22.3242	22.0281	22.093	22.2524	22.2605	22.1024	22.3068	22.317	22.3292	22.3505	21.9894	22.1725	22.2439	22.222		22.2785	22.1643
O14497;O14497-2;O14497-3;Q8NFD5	ARI1A_HUMAN;ARI1B_HUMAN	ARID1A;ARID1B	AT-rich interactive domain-containing protein 1A	2496170	2482040	3086540	2575180	2467920	2672110	2690590	2982720	2608160	2963740	2768330	2782050	2577770	2931490	3441560	2733720	2912460	2912060	3098570	2794450		20		21.2513	21.2431	21.5576	21.2962	21.2349	21.3495	21.3595	21.5082	21.3146	21.499	21.4006	21.4077	21.2977	21.4832	21.7146	21.3824	21.4738	21.4736	21.5632	21.4141		21.337	21.363
O14497;O14497-3	ARI1A_HUMAN	ARID1A	AT-rich interactive domain-containing protein 1A	11997400	10918800	10661500	10777600	9603190	9611490	10192400	12707200	9493110	10243700	10210600	10345600	13263600	9594420	10974300	9276070	8642170	10033500	11814900	11188900		20		23.5162	23.3803	23.3459	23.3615	23.1951	23.1963	23.281	23.5991	23.1784	23.2882	23.2836	23.3025	23.661	23.1938	23.3876	23.1451	23.043	23.2583	23.4941	23.4156		23.401	23.3179
O14519;O14519-2	CDKA1_HUMAN	CDK2AP1	Cyclin-dependent kinase 2-associated protein 1			3083400		2609620	2717840		3385970			2700470											5				21.5561		21.3154	21.374		21.6911			21.3648											21.5561	21.4602
O14524	NEMP1_HUMAN	NEMP1	Nuclear envelope integral membrane protein 1	12159000	8770670	9134140	8894160	20742000	9648330	10271600	10993600	16856400	11270400	12328900	10504300	11073000	12246400	11742600	11336200	21851500	12912700	12053200	15981400		20		23.5355	23.0643	23.1228	23.0844	24.3061	23.2018	23.2922	23.3902	24.0068	23.426	23.5555	23.3245	23.4005	23.5459	23.4852	23.4344	24.3812	23.6223	23.5229	23.9299		23.2018	23.5476
O14530	TXND9_HUMAN	TXNDC9	Thioredoxin domain-containing protein 9	9505570	9877570	9630530	10205600	8956040	9152440	9265430	9729300	7927320	8392500	8408710	8953840	8760920	9054040	8533190	8658290	7041380	6752780	7590240	6982380		20		23.1803	23.2357	23.1992	23.2829	23.0944	23.1257	23.1434	23.2139	22.9184	23.0007	23.0035	23.0941	23.0627	23.1101	23.0247	23.0457	22.7474	22.6871	22.8557	22.7353		23.2245	23.1444
O14531	DPYL4_HUMAN	DPYSL4	Dihydropyrimidinase-related protein 4	30803500	36602100	32167900	32053000	28627500	35360300	32823100	30822200	29623300	37054800	31517400	30776000	31123000	34784400	31404300	31117100	27919900	34520000	32224700	28208200		20		24.8766	25.1254	24.9391	24.934	24.7709	25.0756	24.9682	24.8775	24.8202	25.1432	24.9096	24.8753	24.8915	25.0519	24.9045	24.8912	24.7348	25.0409	24.9417	24.7496		24.9688	24.9231
O14545	TRAD1_HUMAN	TRAFD1	TRAF-type zinc finger domain-containing protein 1	8179300	8565990	8384160	8489340	8095220	7920990	8408520	8482950	7626550	8614080	7497240	8174070	8215820	8393370	7496520	8556520	6866610	8006670	8177990	8128350		20		22.9635	23.0302	22.9992	23.0172	22.9486	22.9172	23.0034	23.0161	22.8626	23.0383	22.8379	22.9626	22.97	23.0008	22.8378	23.0286	22.7112	22.9328	22.9633	22.9545		23.0025	22.9714
O14548	COX7R_HUMAN	COX7A2L	Cytochrome c oxidase subunit 7A-related protein, mitochondrial	13390400	13062900	13686600	14064700	13094200	13035000	13261900	14352400	12278300	12000200	11984000	13225000	13153400	12821800	13445800	13348600	12158200	11989400	13516700	13376900		20		23.6747	23.639	23.7063	23.7456	23.6424	23.6359	23.6608	23.7748	23.5496	23.5166	23.5146	23.6568	23.6489	23.6121	23.6807	23.6702	23.5354	23.5153	23.6882	23.6732		23.6914	23.6785
O14561	ACPM_HUMAN	NDUFAB1	Acyl carrier protein, mitochondrial	5142970	5613350	6608740	10815300	4817470	5048140	10840900	5318100	16435400	5183120	6262920	11408100	3700820	9761660	9388380	10237300	3646130	6090440	7712830	5311810		20		22.2942	22.4204	22.6559	23.3666	22.1998	22.2673	23.37	22.3425	23.9703	22.3054	22.5784	23.4436	21.8194	23.2187	23.1624	23.2873	21.7979	22.5381	22.8788	22.3408		22.6843	22.5449
O14562	UBFD1_HUMAN	UBFD1	Ubiquitin domain-containing protein UBFD1	29234200	34282200	32430700	35015800	32221400	32419400	34666400	32524600	33007800	33738800	31643400	33375900	35640900	33896700	32093400	34516600	31786900	30906600	32683500	31182200		20		24.8012	25.031	24.9509	25.0615	24.9415	24.9504	25.047	24.955	24.9763	25.0079	24.9154	24.9923	25.087	25.0146	24.9358	25.0408	24.9219	24.8814	24.9621	24.8942		24.9611	24.9735
O14569	C56D2_HUMAN	CYB561D2	Transmembrane reductase CYB561D2		684016	768750			664512				901430			874483	663957			855306	627089	998916	1072080		10			19.3837	19.5522			19.3419				19.7819			19.7381	19.3407			19.7061	19.2583	19.93	20.032		19.4679	19.3419
O14578;O14578-4	CTRO_HUMAN	CIT	Citron Rho-interacting kinase	5047720	5088070	4812280	5284490	4913560	5300880	4812200	4816300	4592760	4167500	4139010	4421790	5489540	4284500	4481250	4603270	4606220	3828980	3708550	3725260		20		22.2672	22.2787	22.1983	22.3333	22.2283	22.3378	22.1983	22.1995	22.1309	21.9908	21.9809	22.0762	22.3883	22.0307	22.0955	22.1342	22.1352	21.8685	21.8224	21.8289		22.2694	22.241
O14579	COPE_HUMAN	COPE	Coatomer subunit epsilon	31034900	33841500	36381900	36443100	28905300	34005000	34600300	31384200	32469600	33513800	34085000	34900600	32988900	33626300	33631000	34046400	28001800	32243400	30747300	29831200		20		24.8874	25.0123	25.1167	25.1191	24.7848	25.0192	25.0443	24.9035	24.9526	24.9983	25.0226	25.0567	24.9755	25.0031	25.0033	25.021	24.739	24.9425	24.874	24.8303		25.0339	24.938
O14602	IF1AY_HUMAN	EIF1AY	Eukaryotic translation initiation factor 1A, Y-chromosomal	30516400	28337300	28520700	27322400	28670600	28556900	30020200	28861000	28919400	28832500	28594200	28053400	28364400	29132800	29670900	28695800	28682000	24880200	27336300	27334200		20		24.8631	24.7562	24.7655	24.7036	24.7731	24.7673	24.8394	24.7826	24.7855	24.7812	24.7692	24.7417	24.7576	24.7961	24.8225	24.7743	24.7736	24.5685	24.7043	24.7042		24.7721	24.7906
O14602;P47813	IF1AX_HUMAN;IF1AY_HUMAN	EIF1AX;EIF1AY	Eukaryotic translation initiation factor 1A, Y-chromosomal	51571200	49044700	51993100	50395100	48309200	48535600	48901400	52590700	45292900	46195400	46160200	46596800	52995500	46694600	48454000	48448200	43521800	43524800	45665700	41117700		20		25.6201	25.5476	25.6318	25.5868	25.5258	25.5325	25.5434	25.6483	25.4328	25.4612	25.4601	25.4737	25.6594	25.4768	25.5301	25.5299	25.3752	25.3753	25.4446	25.2933		25.5966	25.5625
O14617-5	AP3D1_HUMAN	AP3D1	Isoform 5 of AP-3 complex subunit delta-1	15005000	15068000	14586700	14194600	14399300	15616600	14733100	13768800	14509400	14769400	15298400	14755900	15180500	14582000	15241800	14935500	14730000	15215500	14696900	14138600		20		23.8389	23.845	23.7982	23.7588	23.7795	23.8966	23.8126	23.7149	23.7905	23.8161	23.8669	23.8148	23.8557	23.7977	23.8615	23.8322	23.8123	23.859	23.809	23.7531		23.8102	23.8009
O14618	CCS_HUMAN	CCS	Copper chaperone for superoxide dismutase	6726400	7057460	7076880	7403630	6995230	7602210	7612400	7628890	7441220	7577550	7059860	7886740	6672000	7682210	7137650	7464170	5986560	6200290	6849090	6476380		20		22.6814	22.7507	22.7547	22.8198	22.7379	22.858	22.8599	22.863	22.8271	22.8533	22.7512	22.911	22.6697	22.8731	22.767	22.8316	22.5133	22.5639	22.7075	22.6268		22.7517	22.8297
O14639;O14639-2;O14639-6	ABLM1_HUMAN	ABLIM1	Actin-binding LIM protein 1	8309170	6407460	7118370	8103040	8111550	6085670	7747620	7738570	7881710	6397310	7227200	7885250	7715920	6561620	7255140	7363240	7048130	5525840	6094110	6787920		20		22.9863	22.6113	22.7631	22.95	22.9515	22.537	22.8853	22.8836	22.9101	22.609	22.785	22.9107	22.8794	22.6456	22.7906	22.8119	22.7488	22.3978	22.539	22.6945		22.8277	22.8144
O14641	DVL2_HUMAN	DVL2	Segment polarity protein dishevelled homolog DVL-2	3888610	4079400	4516850	4353750	4602730	4309470	4615460	4320400	3962600	4231360	3944180	4211820	4384650	4169450	4354350	3974090	4189630	3919970	3809720	3808310		20		21.8908	21.9599	22.1069	22.0538	22.1341	22.0391	22.138	22.0427	21.918	22.0127	21.9113	22.006	22.064	21.9914	22.054	21.9222	21.9984	21.9024	21.8613	21.8607		22.0029	22.0885
O14646;O14646-2	CHD1_HUMAN	CHD1	Chromodomain-helicase-DNA-binding protein 1	7976550	6778870	7160900	6896630	10982200	7195240	7304770	8007100	10347900	7838360	8379580	7720100	7083260	8101850	7992040	7662400	10810300	8661060	7818150	9046580		20		22.9273	22.6926	22.7717	22.7175	23.3887	22.7786	22.8004	22.9328	23.3028	22.9021	22.9984	22.8802	22.756	22.9498	22.9301	22.8694	23.3659	23.0461	22.8984	23.1089		22.7773	22.9751
O14646;O14646-2;O14647;O14647-2	CHD1_HUMAN;CHD2_HUMAN	CHD1;CHD2	Chromodomain-helicase-DNA-binding protein 1	8866380	8247740	7234000	7956590	12240100	7897270	7450310	9639870	11242700	9205650	9955870	8805600	7592820	10255700	8972800	8671230	11449300	11000500	9251160	11638900		20		23.0799	22.9756	22.7864	22.9237	23.5451	22.9129	22.8289	23.2006	23.4225	23.1341	23.2471	23.07	22.8562	23.2899	23.0971	23.0478	23.4488	23.3911	23.1412	23.4725		22.9414	23.1219
O14647;O14647-2	CHD2_HUMAN	CHD2	Chromodomain-helicase-DNA-binding protein 2	7021950	6186470	5735000	5662940	10027000	6735610	5585550	7081390	8955630	7691900	6672870	6552760	6406670	8202330	6622130	6697240	9807310	8709270	6766410	8801990		20		22.7434	22.5607	22.4514	22.4331	23.2574	22.6834	22.4133	22.7556	23.0944	22.8749	22.6699	22.6437	22.6111	22.9676	22.6589	22.6751	23.2254	23.0541	22.69	23.0694		22.5472	22.7774
O14653;O14653-2	GOSR2_HUMAN	GOSR2	Golgi SNAP receptor complex member 2	5934260	5380520	5611680	5565550	6986100	5040630	5157290	6750800	6184800	5054830	5839850	5564080	5452440	6122280	5850940	5600100	6278540	5778210	6707840	6619150		20		22.5006	22.3593	22.42	22.4081	22.7361	22.2652	22.2982	22.6866	22.5603	22.2692	22.4775	22.4077	22.3785	22.5456	22.4802	22.417	22.582	22.4622	22.6774	22.6582		22.422	22.4965
O14656	TOR1A_HUMAN	TOR1A	Torsin-1A	11530700	10201000	10933000	10693400	13423500	10930900	10907500	11928300	12246300	11401800	12225300	11490000	11501600	11072000	11587900	11600200	14667000	12457600	12602700	13228300		20		23.459	23.2822	23.3822	23.3502	23.6783	23.3819	23.3788	23.5079	23.5458	23.4428	23.5434	23.4539	23.4553	23.4004	23.4661	23.4676	23.8061	23.5705	23.5872	23.6571		23.3684	23.4867
O14657	TOR1B_HUMAN	TOR1B	Torsin-1B	7852040	7375420	8899260	8596830	9501170	7997390	8635110	8572710	8401100	7732300	8645360	7857180	8343550	7451290	8816290	8623160	9469220	7397220	8322090	8179930		20		22.9046	22.8143	23.0853	23.0354	23.1797	22.9311	23.0418	23.0313	23.0021	22.8825	23.0435	22.9056	22.9922	22.8291	23.0717	23.0398	23.1748	22.8186	22.9885	22.9637		22.9599	23.046
O14662	STX16_HUMAN	STX16	Syntaxin-16		6399480					7069990				6527130						8081630			6279370		5			22.6095					22.7533				22.638						22.9462			22.5822		22.6095	22.7533
O14662-4	STX16_HUMAN	STX16	Isoform D of Syntaxin-16	1786990	1788520	1527620	1774820	1691920	1791070	1744810	1679340	1831590	1877730	1521100	1854970	1892930	1840530	1632110	1347100	1705350	1999310	1625710	1961360		20		20.7691	20.7703	20.5429	20.7592	20.6902	20.7724	20.7346	20.6795	20.8047	20.8406	20.5367	20.823	20.8522	20.8117	20.6383	20.3614	20.7016	20.9311	20.6326	20.9034		20.7104	20.7192
O14662;O14662-4	STX16_HUMAN	STX16	Syntaxin-16	7531640	7397090	7324550	7374160	7676950	7530900	7715200	7568330	7554400	7788540	7800950	7664860	7324400	7654860	7138890	7161830	7945810	7299940	7174280	7321790		20		22.8445	22.8185	22.8043	22.814	22.8721	22.8444	22.8793	22.8515	22.8489	22.8929	22.8952	22.8698	22.8043	22.8679	22.7673	22.7719	22.9218	22.7995	22.7744	22.8038		22.8204	22.8618
O14672	ADA10_HUMAN	ADAM10	Disintegrin and metalloproteinase domain-containing protein 10	6109450	5784380	5764290	5413810	6430090	5499240	5814410	6113480	5679980	5314380	5472910	5184490	5646310	6217430	5117360	4977530	5741370	4901330	4354860	4583030		20		22.5426	22.4637	22.4587	22.3682	22.6164	22.3908	22.4712	22.5436	22.4375	22.3415	22.3839	22.3058	22.4289	22.5679	22.287	22.247	22.453	22.2247	22.0542	22.1279		22.4583	22.5055
O14681	EI24_HUMAN	EI24	Etoposide-induced protein 2.4 homolog	10045100	10227200	10425300	9749160	12248300	10307900	10817100	8818380	12444900	11381000	10319600	11344300	9853550	11615300	10809800	10357000	13551300	10655700	11679500	12307300		20		23.26	23.2859	23.3136	23.2168	23.5461	23.2972	23.3668	23.0721	23.5691	23.4401	23.2989	23.4355	23.2322	23.4695	23.3658	23.3041	23.6919	23.3451	23.4775	23.553		23.2691	23.3206
O14683	P5I11_HUMAN	TP53I11	Tumor protein p53-inducible protein 11	31409600	34055900	31698100	29902300	40729300	32516300	31032100	38822700	38634600	39184000	34932600	34677100	30233600	41979000	33780800	32241400	41224700	41807100	37920200	40488500		20		24.9047	25.0214	24.9179	24.8338	25.2796	24.9547	24.8873	25.2104	25.2034	25.2238	25.0581	25.0475	24.8496	25.3232	25.0097	24.9424	25.297	25.3172	25.1765	25.271		24.9194	25.083
O14686;O14686-3	KMT2D_HUMAN	KMT2D	Histone-lysine N-methyltransferase 2D	1514940	1444980	1300250	1429530	1196150	1258520	1412030	1284150	1285550	1475700	1220840	1485860	1410240	1425300	1386310	1352840	1294950	1544230	1480030	1741160		20		20.5308	20.4626	20.3104	20.4471	20.19	20.2633	20.4293	20.2924	20.294	20.493	20.2194	20.5029	20.4275	20.4428	20.4028	20.3676	20.3045	20.5585	20.4972	20.7316		20.4377	20.2937
O14713	ITBP1_HUMAN	ITGB1BP1	Integrin beta-1-binding protein 1	4844280	3827120	3980350	4175490	5106730		4465130	4348140	4520010		3724040	2722930	4525650	4256070	3438190	3808520	3714120	3371490	3493950	4004300		18		22.2079	21.8678	21.9245	21.9935	22.284		22.0903	22.052	22.1079		21.8284	21.3767	22.1097	22.0211	21.7132	21.8608	21.8246	21.685	21.7364	21.9331		21.9984	22.1421
O14727;O14727-4;O14727-5	APAF_HUMAN	APAF1	Apoptotic protease-activating factor 1	1642590	1830660	1992380	1783170		2062630	1800320	1768570	1666010	1990530	1926460		1881720	1707930	1900650	1921900	1903600	1575440	1994060	1919430		18		20.6475	20.8039	20.9261	20.766		20.9761	20.7798	20.7542	20.668	20.9247	20.8775		20.8436	20.7038	20.8581	20.8741	20.8603	20.5873	20.9273	20.8722		20.7859	20.8367
O14733;O14733-4	MP2K7_HUMAN	MAP2K7	Dual specificity mitogen-activated protein kinase kinase 7	8802400	9654070	8310360	8912560	9498040	8924280	9719020	8695190	9145810	9399410	8082240	9046970	8832210	9338840	8072510	7953460	8803280	8182450	8769740	8317820		20		23.0695	23.2027	22.9865	23.0874	23.1792	23.0893	23.2124	23.0518	23.1247	23.1641	22.9463	23.109	23.0743	23.1548	22.9446	22.9232	23.0696	22.9641	23.0641	22.9878		23.0865	23.1332
O14735;O14735-3	CDIPT_HUMAN	CDIPT	CDP-diacylglycerol--inositol 3-phosphatidyltransferase	16579300	16746300	17851400	16439300	20729900	16361800	18620400	14624200	19681500	17828200	17869300	17403200	18807100	19024300	17292700	17982000	23078900	19544000	20973100	20929400		20		23.9829	23.9973	24.0895	23.9706	24.3052	23.9638	24.1504	23.8019	24.2303	24.0877	24.091	24.0528	24.1648	24.1813	24.0437	24.1001	24.4601	24.2202	24.322	24.319		24.0101	24.0553
O14737	PDCD5_HUMAN	PDCD5	Programmed cell death protein 5	39324500	43993700	46985100	50429700	35757400	40241000	43622300	48535600	49056500	40089200	42959000	50361100	38698600	46034200	47025200	45755400	32051600	38395600	37243700	36685200		20		25.2289	25.3908	25.4857	25.5878	25.0917	25.2622	25.3786	25.5325	25.5479	25.2567	25.3565	25.5858	25.2058	25.4562	25.4869	25.4474	24.9339	25.1944	25.1505	25.1287		25.4233	25.3163
O14744	ANM5_HUMAN	PRMT5	Protein arginine N-methyltransferase 5	46454400	45078200	44240900	45866800	45222200	45628300	45877800	45857900	45130900	46834600	45587900	47206000	46150700	43248200	44442500	45941500	46266500	46277200	47949000	47414500		20		25.4693	25.4259	25.3989	25.4509	25.4305	25.4434	25.4513	25.4507	25.4276	25.4811	25.4421	25.4925	25.4598	25.3661	25.4054	25.4533	25.4635	25.4638	25.515	25.4988		25.4363	25.444
O14745	NHRF1_HUMAN	NHERF1	Na(+)/H(+) exchange regulatory cofactor NHE-RF1	10739500	9552410	11393300	11709500	9613280	9842080	10785500	10638400	10272300	9607040	10292400	11547700	10285800	9825100	10777300	10855600	9010310	8458290	9896420	9944670		20		23.3564	23.1874	23.4417	23.4812	23.1966	23.2305	23.3626	23.3428	23.2923	23.1957	23.2951	23.4611	23.2942	23.228	23.3615	23.3719	23.1031	23.0119	23.2385	23.2455		23.3667	23.2831
O14757	CHK1_HUMAN	CHEK1	Serine/threonine-protein kinase Chk1	9373400	10327700	9456010	9882330	8294470	7716840	9336140	8831630	6196280	6974410	6781100	6937660	7390700	9020940	7131280	6584240	5235980	4929230	5415330	5180350		20		23.1601	23.3	23.1728	23.2364	22.9837	22.8796	23.1544	23.0742	22.563	22.7336	22.6931	22.726	22.8173	23.1048	22.7657	22.6506	22.32	22.2329	22.3686	22.3046		23.2173	23.023
O14763;O14763-2	TR10B_HUMAN	TNFRSF10B	Tumor necrosis factor receptor superfamily member 10B	6067930	7734180	5675240	5631270	7199640	7706390	6655970	5350920	6323390	6791500	6127890	5252410	7007110	7201370	5193170	5124810	7623700	6771820	5020590	5314520		20		22.5328	22.8828	22.4362	22.425	22.7795	22.8776	22.6662	22.3514	22.5923	22.6953	22.547	22.3245	22.7404	22.7798	22.3082	22.2891	22.8621	22.6911	22.2594	22.3415		22.5692	22.6687
O14773	TPP1_HUMAN	TPP1	Tripeptidyl-peptidase 1	5553090	3970330	5121370	5044150	5461280	4012640	5162870	6088070	5579400	4862430	5402590	5301830	5082650	4145120	4493250	4552440	5339860	4084140	4766560	4843960		20		22.4049	21.9208	22.2881	22.2662	22.3808	21.9361	22.2997	22.5376	22.4117	22.2132	22.3652	22.3381	22.2771	21.983	22.0993	22.1182	22.3484	21.9616	22.1845	22.2078		22.22	22.2886
O14776;O14776-2	TCRG1_HUMAN	TCERG1	Transcription elongation regulator 1	25220600	25186700	26359300	25646800	25707500	25459700	25157200	25500300	25556600	26359100	25695800	25748100	25951000	24262100	27547600	27130200	25848200	25664200	27677700	25898600		20		24.5881	24.5862	24.6518	24.6123	24.6157	24.6017	24.5845	24.604	24.6072	24.6518	24.615	24.618	24.6293	24.5322	24.7154	24.6934	24.6236	24.6133	24.7222	24.6264		24.6096	24.6015
O14777	NDC80_HUMAN	NDC80	Kinetochore protein NDC80 homolog	7128120	7777260	7571410	8041400	6462840	7533710	7505110	6565490	5554240	5525650	6273750	5888350	7018340	6597800	7363830	6931020	5351710	4901180	5431880	5247610		20		22.7651	22.8908	22.8521	22.939	22.6237	22.8449	22.8394	22.6465	22.4052	22.3977	22.5809	22.4894	22.7427	22.6536	22.812	22.7246	22.3516	22.2247	22.373	22.3232		22.8618	22.7386
O14782	KIF3C_HUMAN	KIF3C	Kinesin-like protein KIF3C	594431	412732	575872	481701	529508	326413	486921	422079	527509	431138	267933	354906	351864	381763	224900	213068		326932		392465		18		19.1811	18.6548	19.1354	18.8778	19.0143	18.3163	18.8933	18.6872	19.0088	18.7178	18.0315	18.4371	18.4247	18.5423	17.7789	17.701		18.3186		18.5822		18.9623	18.7278
O14786	NRP1_HUMAN	NRP1	Neuropilin-1	2575640	2014450	2224890	2428090	2950900	2124800	2378940	3277340	2433560	2493180	2273730	2446120	2098670	2505520	2058970	2249010	2352240	2471500	2120590	2015470		20		21.2965	20.942	21.0853	21.2114	21.4927	21.0189	21.1819	21.6441	21.2146	21.2496	21.1166	21.2221	21.001	21.2567	20.9735	21.1009	21.1656	21.237	21.016	20.9427		21.1338	21.3344
O14787-2;O14787	TNPO2_HUMAN	TNPO2	Transportin-2	39939500	36565600	35039600	33962000	35341600	38465400	38671300	22964500	37329100	38024200	34707500	34643400	37854000	33084100	35710800	33291200	37948300	36648200	37642600	35367300		20		25.2513	25.124	25.0625	25.0174	25.0749	25.1971	25.2048	24.4529	25.1538	25.1804	25.0487	25.0461	25.1739	24.9796	25.0899	24.9886	25.1775	25.1272	25.1659	25.0759		25.1138	24.9824
O14795	UN13B_HUMAN	UNC13B	Protein unc-13 homolog B	3009280	3494650	3170390	3334580	3152260	3373850	3004680	2852360	3210620	3520560	3036670	3233440	3117120	2881820	3184260	3479250	3166860	3402210	3190580	3218830		20		21.521	21.7367	21.5962	21.6691	21.588	21.686	21.5188	21.4437	21.6144	21.7474	21.5341	21.6246	21.5718	21.4585	21.6025	21.7303	21.5946	21.698	21.6054	21.6181		21.6308	21.5591
O14802	RPC1_HUMAN	POLR3A	DNA-directed RNA polymerase III subunit RPC1	6259760	6300090	6522950	6421580	6172240	6786880	6384030	6235920	6085550	6711910	6742190	6534310	6178090	6436360	6611980	6575870	6377820	6493550	6533560	6333980		20		22.5777	22.5869	22.6371	22.6145	22.5574	22.6943	22.606	22.5722	22.537	22.6783	22.6848	22.6396	22.5587	22.6178	22.6567	22.6488	22.6046	22.6306	22.6394	22.5947		22.6041	22.6075
O14810	CPLX1_HUMAN	CPLX1	Complexin-1	6123230	6136960	5209750	10185200	5383360	4411030	8558230	6461440	13574300	4358600	5201250	10553000	4372680	7837160	7501950	7603980	4150120	4558700	6828350	4572800		20		22.5459	22.5491	22.3128	23.28	22.3601	22.0727	23.0289	22.6234	23.6944	22.0554	22.3104	23.3311	22.0601	22.9019	22.8388	22.8583	21.9847	22.1202	22.7031	22.1246		22.6719	22.5213
O14813	PHX2A_HUMAN	PHOX2A	Paired mesoderm homeobox protein 2A	16640400	16406200	17904600	17343300	16691400	12278500	16616000	16063300	12733300	11612800	12344000	13031700	12879800	15756700	13121500	12141500	9460880	9395970	10694500	9367660		20		23.9882	23.9677	24.0938	24.0479	23.9926	23.5496	23.9861	23.9373	23.6021	23.4692	23.5573	23.6355	23.6186	23.9095	23.6454	23.5334	23.1735	23.1636	23.3504	23.1593		24.0244	23.8664
O14813;Q99453	PHX2A_HUMAN;PHX2B_HUMAN	PHOX2A;PHOX2B	Paired mesoderm homeobox protein 2A	34459900	33208400	34669100	35173200	38185300	23640700	33303000	35114200	26728400	27862700	27266000	25258200	28033800	32584300	26401000	26344700	25110300	24769000	26790700	25597700		20		25.0384	24.985	25.0471	25.068	25.1865	24.4948	24.9891	25.0656	24.6719	24.7318	24.7006	24.5902	24.7407	24.9577	24.6541	24.651	24.5818	24.562	24.6752	24.6095		25.0346	24.934
O14813;Q99453;Q96QS3;O15266;O15266-2;O60902-3	ARX_HUMAN;PHX2A_HUMAN;PHX2B_HUMAN;SHOX2_HUMAN;SHOX_HUMAN	ARX;PHOX2A;PHOX2B;SHOX;SHOX2	Paired mesoderm homeobox protein 2A	29915500	27285600	30784400	33406700	32293300	24901700	31848400	33233200	27812800	26626500	29578000	27791800	26421100	29720800	28765900	27725500	27552200	23328200	25393300	25399500		20		24.8344	24.7016	24.8757	24.9936	24.9447	24.5697	24.9247	24.9861	24.7292	24.6664	24.818	24.7282	24.6552	24.825	24.7779	24.7247	24.7157	24.4756	24.5979	24.5983		24.8513	24.8563
O14818	PSA7_HUMAN	PSMA7	Proteasome subunit alpha type-7	7367420	7532400	6640850	7025340	6674130	5613380	6647190	7690120	6050360	6757920	7043980	7388850	6600860	7647700	7312330	6801990	5786620	6639160	7687220	7693940		20		22.8127	22.8447	22.6629	22.7441	22.6701	22.4204	22.6643	22.8746	22.5286	22.6881	22.748	22.8169	22.6542	22.8666	22.8019	22.6975	22.4643	22.6626	22.874	22.8753		22.7661	22.6574
O14818;O14818-2	PSA7_HUMAN	PSMA7	Proteasome subunit alpha type-7	75617200	69114600	75725500	75378400	71223900	66177200	71902200	73585100	70173200	67493700	66522100	71129600	70446700	70044200	67590000	68585100	61291200	58274400	61491800	62225100		20		26.1722	26.0425	26.1743	26.1676	26.0859	25.9798	26.0995	26.1329	26.0644	26.0082	25.9873	26.0839	26.07	26.0618	26.0103	26.0314	25.8692	25.7964	25.8739	25.891		26.1392	26.0745
O14818;O14818-2;Q8TAA3	PSA7_HUMAN;PSMA8_HUMAN	PSMA7;PSMA8	Proteasome subunit alpha type-7	99415500	88753900	94161500	100758000	88199500	79347200	96892000	87259200	82649300	81428300	84069000	82498100	96068600	77796200	78997700	84441000	76751200	70811000	76683700	71252200		20		26.567	26.4033	26.4886	26.5863	26.3943	26.2417	26.5299	26.3788	26.3005	26.279	26.3251	26.2979	26.5176	26.2132	26.2353	26.3314	26.1937	26.0775	26.1924	26.0864		26.5113	26.3862
O14818;Q8TAA3	PSA7_HUMAN;PSMA8_HUMAN	PSMA7;PSMA8	Proteasome subunit alpha type-7	12933600	12060000	13524400	14024800	12196800	8889770	12421200	16960300	11241000	10058100	14224400	11641800	11610600	9924790	10970600	9145480	9497120	9388680	11410300	8888040		20		23.6246	23.5237	23.6891	23.7415	23.54	23.0837	23.5663	24.0157	23.4223	23.2619	23.7619	23.4728	23.4689	23.2426	23.3871	23.1246	23.1791	23.1625	23.4438	23.0834		23.6447	23.5514
O14828	SCAM3_HUMAN	SCAMP3	Secretory carrier-associated membrane protein 3	17042700	16562400	16652400	16312600	16408700	15616300	15439600	16114900	16999200	14924700	15707000	16151600	16645200	15916700	16293500	16236100	14516700	15435400	16582300	16045400		20		24.0227	23.9814	23.9892	23.9595	23.968	23.8965	23.8801	23.9419	24.019	23.8312	23.9049	23.9452	23.9886	23.924	23.9578	23.9527	23.7912	23.8797	23.9831	23.9357		23.9882	23.9216
O14867	BACH1_HUMAN	BACH1	Transcription regulator protein BACH1	574336	584276		566439		528734	555166	449566	393071	348999			409566	627677	414478							11		19.1315	19.1563		19.1116		19.0122	19.0826	18.7782	18.5844	18.4129			18.6437	19.2597	18.6609							19.1331	18.9576
O14874;O14874-2;O14874-3	BCKD_HUMAN	BCKDK	Branched-chain alpha-ketoacid dehydrogenase kinase	3723360	3740600	3675620	3469860	3549470	3736020	3662730	3616400	3659410	3675700	3356140	3352560	3478960	3571930	3109490	3169450	2991260	3723750	3696440	3642420		20		21.8282	21.8348	21.8096	21.7264	21.7592	21.8331	21.8045	21.7861	21.8032	21.8096	21.6784	21.6768	21.7302	21.7683	21.5682	21.5958	21.5123	21.8283	21.8177	21.7965		21.7998	21.7957
O14880	MGST3_HUMAN	MGST3	Glutathione S-transferase 3, mitochondrial	22535400	22444200	23663600	19764000	23669300	22231400	22663000	22701200	20373200	23631600	25467200	21441400	20912500	23433400	21939500	20343700	24207600	23886300	23803600	19210900		20		24.4257	24.4198	24.4962	24.2364	24.4965	24.4061	24.4338	24.4363	24.2802	24.4942	24.6021	24.3539	24.3179	24.4821	24.387	24.2781	24.529	24.5097	24.5047	24.1954		24.3945	24.4432
O14893-5;O14893;O14893-2;O14893-3	GEMI2_HUMAN	GEMIN2	Gem-associated protein 2	3598900	3634430	3734420	3971530	4282450	5027760	3666300	3660510	4132850	4029500	4076520	4395500		3839360	4976970	4124930	4173810	4017610	4407060	4310570		19		21.7791	21.7933	21.8325	21.9213	22.03	22.2615	21.8059	21.8036	21.9787	21.9422	21.9589	22.0676		21.8724	22.2468	21.9759	21.9929	21.9379	22.0714	22.0394		21.8315	21.9752
O14907	TX1B3_HUMAN	TAX1BP3	Tax1-binding protein 3	7925560	8580830	8582020	8432930	6931870	7831930	7430370	8585490	7462140	7728040	6888730	8747370	6744920	8417070	7514980	7178240	6130410	6707220	6234500	6766160		20		22.9181	23.0327	23.0329	23.0076	22.7248	22.9009	22.825	23.0335	22.8312	22.8817	22.7158	23.0604	22.6854	23.0049	22.8413	22.7752	22.5476	22.6773	22.5718	22.6899		22.9978	22.8711
O14908	GIPC1_HUMAN	GIPC1	PDZ domain-containing protein GIPC1	10963300	9900290	8518220	9179540	9933820	8063730	8450830	7770960	8856020	8314290	6821400	7808110	9827480	8475120	7417230	7697000	7263040	7144820	8249170	7689510		20		23.3862	23.239	23.0221	23.13	23.2439	22.943	23.0107	22.8897	23.0782	22.9872	22.7016	22.8965	23.2284	23.0148	22.8224	22.8759	22.7921	22.7685	22.9758	22.8745		23.1943	23.0218
O14908;O14908-2	GIPC1_HUMAN	GIPC1	PDZ domain-containing protein GIPC1	6195580	6242790	6257920	6074430	6594790	6610510	5799260	6940490	6434690	5764340	5785460	6218640	6333070	5827440	5825090	5993060	5834850	5333780	4759460	5722230		20		22.5628	22.5738	22.5773	22.5343	22.6529	22.6563	22.4674	22.7266	22.6174	22.4587	22.464	22.5682	22.5945	22.4744	22.4738	22.5149	22.4763	22.3467	22.1824	22.4481		22.562	22.6258
O14908;O14908-2;Q8TF64	GIPC1_HUMAN;GIPC3_HUMAN	GIPC1;GIPC3	PDZ domain-containing protein GIPC1	9510230	7566910	9087820	9452310	8257670	8298940	8353900	7785900	8223260	7028970	6941960	6314210	9116550	7619250	7953520	7011420	6026440	6336250	6941450	5074480		20		23.181	22.8513	23.1155	23.1722	22.9773	22.9845	22.994	22.8924	22.9713	22.7449	22.7269	22.5902	23.1201	22.8612	22.9232	22.7413	22.5229	22.5952	22.7268	22.2748		23.08	22.9621
O14920	IKKB_HUMAN	IKBKB	Inhibitor of nuclear factor kappa-B kinase subunit beta	4685310	4170830	5551420	4965680	4527820	5277360	5378870	5072850	5224040	4845110	4872290	5330620	5407670	4489140	5134920	5112240	5401030	4476230	4566820	4825070		20		22.1597	21.9919	22.4044	22.2436	22.1104	22.3314	22.3589	22.2744	22.3167	22.2081	22.2162	22.3459	22.3666	22.098	22.2919	22.2855	22.3648	22.0939	22.1228	22.2021		22.1999	22.2688
O14924;O14924-4;O14924-5	RGS12_HUMAN	RGS12	Regulator of G-protein signaling 12	204470	326949		429957		409956	355105	374009						394866	342332			350281				9		17.6415	18.3187		18.7138		18.6451	18.4379	18.5127						18.591	18.385			18.4182				18.2247	18.5319
O14925	TIM23_HUMAN	TIMM23	Mitochondrial import inner membrane translocase subunit Tim23	15096200	13756200	14662800	14774100	14270300	10659500	13927600	14927200	11154500	9998960	10502300	11592500	12411200	13475000	11876000	10023300	7960840	8107780	9947980	9296520		20		23.8477	23.7136	23.8057	23.8166	23.7665	23.3456	23.7314	23.8314	23.4111	23.2533	23.3242	23.4667	23.5651	23.6838	23.5015	23.2569	22.9245	22.9509	23.246	23.1483		23.7959	23.6688
O14929	HAT1_HUMAN	HAT1	Histone acetyltransferase type B catalytic subunit	33736900	32875400	36824200	33760000	31446100	32767700	33910500	33876800	30104300	29919700	33322700	35177700	33154800	30473900	35633600	33498300	26439500	25014600	29027100	27591500		20		25.0078	24.9705	25.1342	25.0088	24.9064	24.9658	25.0152	25.0138	24.8435	24.8346	24.99	25.0682	24.9827	24.8611	25.0867	24.9976	24.6562	24.5763	24.7909	24.7177		25.0303	24.9753
O14933;O14933-2	UB2L6_HUMAN	UBE2L6	Ubiquitin/ISG15-conjugating enzyme E2 L6	3704730	3332980	3713880	4032750	3093540	4129910	3888660	4086610	3977860	3883580	3875270	3964740	3618950	3846030	3545380	3457720	3415530	3389460	3360880	3163070		20		21.8209	21.6684	21.8245	21.9433	21.5608	21.9777	21.8908	21.9625	21.9236	21.889	21.8859	21.9188	21.7871	21.8749	21.7575	21.7214	21.7037	21.6926	21.6804	21.5929		21.8143	21.848
O14936-2;O14936-4;O14936	CSKP_HUMAN	CASK	Peripheral plasma membrane protein CASK	20409400	19728100	18536400	19179800	20681600	19656000	19671600	19078300	20682000	20079100	19589500	19290400	20475700	19266100	17870000	19153700	20178200	18263000	16750300	17716500		20		24.2827	24.2337	24.1439	24.1931	24.3018	24.2285	24.2296	24.1854	24.3019	24.2592	24.2236	24.2014	24.2874	24.1996	24.091	24.1911	24.2663	24.1224	23.9977	24.0786		24.2134	24.2363
O14936-4	CSKP_HUMAN	CASK	Isoform 4 of Peripheral plasma membrane protein CASK		361617				303588	545208			466464								494630	235827			6			18.4641				18.2118	19.0564			18.8314								18.916	17.8474			18.4641	18.6341
O14949	QCR8_HUMAN	UQCRQ	Cytochrome b-c1 complex subunit 8	19349000	17862600	18372800	18009900	18750900		18602200	20623400	18209100		19007500	17869200	19763000	18235000	19247400		17056800	18919000	20300200	17818800		17		24.2058	24.0904	24.1311	24.1023	24.1605		24.149	24.2978	24.1182		24.1801	24.091	24.2363	24.1202	24.1982		24.0238	24.1733	24.275	24.0869		24.1324	24.2024
O14950;P19105	ML12A_HUMAN;ML12B_HUMAN	MYL12A;MYL12B	Myosin regulatory light chain 12B	61763100	63592300	67119500	64475300	63465300	64330700	69150300	71293400	62802300	66667900	69310600	65860400	64765300	68388700	65732300	67972100	61218600	65887000	67441000	61949200		20		25.8802	25.9223	26.0002	25.9422	25.9195	25.939	26.0432	26.0873	25.9043	25.9905	26.0466	25.9729	25.9487	26.0273	25.9701	26.0184	25.8675	25.9735	26.0071	25.8846		25.9363	25.9972
O14957	QCR10_HUMAN	UQCR11	Cytochrome b-c1 complex subunit 10	2031490	1777960	2811460	1987310	2093020	1754660	2077880	4708530	2052130		3743400	2695870		2250150	2360380		2046300	2471500	2574060	2103520		17		20.9541	20.7618	21.4229	20.9224	20.9972	20.7428	20.9867	22.1668	20.9687		21.8359	21.3623		21.1016	21.1706		20.9646	21.237	21.2956	21.0044		21.0153	21.2234
O14964	HGS_HUMAN	HGS	Hepatocyte growth factor-regulated tyrosine kinase substrate	12489500	14088600	14171200	14199200	12768900	13867300	14197400	12488200	12696100	13673800	13770700	13534100	12858500	13262100	12952400	13049800	12333300	12159300	12394200	11870800		20		23.5742	23.748	23.7565	23.7593	23.6061	23.7252	23.7591	23.5741	23.5979	23.7049	23.7151	23.6901	23.6162	23.6608	23.6267	23.6375	23.5561	23.5356	23.5632	23.5009		23.7095	23.6661
O14965	AURKA_HUMAN	AURKA	Aurora kinase A	5630350	5604830	5002070	5445910	6435500	4130030	5871910	6181770	4215600	4644530	4178090	4244460	4186440	5727860	4265700	3511060	4412630	4158290	4484470	4455470		20		22.4248	22.4182	22.2541	22.3767	22.6176	21.9777	22.4854	22.5596	22.0073	22.1471	21.9944	22.0171	21.9973	22.4496	22.0244	21.7435	22.0732	21.9876	22.0965	22.0871		22.3685	22.4101
O14966	RAB7L_HUMAN	RAB29	Ras-related protein Rab-7L1	5754210	4846260	4890100	4726770	7110270		5049530	5360550	5884340	4928240	5153470	5271840	4850770	5141160	4726530		6667080	5230600		5775590		17		22.4562	22.2084	22.2214	22.1724	22.7615		22.2677	22.3539	22.4884	22.2326	22.2971	22.3299	22.2098	22.2937	22.1723		22.6686	22.3185		22.4615		22.2646	22.461
O14966;P57729;Q13637	RAB32_HUMAN;RAB38_HUMAN;RAB7L_HUMAN	RAB29;RAB32;RAB38	Ras-related protein Rab-7L1	9032990	7632500	7743100	7932020	9689940	7643240	7892090	8007650	8840250	7733310	8424670	8371600	7879510	7862900	7593450	6737280	9045610	8005720	7237780	8338240		20		23.1068	22.8637	22.8845	22.9193	23.2081	22.8658	22.912	22.9329	23.0757	22.8827	23.0062	22.9971	22.9097	22.9066	22.8563	22.6837	23.1088	22.9326	22.7871	22.9913		22.9436	22.9797
O14967	CLGN_HUMAN	CLGN	Calmegin	9423860	8925800	8211140	8274080	10943900	9554830	8658210	7962010	10424900	10024900	8960330	8375590	9672950	9634570	8741630	8945600	11213500	10027300	9157110	10114000		20		23.1679	23.0896	22.9692	22.9802	23.3836	23.1878	23.0456	22.9247	23.3135	23.2571	23.0951	22.9978	23.2055	23.1998	23.0595	23.0927	23.4187	23.2574	23.1265	23.2699		23.0517	23.1354
O14972;O14972-2	VP26C_HUMAN	VPS26C	Vacuolar protein sorting-associated protein 26C	3942010	4036140	4237510	3956460	4134490	4090020	4330790	4077140	4229930	4212810	4097180	4240400	4276840	3876170	3863050	4056100	4089640	4249290	4275440	4113290		20		21.9105	21.9445	22.0148	21.9158	21.9793	21.9637	22.0462	21.9591	22.0122	22.0064	21.9662	22.0158	22.0281	21.8862	21.8813	21.9517	21.9635	22.0188	22.0276	21.9719		21.9464	21.9871
O14974	MYPT1_HUMAN	PPP1R12A	Protein phosphatase 1 regulatory subunit 12A	7549160	7465630	7338740	7882160	7814150	7000610	7718400	7538750	7543490	7472760	7045460	7229700	7586840	7508970	6668360	7264990	7312110	6582740	6325290	6654450		20		22.8479	22.8318	22.8071	22.9102	22.8977	22.739	22.8799	22.8459	22.8468	22.8332	22.7483	22.7855	22.8551	22.8402	22.6689	22.7925	22.8019	22.6503	22.5927	22.6659		22.8492	22.8406
O14975;O14975-2	S27A2_HUMAN	SLC27A2	Long-chain fatty acid transport protein 2	6306420	4738740	5809470	6125260	7016660	5054200	6010020	6759670	7009850	5157860	6237950	6816810	6252450	5416480	6391740	6742940	7070740	5858170	6352090	7442290		20		22.5884	22.1761	22.47	22.5463	22.7424	22.2691	22.5189	22.6885	22.741	22.2983	22.5726	22.7007	22.576	22.3689	22.6078	22.6849	22.7534	22.482	22.5988	22.8273		22.4452	22.5547
O14976	GAK_HUMAN	GAK	Cyclin-G-associated kinase	7457180	7502190	7709840	7843460	7247740	7777400	7539890	7604460	7261900	7529020	7320260	7822010	7248780	7275260	7290140	7493140	6972430	7064310	7297600	7186130		20		22.8302	22.8389	22.8783	22.9031	22.7891	22.8909	22.8461	22.8584	22.7919	22.844	22.8035	22.8991	22.7893	22.7946	22.7975	22.8371	22.7332	22.7521	22.799	22.7768		22.8626	22.8461
O14979	HNRDL_HUMAN	HNRNPDL	Heterogeneous nuclear ribonucleoprotein D-like	13478300	12028800	12780800	11581300	14752500	11834400	11300600	17015600	13581600	12579000	13394400	13203100	12551500	13783400	14146500	12049400	11488900	13178200	13511400	12284100		20		23.6841	23.52	23.6075	23.4653	23.8145	23.4965	23.4299	24.0204	23.6952	23.5845	23.6751	23.6544	23.5814	23.7164	23.7539	23.5225	23.4537	23.6516	23.6877	23.5503		23.5692	23.6903
O14979-2;O14979-3	HNRDL_HUMAN	HNRNPDL	Isoform 2 of Heterogeneous nuclear ribonucleoprotein D-like	8028660	6915030	8275420	7922710	7914510	8219050	7582320	9763970	7733170	7928960	10517100	10903100	8614890	9466020	12679700	9048760	9509000	8346230	9705090	7581040		20		22.9367	22.7213	22.9804	22.9176	22.9161	22.9705	22.8542	23.219	22.8826	22.9187	23.3262	23.3782	23.0384	23.1743	23.596	23.1093	23.1809	22.9927	23.2103	22.854		22.889	22.99
O14979;O14979-2;O14979-3	HNRDL_HUMAN	HNRNPDL	Heterogeneous nuclear ribonucleoprotein D-like	307361000	311237000	342879000	317579000	301849000	305497000	322007000	329332000	292853000	325908000	356810000	337645000	311515000	316351000	379887000	335946000	316846000	316586000	360669000	330216000		20		28.1954	28.2134	28.3531	28.2425	28.1693	28.1866	28.2625	28.295	28.1256	28.2799	28.4106	28.3309	28.2147	28.237	28.501	28.3237	28.2392	28.238	28.4261	28.2988		28.2511	28.2283
O14979;Q14103-4;Q14103;O14979-2;O14979-3	HNRDL_HUMAN;HNRPD_HUMAN	HNRNPD;HNRNPDL	Heterogeneous nuclear ribonucleoprotein D-like	114306000	110173000	131621000	126906000	123967000	93812500	120666000	144974000	112822000	120590000	142266000	127851000	130272000	104373000	124732000	116089000	129291000	121072000	162036000	132631000		20		26.7683	26.7152	26.9718	26.9192	26.8854	26.4833	26.8464	27.1112	26.7495	26.8455	27.084	26.9299	26.957	26.6372	26.8943	26.7907	26.946	26.8513	27.2717	26.9828		26.8436	26.8316
O14980	XPO1_HUMAN	XPO1	Exportin-1	38051300	38158200	38861500	38406800	36125400	36242300	38858400	35222300	36698900	36583700	39934400	37271700	39750300	33893000	38883800	38061500	38290600	36695700	39332500	36718400		20		25.1814	25.1855	25.2118	25.1949	25.1065	25.1112	25.2117	25.07	25.1292	25.1247	25.2511	25.1516	25.2445	25.0145	25.2127	25.1818	25.1905	25.1291	25.2292	25.13		25.1934	25.1248
O14981	BTAF1_HUMAN	BTAF1	TATA-binding protein-associated factor 172	8525900	8992050	8855420	8668520	8136010	9720480	8959040	7795040	8845880	9107980	8925820	8943440	8995740	8476300	9851450	9478420	8902750	8948920	9373200	9144860		20		23.0234	23.1002	23.0781	23.0474	22.9559	23.2126	23.0949	22.8941	23.0766	23.1187	23.0896	23.0924	23.1008	23.015	23.2319	23.1762	23.0858	23.0933	23.1601	23.1245		23.0623	23.0394
O14994	SYN3_HUMAN	SYN3	Synapsin-3	1679880	1502040	1711630	1991040	2095620	1370230	1997990	1657620	1827420	1451050	1766990	1751720	1626540	1463020	1395820	1488860	1491160	1111330	1404030	1454680		20		20.6799	20.5185	20.7069	20.9251	20.9989	20.386	20.9301	20.6607	20.8014	20.4687	20.7529	20.7403	20.6334	20.4805	20.4127	20.5058	20.508	20.0839	20.4211	20.4723		20.7076	20.7439
O15013;O15013-4;O15013-5;O15013-6;O15013-7	ARHGA_HUMAN	ARHGEF10	Rho guanine nucleotide exchange factor 10	6037210	5683440	5188460	5580070	5909910	5584560	5538910	5098460	5749240	5589440	5283700	5429020	5964780	5298080	5219400	5682820	5837760	5578160	5708820	5595380		20		22.5255	22.4383	22.3069	22.4119	22.4947	22.413	22.4012	22.2816	22.4549	22.4143	22.3331	22.3723	22.508	22.337	22.3155	22.4382	22.477	22.4114	22.4448	22.4158		22.4206	22.3976
O15013;O15013-4;O15013-5;O15013-6;O15013-7;Q9HCE6	ARGAL_HUMAN;ARHGA_HUMAN	ARHGEF10;ARHGEF10L	Rho guanine nucleotide exchange factor 10	1779180	1563280	1407840	1493350	1829850	1734760	1584920	1656460	1827100	1689660	1636890	1482990	1824920	1517910	1630580	1594410	2067460	1568600	1673810	1701370		20		20.7628	20.5761	20.4251	20.5101	20.8033	20.7263	20.596	20.6597	20.8011	20.6883	20.6425	20.5001	20.7994	20.5337	20.637	20.6046	20.9794	20.581	20.6747	20.6983		20.5685	20.6963
O15014	ZN609_HUMAN	ZNF609	Zinc finger protein 609	2048830	1945070	2269500	1954730	1915200	2098910	1907940	2038410	1949180	1831520	2022870	1909770	1946340	1853230	1879220	1925950	1853730	1802280	1763180	1836060		20		20.9664	20.8914	21.1139	20.8985	20.8691	21.0012	20.8636	20.959	20.8944	20.8046	20.948	20.865	20.8923	20.8216	20.8417	20.8771	20.822	20.7814	20.7497	20.8082		20.9676	20.9232
O15020	SPTN2_HUMAN	SPTBN2	Spectrin beta chain, non-erythrocytic 2	11981800	14172100	11697800	11670100	11975200	14784200	12908600	11317300	12981900	15470900	12645600	11965000	12656900	14683200	11676800	11495800	12000600	14902800	11438400	11531000		20		23.5143	23.7566	23.4797	23.4763	23.5135	23.8176	23.6218	23.432	23.63	23.8831	23.5921	23.5123	23.5934	23.8077	23.4771	23.4546	23.5166	23.8291	23.4474	23.459		23.5567	23.5962
O15027-5;O15027	SC16A_HUMAN	SEC16A	Protein transport protein Sec16A	17093800	18181200	18817600	19486400	14824000	17064500	17573200	14333300	16908100	16924700	16643000	17592900	18165700	17291000	19009500	19067000	13811900	15423000	17310500	15747100		20		24.027	24.1159	24.1656	24.216	23.8214	24.0245	24.0669	23.7729	24.0112	24.0126	23.9884	24.0685	24.1147	24.0435	24.1802	24.1846	23.7194	23.8786	24.0451	23.9086		24.1311	23.9214
O15031	PLXB2_HUMAN	PLXNB2	Plexin-B2	6278380	6635470	5863780	5843940	6479340	6764710	6275130	5524470	6163620	6665310	5948070	5480530	6357110	6725500	5486920	5462740	6369160	6483370	5211960	5292850		20		22.582	22.6618	22.4834	22.4785	22.6274	22.6896	22.5812	22.3974	22.5553	22.6682	22.504	22.3859	22.5999	22.6812	22.3876	22.3812	22.6027	22.6283	22.3134	22.3356		22.5514	22.5739
O15031;O60486;Q9Y4D7	PLXB2_HUMAN;PLXC1_HUMAN;PLXD1_HUMAN	PLXNB2;PLXNC1;PLXND1	Plexin-B2	1321420	1291280	1272660	1173990	1156720	1367000	1447430	1193230	1209170		1323680	1240270	1296610	1022520	1103220		1470920	1198070	913455	701360		18		20.3337	20.3004	20.2794	20.163	20.1416	20.3826	20.4651	20.1864	20.2056		20.3361	20.2422	20.3063	19.9637	20.0733		20.4883	20.1923	19.801	19.4198		20.2691	20.2939
O15042;O15042-2	SR140_HUMAN	U2SURP	U2 snRNP-associated SURP motif-containing protein	22709400	22844600	23760500	22561400	23380400	21095200	22312700	22166400	22706200	22405300	22219300	22222900	21548200	23284500	23136200	21602800	21394200	21193200	21762300	22500000		20		24.4368	24.4453	24.5021	24.4274	24.4788	24.3304	24.4114	24.4019	24.4366	24.4173	24.4053	24.4055	24.3611	24.4729	24.4636	24.3647	24.3507	24.3371	24.3753	24.4234		24.4529	24.4056
O15047	SET1A_HUMAN	SETD1A	Histone-lysine N-methyltransferase SETD1A	5392950	5205360	4926590	4896610	4856970	5619570	4965170	5121810	4880610	5306320	4849920	5257950	5330010	4807800	5542810	5166810	4962940	5118690	5591950	5068440		20		22.3626	22.3116	22.2322	22.2234	22.2116	22.422	22.2434	22.2882	22.2186	22.3393	22.2095	22.3261	22.3457	22.1969	22.4022	22.3008	22.2428	22.2873	22.4149	22.2731		22.2824	22.2913
O15047;Q9UPS6	SET1A_HUMAN;SET1B_HUMAN	SETD1A;SETD1B	Histone-lysine N-methyltransferase SETD1A	1550610	1472780	1325410		1556860	1458280	1201400		1706130	1497640	1391530	1425160	1613690	1461540	1376130	1305740	1682000	1597760		1599430		17		20.5644	20.4901	20.338		20.5702	20.4758	20.1963		20.7023	20.5143	20.4082	20.4427	20.6219	20.4791	20.3922	20.3164	20.6817	20.6076		20.6091		20.4642	20.4141
O15066	KIF3B_HUMAN	KIF3B	Kinesin-like protein KIF3B	10647000	10850300	9761620	10040600	9967070	9866460	8988730	10334700	9438530	10293700	9026670	9706710	9798350	9148350	8681100	9957190	7937340	9604990	9158910	8712200		20		23.3439	23.3712	23.2187	23.2593	23.2487	23.2341	23.0997	23.301	23.1701	23.2953	23.1058	23.2106	23.2241	23.1251	23.0494	23.2473	22.9202	23.1954	23.1267	23.0546		23.2983	23.2209
O15066;O14782	KIF3B_HUMAN;KIF3C_HUMAN	KIF3B;KIF3C	Kinesin-like protein KIF3C	5024740	4157030	4635790	4878500	5002930	4323820	4645180	4773810	4905830	4255730	5162950	4617220	4669340	4280530	4502770	4391690	4965290	4151610	4569100	4572240		20		22.2606	21.9871	22.1444	22.218	22.2543	22.0439	22.1473	22.1867	22.2261	22.021	22.2998	22.1386	22.1548	22.0294	22.1024	22.0663	22.2434	21.9852	22.1235	22.1245		22.1525	22.1581
O15067	PUR4_HUMAN	PFAS	Phosphoribosylformylglycinamidine synthase	49062400	46024200	47860700	48644200	45354400	43116400	47004100	46634000	46682300	43226500	47188000	46301600	47465900	42564100	47082800	46187700	44085800	42554500	46360700	45644900		20		25.5481	25.4559	25.5123	25.5358	25.4347	25.3617	25.4863	25.4749	25.4764	25.3654	25.4919	25.4646	25.5004	25.3431	25.4887	25.461	25.3938	25.3428	25.4664	25.444		25.513	25.4394
O15069	NACAD_HUMAN	NACAD	NAC-alpha domain-containing protein 1	8074410	9021340	9329910	9483730	8413830	8372840	8195190	7938260	9756930	8639770	8298380	9677400	9234360	9648790	9205270	8653470	7968320	8064800	8778880	8698500		20		22.9449	23.1049	23.1534	23.177	23.0043	22.9973	22.9663	22.9204	23.218	23.0426	22.9844	23.2062	23.1386	23.2019	23.134	23.0448	22.9258	22.9432	23.0656	23.0523		23.0951	22.9721
O15075;O15075-2	DCLK1_HUMAN	DCLK1	Serine/threonine-protein kinase DCLK1	12103800	16358900	12587800	12197700	12349500	16504000	12841200	12408300	11422400	15862200	12515500	11811000	12674600	15105000	12338700	11852700	12138100	16109700	12512300	12655400		20		23.529	23.9636	23.5855	23.5401	23.5579	23.9763	23.6143	23.5648	23.4454	23.9191	23.5772	23.4936	23.5954	23.8485	23.5567	23.4987	23.533	23.9414	23.5768	23.5932		23.6545	23.6783
O15084	ANR28_HUMAN	ANKRD28	Serine/threonine-protein phosphatase 6 regulatory ankyrin repeat subunit A	6769640	6718820	6303630	6899260	6710630	6823470	6618960	6237880	7136620	6771860	6541000	6833670	6917550	6553180	6816040	7194780	7524120	6910720	7040970	7031620		20		22.6906	22.6798	22.5878	22.718	22.678	22.7021	22.6582	22.5726	22.7668	22.6911	22.6411	22.7042	22.7218	22.6438	22.7005	22.7785	22.8431	22.7204	22.7473	22.7454		22.669	22.6527
O15085-2;O15085	ARHGB_HUMAN	ARHGEF11	Rho guanine nucleotide exchange factor 11	2268280	2347750	2090220	2437780	2555710	2400280	2291820	2029690	2119140	2292860	2354350	2349720	2252690	2367100	2184060	2146610	2531010	2418110	2388410	2245670		20		21.1132	21.1628	20.9952	21.2171	21.2853	21.1948	21.1281	20.9528	21.015	21.1287	21.1669	21.1641	21.1032	21.1747	21.0586	21.0336	21.2713	21.2054	21.1876	21.0987		21.1221	21.1402
O15091	MRPP3_HUMAN	PRORP	Mitochondrial ribonuclease P catalytic subunit	5274320	5071440	5636820	5307430	5255370	5245300	5277530	5250860	5225240	4849060	5102360	5357480	5318020	4512690	5302930	5255820	5289810	4638000	5135730	5145680		20		22.3306	22.274	22.4265	22.3396	22.3254	22.3226	22.3314	22.3241	22.3171	22.2093	22.2827	22.3531	22.3425	22.1056	22.3384	22.3255	22.3348	22.1451	22.2921	22.2949		22.3426	22.3259
O15111	IKKA_HUMAN	CHUK	Inhibitor of nuclear factor kappa-B kinase subunit alpha	1302750	1261220	1134900	1230490	1085800	1346240	1106470	1229210	1180710	1138780	1415150	1150770	1169200	1138640	1226200	1187360	1338330	1294060	1125430	1148820		20		20.3131	20.2664	20.1141	20.2308	20.0503	20.3605	20.0775	20.2293	20.1712	20.1191	20.4325	20.1342	20.1571	20.1189	20.2258	20.1793	20.352	20.3035	20.102	20.1317		20.2311	20.1794
O15116	LSM1_HUMAN	LSM1	U6 snRNA-associated Sm-like protein LSm1	4683210	6082640	6027560	6468360	5138110	6294600	5831380	5848690	5946570	5870230	5678010	6411910	5626050	5936320	6402730	6295830	4830670	5812300	5587600	5750660		20		22.1591	22.5363	22.5231	22.625	22.2928	22.5857	22.4754	22.4797	22.5036	22.485	22.437	22.6123	22.4237	22.5011	22.6103	22.586	22.2038	22.4707	22.4138	22.4553		22.4609	22.4584
O15118	NPC1_HUMAN	NPC1	NPC intracellular cholesterol transporter 1	8826090	9321140	9270060	8968890	9603630	9656940	9178680	10448300	9346670	10142100	9681850	9592870	8746320	10033100	9187750	9634660	8965100	10813600	10646800	10418000		20		23.0733	23.1521	23.1441	23.0965	23.1951	23.2031	23.1299	23.3168	23.156	23.2739	23.2069	23.1935	23.0602	23.2583	23.1313	23.1998	23.0959	23.3663	23.3439	23.3126		23.1165	23.2112
O15119;O15119-3	TBX3_HUMAN	TBX3	T-box transcription factor TBX3	1217540	1058180	1215560	1228830	1363620	1052700	1151290	1179620	938920	923821	813979	1000750	1065030	1155500	1216130	1019610	659166	669123	523315	846793		20		20.2155	20.0132	20.2132	20.2289	20.379	20.0057	20.1348	20.1699	19.8406	19.8173	19.6346	19.9327	20.0225	20.1401	20.2139	19.9596	19.3303	19.3519	18.9973	19.6916		20.1677	20.1723
O15121	DEGS1_HUMAN	DEGS1	Sphingolipid delta(4)-desaturase DES1	2999180	1818830	2400350	2292090	3413800	2210170	2723090	2326730			2655180		2327160									10		21.5161	20.7946	21.1948	21.1282	21.7029	21.0757	21.3768	21.1499			21.3404		21.1501									21.1584	21.3263
O15126	SCAM1_HUMAN	SCAMP1	Secretory carrier-associated membrane protein 1	21647100	22140500	23165100	22819600	22084400	21737100	21770400	20137700	22715600	21668000	20911800	22506000	23157400	22141500	23398400	23332300	21732100	21943500	24107100	23262400		20		24.3677	24.4002	24.4654	24.4438	24.3965	24.3737	24.3759	24.2634	24.4372	24.3691	24.3178	24.4238	24.465	24.4002	24.4799	24.4758	24.3733	24.3873	24.523	24.4715		24.4193	24.3524
O15131	IMA6_HUMAN	KPNA5	Importin subunit alpha-6	925412	971885		782172	807394	700620	934870	632500	620338	923623	812729		578073	998091	702432	764599		816482	587376	720000		17		19.8197	19.8904		19.5771	19.6229	19.4183	19.8344	19.2707	19.2427	19.8169	19.6324		19.1409	19.9288	19.422	19.5443		19.6391	19.1639	19.4576		19.7624	19.5366
O15143	ARC1B_HUMAN	ARPC1B	Actin-related protein 2/3 complex subunit 1B	6900960	6968290	6879540	6745890	6978930	6744630	6715440	7503450	6940670	7154130	7145840	7218920	6357120	7097010	6501730	6647380	7035490	7420870	7665290	7121430		20		22.7184	22.7324	22.7139	22.6856	22.7346	22.6853	22.6791	22.8391	22.7266	22.7703	22.7687	22.7834	22.5999	22.7588	22.6324	22.6644	22.7462	22.8232	22.8699	22.7637		22.7125	22.7345
O15144	ARPC2_HUMAN	ARPC2	Actin-related protein 2/3 complex subunit 2	26212100	28782900	25564100	26445900	27128800	27599900	26348100	25775200	26864100	28773700	26230900	25936500	27363300	26800300	24398500	25486300	27110000	27456200	26302700	25323500		20		24.6437	24.7787	24.6076	24.6565	24.6933	24.7182	24.6512	24.6195	24.6792	24.7782	24.6448	24.6285	24.7057	24.6757	24.5403	24.6032	24.6923	24.7106	24.6487	24.594		24.6716	24.6705
O15145	ARPC3_HUMAN	ARPC3	Actin-related protein 2/3 complex subunit 3	42842600	43670100	44519700	42636700	46524300	45348200	45210100	42965000	45134200	45172200	44261800	42810600	44505600	45667700	40176100	40338500	44870700	43534200	40429000	42174500		20		25.3525	25.3801	25.4079	25.3456	25.4715	25.4345	25.4301	25.3567	25.4277	25.4289	25.3996	25.3515	25.4075	25.4447	25.2598	25.2657	25.4193	25.3756	25.2689	25.3299		25.3716	25.4232
O15155	BET1_HUMAN	BET1	BET1 homolog	4366410	4148720	4470190	4962530	4881470	4279140	4314630	4691990	4981590	3997580	4869530	4397910	4349620	4671000	4272980	4357330	5321220	4551850	4915490	4906220		20		22.058	21.9842	22.0919	22.2426	22.2189	22.0289	22.0408	22.1618	22.2482	21.9307	22.2154	22.0684	22.0525	22.1553	22.0268	22.055	22.3433	22.118	22.2289	22.2262		22.0942	22.1126
O15160;O15160-2	RPAC1_HUMAN	POLR1C	DNA-directed RNA polymerases I and III subunit RPAC1	20938200	19153000	18105500	18315400	22843000	18196400	17750200	20740400	22057400	19484000	19164700	19041600	19826000	20377600	19537500	19284800	21249600	19830000	20293900	21574600		20		24.3196	24.1911	24.1099	24.1266	24.4452	24.1171	24.0813	24.3059	24.3948	24.2158	24.1919	24.1827	24.2409	24.2805	24.2197	24.201	24.3409	24.2412	24.2745	24.3628		24.1868	24.2374
O15164	TIF1A_HUMAN	TRIM24	Transcription intermediary factor 1-alpha	7042750	6611430	7112970	7185480	6776680	6106550	6877780	6604800	5509770	5301840	5368510	5460050	7019090	6308410	6915160	6997160	5298900	4461850	5259230	5204050		20		22.7477	22.6565	22.762	22.7767	22.6921	22.5419	22.7135	22.6551	22.3936	22.3381	22.3561	22.3805	22.7429	22.5888	22.7213	22.7383	22.3373	22.0892	22.3264	22.3112		22.7357	22.6507
O15164;Q92793	CBP_HUMAN;TIF1A_HUMAN	CREBBP;TRIM24	Transcription intermediary factor 1-alpha	3951080	4584060	4352590	4719990	3646480		4209510	3542640		3683680	3094330	3945240		4263490	4311090			3556890	4099270			14		21.9138	22.1282	22.0534	22.1704	21.7981		22.0052	21.7564		21.8127	21.5612	21.9117		22.0236	22.0396			21.7622	21.9669			22.0665	21.8532
O15173;O15173-2	PGRC2_HUMAN	PGRMC2	Membrane-associated progesterone receptor component 2	40243600	41199000	37678400	35866700	50954500	43277500	40981600	41446000	44325600	46597800	43575700	38663700	40667500	45734700	39907700	38723700	49883700	52196500	42488700	44745600		20		25.2623	25.2961	25.1672	25.0961	25.6027	25.3671	25.2885	25.3047	25.4016	25.4738	25.377	25.2045	25.2774	25.4468	25.2502	25.2067	25.5721	25.6374	25.3406	25.4152		25.2054	25.3908
O15182	CETN3_HUMAN	CETN3	Centrin-3	7379110	7233270	7234850	8031650	7234820	6573670	7359290	6585320	6585340	6234630	5146240	6236060	6947480	6549670	6668760	6387980	6223160		4533370	5054920		19		22.815	22.7862	22.7865	22.9373	22.7865	22.6483	22.8111	22.6508	22.6508	22.5719	22.2951	22.5722	22.7281	22.643	22.669	22.6069	22.5692		22.1122	22.2693		22.8313	22.7242
O15211	RGL2_HUMAN	RGL2	Ral guanine nucleotide dissociation stimulator-like 2	1191650	1210030	1088780	1077150	1139650	1247930	1212570	748538	1440550	1511650	1324570	1150320	1225720	1212620	1117510	924004	1390640	1454330	1262020	1339510		20		20.1845	20.2066	20.0543	20.0388	20.1202	20.2511	20.2096	19.5137	20.4582	20.5277	20.3371	20.1336	20.2252	20.2097	20.0919	19.8175	20.4073	20.4719	20.2673	20.3533		20.1211	20.0237
O15212	PFD6_HUMAN	PFDN6	Prefoldin subunit 6	7821770	9679560	11900400	18230700	6363310	8936220	12812600	7602910	38925400	9750080	11503100	28803400	7872100	12400000	17240600	15631700	8599970	11120300	10206600	10695300		20		22.8991	23.2065	23.5045	24.1199	22.6013	23.0912	23.6111	22.8581	25.2142	23.217	23.4555	24.7797	22.9083	23.5638	24.0393	23.898	23.0359	23.4067	23.283	23.3505		23.4325	23.0404
O15213	WDR46_HUMAN	WDR46	WD repeat-containing protein 46	12047500	10199900	8861270	9055590	17803300	10482600	9977430	12496800	16452900	11870500	12585200	11305000	11319900	13397900	11911500	11506400	18437200	14399700	12415600	16444500		20		23.5222	23.2821	23.0791	23.1104	24.0856	23.3215	23.2502	23.5751	23.9718	23.5009	23.5852	23.4305	23.4324	23.6755	23.5059	23.4559	24.1361	23.7795	23.5657	23.9711		23.2484	23.5581
O15217	GSTA4_HUMAN	GSTA4	Glutathione S-transferase A4	6088450	6631260	6328680	6579900	6009330	6257260	5791390	5509590	5580660	6167390	5623580	5210500	6141650	6500400		4778080	4483810	4711010	4155930	4568750		19		22.5376	22.6609	22.5935	22.6496	22.5188	22.5771	22.4655	22.3935	22.412	22.5562	22.4231	22.313	22.5502	22.6321		22.188	22.0963	22.1676	21.9867	22.1234		22.6104	22.4887
O15226	NKRF_HUMAN	NKRF	NF-kappa-B-repressing factor	6929230	6167770	6121460	5776440	8569260	6752150	6240750	7173580	7903590	6841760	7105020	6545520	6209450	7915590	7735950	6856470	8141730	8073660	7767740	8982210		20		22.7243	22.5563	22.5454	22.4617	23.0307	22.6869	22.5733	22.7743	22.9141	22.7059	22.7604	22.6421	22.566	22.9163	22.8831	22.709	22.9569	22.9448	22.8891	23.0986		22.5719	22.7663
O15228;O15228-2	GNPAT_HUMAN	GNPAT	Dihydroxyacetone phosphate acyltransferase	4471940	4659300	4762560	4541800	4223590	3872750	4488260	4510480	4135350	4521990	4537560	4147140	3751300	4430200	3889350	3483140	4187180	4258730	4501860	4338040		20		22.0925	22.1517	22.1833	22.1148	22.01	21.8849	22.0977	22.1048	21.9796	22.1085	22.1135	21.9837	21.839	22.0789	21.8911	21.732	21.9975	22.022	22.1021	22.0486		22.1356	22.0244
O15234	CASC3_HUMAN	CASC3	Protein CASC3	1435190	1607100	1187270	1411550	1079300	1592010	1398740	744136	1248090	844805	893318		1399650	1212730	1071150	1198860	1096910	1061120	873714	983658		19		20.4528	20.616	20.1792	20.4288	20.0417	20.6024	20.4157	19.5052	20.2513	19.6883	19.7688		20.4166	20.2098	20.0307	20.1932	20.065	20.0172	19.7368	19.9078		20.4192	20.1412
O15235	RT12_HUMAN	MRPS12	Small ribosomal subunit protein uS12m	2224390	2575610	2258450	1728430	2627540	2615320	2028960	2489070	2795740	2484480	2557340	2439460	2129190	2111270	2536040	2586560	2583630	2145000	2592000	2192170		20		21.085	21.2965	21.1069	20.721	21.3253	21.3186	20.9523	21.2472	21.4148	21.2445	21.2862	21.2181	21.0219	21.0097	21.2741	21.3026	21.301	21.0325	21.3056	21.0639		21.0523	21.2108
O15240	VGF_HUMAN	VGF	Neurosecretory protein VGF	19561800	39960100	27609700	27077200	18361400	35262600	24909500	16614600	18548300	31865500	19489800	18856700	19961700	39161100	21484900	19516600	14983000	26068000	14738800	14246500		20		24.2215	25.2521	24.7187	24.6906	24.1302	25.0716	24.5702	23.9859	24.1448	24.9255	24.2162	24.1686	24.2507	25.2229	24.3568	24.2182	23.8368	24.6358	23.8131	23.7641		24.7207	24.4395
O15243	OBRG_HUMAN	LEPROT	Leptin receptor gene-related protein	956359	584118	890617	739729	965974	570023	819452	596359	890003	565442	681588	647253	775782	706919	674096	492707	963677	494261	470342	619401		20		19.8672	19.1559	19.7644	19.4966	19.8816	19.1207	19.6443	19.1858	19.7635	19.109	19.3785	19.304	19.5653	19.4312	19.3626	18.9104	19.8782	18.9149	18.8434	19.2405		19.571	19.4581
O15254;O15254-2	ACOX3_HUMAN	ACOX3	Peroxisomal acyl-coenzyme A oxidase 3	2762250	2554320	2938380	2982460	3303290	2551340	2959930	2704900	2656300	3588940	2810310	1732470	1739220	3179550	2348150	2825840	3921430	3565660	3160800	3558760		20		21.3974	21.2845	21.4866	21.5081	21.6555	21.2828	21.4971	21.3671	21.341	21.7751	21.4223	20.7244	20.73	21.6004	21.1631	21.4302	21.9029	21.7657	21.5919	21.7629		21.4191	21.4506
O15258	RER1_HUMAN	RER1	Protein RER1	11843200	11570600	12550000	12191600	13804900	11927700	12625200	12375500	12576600	12783600	12155600	12187100	11996700	12524700	12322600	12534400	14259400	13318300	13649300	13667500		20		23.4976	23.464	23.5812	23.5394	23.7187	23.5078	23.5898	23.561	23.5842	23.6078	23.5351	23.5389	23.5161	23.5783	23.5548	23.5794	23.7654	23.6669	23.7023	23.7042		23.5205	23.5943
O15260	SURF4_HUMAN	SURF4	Surfeit locus protein 4	74933100	70321400	71140000	63691700	94821200	70322600	74997700	69293400	84734400	76429500	77620000	72342200	80179800	77260500	71773200	73886100	102362000	82589300	81741400	85315300		20		26.1591	26.0675	26.0842	25.9246	26.4987	26.0675	26.1603	26.0462	26.3364	26.1876	26.2099	26.1083	26.2567	26.2032	26.0969	26.1388	26.6091	26.2995	26.2846	26.3463		26.0588	26.1932
O15269	SPTC1_HUMAN	SPTLC1	Serine palmitoyltransferase 1	17082100	16052100	16985400	15730300	17590100	15275300	15799400	15841900	16042200	15308500	16239800	15261000	15438100	15502500	16179800	14111400	16471500	14746900	15486000	16888400		20		24.026	23.9363	24.0178	23.907	24.0683	23.8647	23.9134	23.9172	23.9354	23.8678	23.953	23.8633	23.88	23.886	23.9477	23.7504	23.9735	23.8139	23.8845	24.0095		23.9718	23.9409
O15270	SPTC2_HUMAN	SPTLC2	Serine palmitoyltransferase 2	6671630	6756300	6901490	6642560	7113600	6648260	6890790	7205980	6645920	6531040	7032580	6523840	6382030	6957900	6731240	6525160	6284430	6347830	6159800	6913500		20		22.6696	22.6878	22.7185	22.6633	22.7621	22.6645	22.7162	22.7808	22.664	22.6389	22.7456	22.6373	22.6056	22.7302	22.6824	22.6376	22.5834	22.5978	22.5545	22.721		22.6848	22.7309
O15287	FANCG_HUMAN	FANCG	Fanconi anemia group G protein	3248670	2726500	3051510	3056000	2903670	2677040	2980370	3181920	2622380	2224280	2561340	2463120	2843090	2793660	3121850	3013910	2313130	1798220	2426390	2387250		20		21.6314	21.3786	21.5411	21.5432	21.4694	21.3522	21.5071	21.6015	21.3224	21.0849	21.2885	21.2321	21.439	21.4137	21.574	21.5232	21.1414	20.7781	21.2104	21.1869		21.5236	21.4825
O15294	OGT1_HUMAN	OGT	UDP-N-acetylglucosamine--peptide N-acetylglucosaminyltransferase 110 kDa subunit	12943300	12955000	12739800	12635500	11677400	11676600	12331800	11708000	11705600	11926700	11845700	11284400	11212900	12056400	11516200	10551700	9985350	10939500	10283800	10039900		20		23.6257	23.627	23.6028	23.591	23.4772	23.4771	23.5559	23.481	23.4807	23.5077	23.4979	23.4278	23.4187	23.5233	23.4572	23.331	23.2514	23.383	23.2939	23.2592		23.6116	23.4978
O15305	PMM2_HUMAN	PMM2	Phosphomannomutase 2	13571700	12913900	14317100	14451400	14466600	14261900	14045700	15534600	14425100	14285400	14854300	15141500	14302800	13999400	14996900	14727100	15006600	14776200	15639300	14646400		20		23.6941	23.6224	23.7712	23.7847	23.7862	23.7657	23.7436	23.889	23.7821	23.768	23.8244	23.852	23.7698	23.7389	23.8382	23.812	23.8391	23.8168	23.8987	23.804		23.7181	23.7961
O15305;Q92871	PMM1_HUMAN;PMM2_HUMAN	PMM1;PMM2	Phosphomannomutase 2	8374130	8449320	7306960	7733530	8302230	7763530	8048120	7778660	7847490			7547970	9328560	7573480	7805570		8677810	7127930	8226280	7505730		17		22.9975	23.0104	22.8008	22.8827	22.9851	22.8883	22.9402	22.8911	22.9038			22.8477	23.1532	22.8525	22.8961		23.0489	22.7651	22.9718	22.8396		22.9229	22.9262
O15344-2;O15344	TRI18_HUMAN	MID1	E3 ubiquitin-protein ligase Midline-1	1765800	1633540	1804010	1273620	1729790	2529920	2029150	1573660	1615620	2456490	1977360	2054630	1262090	2252440	1763510	1666700	2203470	2179720	1571180	1796250		20		20.7519	20.6396	20.7828	20.2805	20.7222	21.2707	20.9524	20.5857	20.6237	21.2282	20.9151	20.9704	20.2674	21.1031	20.75	20.6686	21.0713	21.0557	20.5834	20.7766		20.6137	20.8827
O15347	HMGB3_HUMAN	HMGB3	High mobility group protein B3	81161300	84718300	95235300	85153600	80073200	81741700	80506600	103084000	76718400	83069300	91286900	85212300	76225200	86248300	91327600	86975900	72876500	79841400	86519100	78946800		20		26.2743	26.3362	26.505	26.3436	26.2548	26.2846	26.2626	26.6192	26.1931	26.3078	26.4439	26.3446	26.1838	26.362	26.4445	26.3741	26.119	26.2506	26.3665	26.2344		26.3648	26.3553
O15355	PPM1G_HUMAN	PPM1G	Protein phosphatase 1G	60955600	58282700	62015300	58227700	50929900	53831500	54504500	57433700	55162300	52204700	57732100	56284500	56063700	52386900	58799900	57224900	47749000	50107600	57131900	50956900		20		25.8613	25.7966	25.8861	25.7952	25.602	25.6819	25.6999	25.7754	25.7172	25.6377	25.7829	25.7462	25.7406	25.6427	25.8093	25.7701	25.509	25.5785	25.7678	25.6028		25.8348	25.6898
O15357	SHIP2_HUMAN	INPPL1	Phosphatidylinositol 3,4,5-trisphosphate 5-phosphatase 2	2089640	2363140	2218470	2283880	2310660	2839800	2363310	1905650	2473930	2562580	2265230	2388530	2488640	2356980	2189610	2569870	2379940	2651560	2682290	2621110		20		20.9948	21.1723	21.0811	21.1231	21.1399	21.4374	21.1724	20.8619	21.2384	21.2892	21.1112	21.1877	21.2469	21.1685	21.0622	21.2933	21.1825	21.3384	21.355	21.3217		21.0928	21.1529
O15360	FANCA_HUMAN	FANCA	Fanconi anemia group A protein	1672480	1617470	2052180	1751540	1915950	1230030	1710090	1868560	2018790	1082550	2121580	1535750	1753950		2028330	1958290						15		20.6736	20.6253	20.9687	20.7402	20.8696	20.2303	20.7056	20.8335	20.9451	20.046	21.0167	20.5505	20.7422		20.9519	20.9012						20.7519	20.6598
O15371;O15371-2;O15371-3	EIF3D_HUMAN	EIF3D	Eukaryotic translation initiation factor 3 subunit D	37430600	38885300	37264300	39629600	35210200	36659500	38636600	38498300	36372600	38164700	37690200	38024200	38128300	37408400	37119100	38321600	35757600	35880300	36147800	36064300		20		25.1577	25.2127	25.1513	25.2401	25.0695	25.1277	25.2035	25.1983	25.1163	25.1857	25.1677	25.1804	25.1844	25.1569	25.1457	25.1917	25.0917	25.0967	25.1074	25.1041		25.1905	25.1497
O15372	EIF3H_HUMAN	EIF3H	Eukaryotic translation initiation factor 3 subunit H	38318600	39428900	38054500	38323100	36372600	35626000	37351100	37681400	35836500	37186700	35177500	36967300	37427000	36116400	36219800	37054300	33382900	35056000	36832600	35886200		20		25.1915	25.2328	25.1816	25.1917	25.1163	25.0864	25.1546	25.1673	25.0949	25.1483	25.0681	25.1397	25.1576	25.1062	25.1103	25.1431	24.9926	25.0632	25.1345	25.0969		25.1994	25.1312
O15381;O15381-2	NVL_HUMAN	NVL	Nuclear valosin-containing protein-like	1943520	2246600	2481130	2277330	2775750	2191310	2224650	2263150	2672540	2475430	2558920	2302090	2284900	2551210	2247480	2382160	2974120	2476120	2270990	2813330		20		20.8902	21.0993	21.2426	21.1189	21.4044	21.0634	21.0851	21.1099	21.3498	21.2392	21.2871	21.1345	21.1237	21.2828	21.0999	21.1838	21.504	21.2396	21.1149	21.4238		21.0878	21.1657
O15381;O15381-5	NVL_HUMAN	NVL	Nuclear valosin-containing protein-like	4425880	4367820	4147860	4669690	4994640	4168430	4419970	4570640	4688780	4426760	3978940	4405350	4150780	4129280	4412690	4306600	5200250	4479770	4611530	5118200		20		22.0775	22.0585	21.9839	22.1549	22.2519	21.9911	22.0756	22.124	22.1608	22.0778	21.924	22.0708	21.985	21.9775	22.0732	22.0381	22.3101	22.095	22.1368	22.2872		22.0687	22.1106
O15381;O15381-5;O15381-2;O15381-3;O15381-4	NVL_HUMAN	NVL	Nuclear valosin-containing protein-like	6811450	6492860	6194380	6238810	7829220	6360190	6056940	6745420	7629170	6693670	6547840	6763890	6380070	6904740	6827310	6544710	7748660	7436670	7158410	8296680		20		22.6995	22.6304	22.5625	22.5728	22.9004	22.6006	22.5302	22.6855	22.8631	22.6744	22.6426	22.6894	22.6051	22.7192	22.7029	22.6419	22.8855	22.8262	22.7712	22.9841		22.6163	22.6792
O15382	BCAT2_HUMAN	BCAT2	Branched-chain-amino-acid aminotransferase, mitochondrial	6601840	5602360	6045260	6008490	6658730	6820750	6281060	6072360	6864350	6528690	6925090	6658410	6621390	6193150	6092720	6565570	7173180	6721780	7118500	7056650		20		22.6544	22.4176	22.5274	22.5186	22.6668	22.7015	22.5826	22.5338	22.7107	22.6384	22.7234	22.6667	22.6587	22.5622	22.5387	22.6465	22.7742	22.6804	22.7631	22.7506		22.5295	22.6212
O15392	BIRC5_HUMAN	BIRC5	Baculoviral IAP repeat-containing protein 5	6200840	6224140	5715080	6590230	6626390	4299220	6816830	6402100	5842120	4220630	4336890	5089540	5073900	6654380	6115330	5839440	4853780	4715920	5195750	6239120		20		22.564	22.5694	22.4463	22.6519	22.6598	22.0356	22.7007	22.6101	22.4781	22.009	22.0482	22.2791	22.2747	22.6659	22.544	22.4774	22.2107	22.1691	22.3089	22.5729		22.5579	22.5016
O15397	IPO8_HUMAN	IPO8	Importin-8	9384620	9332850	9418440	9392460	8525480	9385940	9289340	7972240	9104060	8607140	8613040	9109890	9470450	7962220	9468670	8866410	8101120	7776180	8079790	8129440		20		23.1619	23.1539	23.1671	23.1631	23.0233	23.1621	23.1471	22.9266	23.1181	23.0371	23.0381	23.119	23.175	22.9247	23.1747	23.0799	22.9497	22.8906	22.9459	22.9547		23.1615	23.0648
O15400	STX7_HUMAN	STX7	Syntaxin-7	6264220	6877540	7116930	6811600	6269670	7095620	6635220	6824270	6698460	7380510	6738690	6879700	6272160	7282120	6676380	6729190	6261460	7363800	6801010	6577490		20		22.5787	22.7135	22.7628	22.6996	22.58	22.7585	22.6617	22.7022	22.6754	22.8153	22.684	22.7139	22.5805	22.7959	22.6706	22.682	22.5781	22.812	22.6973	22.6491		22.6886	22.6756
O15427	MOT4_HUMAN	SLC16A3	Monocarboxylate transporter 4	4392090	6399630	3637470	3861120	6576580	8798930	5133820	4457740	7462990	11983500	5403220	5482340	5186590	10324000	3501740	4284950	8446850	10979400	4467770	5628660		20		22.0665	22.6096	21.7945	21.8806	22.6489	23.0689	22.2916	22.0879	22.8313	23.5145	22.3654	22.3864	22.3064	23.2995	21.7396	22.0308	23.01	23.3883	22.0911	22.4244		22.0878	22.5243
O15431	COPT1_HUMAN	SLC31A1	High affinity copper uptake protein 1	2591800	2612780	3054770	2508600	3140200	2498630	2647190	2645660	2775010	2615270	2918630	2336400	2577080	3116840	2195110	1991790	2729650	2567570	1825110	1683460		20		21.3055	21.3172	21.5426	21.2585	21.5824	21.2527	21.336	21.3352	21.4041	21.3185	21.4769	21.1559	21.2973	21.5717	21.0659	20.9256	21.3803	21.292	20.7996	20.683		21.3559	21.3766
O15439;O15439-2	MRP4_HUMAN	ABCC4	ATP-binding cassette sub-family C member 4	4292600	3804040	3753440	3907590	4709540	4578580	4388730	3882830	4833450	4158220	4183570	4083760	4795720	4012210	4147630	4227990	5148200	4314280	3748000	3914510		20		22.0334	21.8591	21.8398	21.8978	22.1672	22.1265	22.0654	21.8887	22.2046	21.9875	21.9963	21.9615	22.1933	21.936	21.9839	22.0115	22.2956	22.0407	21.8377	21.9004		21.9075	22.0619
O15446;O15446-2	RPA34_HUMAN	POLR1G	DNA-directed RNA polymerase I subunit RPA34	9115980	9011230	9762840	9508290	11512200	9127750	8384850	9907390	11536700	10174600	9409220	9964300	9117680	11217000	10109100	10491700	10015300	10361800	10062500	10961700		20		23.12	23.1033	23.2189	23.1808	23.4567	23.1218	22.9994	23.2401	23.4597	23.2785	23.1656	23.2483	23.1202	23.4192	23.2692	23.3227	23.2557	23.3048	23.2625	23.386		23.1557	23.2045
O15460;O15460-2	P4HA2_HUMAN	P4HA2	Prolyl 4-hydroxylase subunit alpha-2	2292550	2110210	2862450	2769540	2305230	2466620	2282990	2538220	2153010	2157300	2434800	2601730	1967360	2198500	2689110	2119960	2467310	2123600	2114390	2645000		20		21.1285	21.009	21.4488	21.4012	21.1365	21.2341	21.1225	21.2754	21.0379	21.0408	21.2154	21.311	20.9078	21.0681	21.3587	21.0156	21.2345	21.0181	21.0118	21.3348		21.2469	21.1921
O15488;O15488-2;O15488-3	GLYG2_HUMAN	GYG2	Glycogenin-2	1333540	1511820	1643870	1715000	1473930	1561050	1391560	2658890	1153880	1845040	2603850	1778210	1151430	1609890	1242780	1751750	1731940	1771770	1386780	1311590		20		20.3468	20.5279	20.6487	20.7098	20.4912	20.5741	20.4083	21.3424	20.1381	20.8152	21.3122	20.762	20.135	20.6185	20.2451	20.7404	20.724	20.7568	20.4033	20.3229		20.5583	20.704
O15498	YKT6_HUMAN	YKT6	Synaptobrevin homolog YKT6	16563000	15473600	14687200	15225900	16155000	14547100	15334200	15746600	16294200	14335800	15388800	14927400	15800900	14106400	13631700	14137200	15171900	12964800	12618800	12087600		20		23.9815	23.8833	23.8081	23.86	23.9455	23.7942	23.8702	23.9085	23.9579	23.7731	23.8754	23.8315	23.9135	23.7498	23.7005	23.753	23.8549	23.6281	23.5891	23.527		23.8832	23.8796
O15504	NUP42_HUMAN	NUP42	Nucleoporin NUP42	3562640	2763310	3363540	3202390	3406570	2919070	3010700	3821770	3227830	2670550	2771270	2985230	3065440	2964260	3070550	3005630	2685910	2528220	2886850	2925200		20		21.7645	21.398	21.6815	21.6107	21.6999	21.4771	21.5217	21.8658	21.6221	21.3487	21.4021	21.5094	21.5477	21.4992	21.5501	21.5192	21.357	21.2697	21.4611	21.4801		21.6137	21.6411
O15511	ARPC5_HUMAN	ARPC5	Actin-related protein 2/3 complex subunit 5	35781400	37668200	36595100	37448200	36589200	34141900	37788100	40367500	34107400	37313000	35434900	34190900	34032100	39472400	32186100	31472000	31718000	32740000	33635900	30259600		20		25.0927	25.1668	25.1251	25.1584	25.1249	25.025	25.1714	25.2667	25.0236	25.1532	25.0787	25.0271	25.0204	25.2343	24.9399	24.9076	24.9188	24.9646	25.0035	24.8509		25.1358	25.147
O15514	RPB4_HUMAN	POLR2D	DNA-directed RNA polymerase II subunit RPB4	2607510	3458940	3970690	5337730	2612530	3081960	3926430	3747900	5575220	3014440	3260760	4450200	2793910	4117980	4416020	3949620		2592410	2763800	2261260		19		21.3142	21.7219	21.921	22.3478	21.317	21.5554	21.9048	21.8377	22.4106	21.5235	21.6368	22.0854	21.4139	21.9735	22.0743	21.9133		21.3059	21.3982	21.1087		21.8262	21.6537
O15523	DDX3Y_HUMAN	DDX3Y	ATP-dependent RNA helicase DDX3Y	4926920	4629420	4494220	4413100	5407140	4068240	4398520	5286340	5635870	4823120	4827530	4791740	4597660	4820840	4423900	4838560	4510060	4582510	4533270	4939240		20		22.2323	22.1424	22.0996	22.0734	22.3664	21.956	22.0686	22.3338	22.4262	22.2015	22.2029	22.1921	22.1325	22.2009	22.0769	22.2061	22.1047	22.1277	22.1121	22.2359		22.1369	22.1812
O15523;O15523-2	DDX3Y_HUMAN	DDX3Y	ATP-dependent RNA helicase DDX3Y	19853600	18244000	17737900	19038500	23397300	19816700	19625800	20364500	22413300	20095500	21001900	20933700	20077900	19570900	19615300	19686400	24417500	23155000	21867700	23157500		20		24.2429	24.1209	24.0803	24.1824	24.4798	24.2402	24.2262	24.2796	24.4179	24.2604	24.324	24.3193	24.2591	24.2222	24.2255	24.2307	24.5414	24.4648	24.3823	24.465		24.1566	24.3065
O15530;O15530-2;O15530-4;O15530-5;Q6A1A2	PDPK1_HUMAN;PDPK2_HUMAN	PDPK1;PDPK2P	3-phosphoinositide-dependent protein kinase 1		914508		611839		888365	585019			824342	448168			532980				768044				8			19.8026		19.2228		19.7608	19.1581			19.6529	18.7737			19.0237				19.5508				19.5127	19.4595
O15530;O15530-3;O15530-2;O15530-4;O15530-5;Q6A1A2	PDPK1_HUMAN;PDPK2_HUMAN	PDPK1;PDPK2P	3-phosphoinositide-dependent protein kinase 1	2507660	3224800	2900140	3061660	2428090	3004000	2590800	1995540	2492700	2818360	2756610	2758860	2845850	2594050	3114240	2889270	2717280	2808540	2782830	2273750		20		21.2579	21.6208	21.4677	21.5459	21.2114	21.5185	21.305	20.9283	21.2493	21.4264	21.3945	21.3956	21.4404	21.3068	21.5704	21.4623	21.3737	21.4214	21.4081	21.1166		21.4731	21.2408
O15530;O15530-3;O15530-2;O15530-5;Q6A1A2	PDPK1_HUMAN;PDPK2_HUMAN	PDPK1;PDPK2P	3-phosphoinositide-dependent protein kinase 1	1808840	1564000	1364350	1206760	1596360	2035120	1511900		1490690	1547530	1651790	1527060	2167920	1678620	1775930	1632890	1894760	1362870		1341550		18		20.7866	20.5768	20.3798	20.2027	20.6064	20.9567	20.5279		20.5075	20.5615	20.6556	20.5423	21.0479	20.6788	20.7601	20.639	20.8536	20.3782		20.3555		20.4865	20.697
O15530;O15530-3;O15530-4;O15530-5;Q6A1A2	PDPK1_HUMAN;PDPK2_HUMAN	PDPK1;PDPK2P	3-phosphoinositide-dependent protein kinase 1	3614850	3458970	2901950	3189210	3403210	3480970	3235880	3071250	3138120	3584060	2671320	3088670	3120510	3527640	2726750	3026770	3300980	3547250	3539960	3434700		20		21.7855	21.7219	21.4686	21.6048	21.6985	21.7311	21.6257	21.5504	21.5815	21.7732	21.3491	21.5586	21.5734	21.7503	21.3788	21.5293	21.6545	21.7583	21.7553	21.7118		21.6452	21.6514
O15534	PER1_HUMAN	PER1	Period circadian protein homolog 1				1296510				1914320	1314630		1631350											4					20.3062				20.8684	20.3262		20.6376											20.3062	20.8684
O15541	R113A_HUMAN	RNF113A	E3 ubiquitin-protein ligase RNF113A	2628860	3913760	3907690	3926990	4568270	4407660	3693610	4830490	3581800	4527550	4684260	4040970	3846420	4699860	4569690	4766600	4096440	5723330	6167720	4397260		20		21.326	21.9001	21.8979	21.905	22.1232	22.0716	21.8166	22.2037	21.7723	22.1103	22.1594	21.9463	21.8751	22.1642	22.1237	22.1845	21.9659	22.4484	22.5563	22.0682		21.7573	22.0538
O15550	KDM6A_HUMAN	KDM6A	Lysine-specific demethylase 6A	852289	753901	1001120	943162	1024640	851744	856475	1002850	915545	715717	874355	1001760	796928	870695	1016940	1099940	1100110	738448	864100	1093100		20		19.701	19.524	19.9332	19.8471	19.9667	19.7001	19.7081	19.9357	19.8043	19.449	19.7379	19.9341	19.6041	19.7318	19.9558	20.069	20.0692	19.4941	19.7208	20.06		19.7513	19.8276
O15550;O14607;O14607-2;O14607-3;O14607-4;O14607-5	KDM6A_HUMAN;UTY_HUMAN	KDM6A;UTY	Histone demethylase UTY	2911340	2987480	2836300	2944050	2563460	2783390	2927690	2111490	2995870	2892120	2737640	2548050	2929810	2893020	2963150		2265080	2932740	2742830	3374030		19		21.4733	21.5105	21.4356	21.4894	21.2897	21.4084	21.4813	21.0098	21.5145	21.4637	21.3845	21.281	21.4824	21.4641	21.4987		21.1111	21.4838	21.3872	21.686		21.4772	21.2973
O43143	DHX15_HUMAN	DHX15	ATP-dependent RNA helicase DHX15	73265600	72887900	71518400	67899100	81607900	73506000	70239900	74449400	77869200	75116400	78366500	71354700	75111600	73875400	77187900	73045800	85827800	77916500	77250500	81579700		20		26.1266	26.1192	26.0918	26.0169	26.2822	26.1314	26.0658	26.1498	26.2145	26.1626	26.2237	26.0885	26.1625	26.1386	26.2019	26.1223	26.3549	26.2154	26.203	26.2817		26.0886	26.1573
O43148;O43148-2	MCES_HUMAN	RNMT	mRNA cap guanine-N7 methyltransferase	27413700	26712500	28208400	27210800	26705200	27348700	26928000	27070800	26087700	28237600	27089100	27647700	27718800	26917400	27595700	28272100	26167400	27578600	28600400	27267800		20		24.7084	24.671	24.7496	24.6977	24.6706	24.705	24.6826	24.6902	24.6369	24.7511	24.6912	24.7207	24.7244	24.682	24.7179	24.7529	24.6413	24.717	24.7695	24.7007		24.7067	24.6871
O43149	ZZEF1_HUMAN	ZZEF1	Zinc finger ZZ-type and EF-hand domain-containing protein 1	6489980	7219730	6583450	7583670	6731740	7333100	7435540	6928950	7100560	7966270	7546810	7589400	7189040	7097540	7560080	7685720	7756950	7651490	7459620	7471740		20		22.6298	22.7835	22.6504	22.8545	22.6825	22.806	22.826	22.7242	22.7595	22.9255	22.8474	22.8556	22.7774	22.7589	22.85	22.8737	22.8871	22.8673	22.8307	22.833		22.7295	22.7597
O43150	ASAP2_HUMAN	ASAP2	Arf-GAP with SH3 domain, ANK repeat and PH domain-containing protein 2	6139040	5969480	6406500	6665960	6149650	6780570	5958610	6339280	6158800	5952310	5654810	6548080	6235380	6018540	6521480	6625860	5938310	5890310	6347930	6176020		20		22.5496	22.5092	22.6111	22.6684	22.5521	22.693	22.5065	22.5959	22.5542	22.505	22.431	22.6426	22.572	22.521	22.6368	22.6597	22.5016	22.4899	22.5979	22.5582		22.5846	22.5869
O43156	TTI1_HUMAN	TTI1	TELO2-interacting protein 1 homolog	7484670	6593870	6550990	7085320	7357900	6752130	6826030	6966730	6949920	6524310	7487370	7997560	6216740	6559810	6734910	7160040	7435330	5894470	6556460	6940080		20		22.8355	22.6527	22.6433	22.7564	22.8109	22.6869	22.7026	22.7321	22.7286	22.6374	22.836	22.9311	22.5677	22.6452	22.6832	22.7715	22.826	22.4909	22.6445	22.7265		22.722	22.7331
O43159	RRP8_HUMAN	RRP8	Ribosomal RNA-processing protein 8	10709700	7949110	7380250	7783630	15994100	7767560	7997010	11365000	13621900	10089300	10400600	9712480	8482840	11125500	9459250	9272930	14917300	12281300	11024900	14138900		20		23.3524	22.9224	22.8152	22.892	23.931	22.889	22.931	23.4381	23.6994	23.2663	23.3102	23.2114	23.0161	23.4074	23.1733	23.1446	23.8305	23.55	23.3943	23.7532		22.9955	23.2973
O43164;O43164-2	PJA2_HUMAN	PJA2	E3 ubiquitin-protein ligase Praja-2		245031	256415	199475	231869	150980	219878	122283					129369	199668	55381.7			77909.1				11			17.9026	17.9681	17.6058	17.823	17.204	17.7463	16.8999					16.9811	17.6072	15.7571			16.2495				17.8255	17.4183
O43166;O43166-2;O43166-3	SI1L1_HUMAN	SIPA1L1	Signal-induced proliferation-associated 1-like protein 1	342330	325916	215607	152062	278613	195025	241208	221030	269153	208564		143366	299205	183531	185713			266098	247200			16		18.385	18.3141	17.718	17.2143	18.0879	17.5733	17.8799	17.7539	18.0381	17.6701		17.1293	18.1908	17.4857	17.5027			18.0216	17.9153			17.9079	17.8238
O43169	CYB5B_HUMAN	CYB5B	Cytochrome b5 type B	52525800	55543900	56199600	54668700	65370700	57909400	59317900	53976500	66920500	61111000	61987300	55042900	56093300	56720100	55308000	53281100	67190700	65268300	59566100	59791500		20		25.6465	25.7271	25.7441	25.7042	25.9621	25.7873	25.822	25.6858	25.9959	25.8649	25.8855	25.7141	25.7413	25.7574	25.721	25.6671	26.0018	25.9599	25.828	25.8334		25.7055	25.8143
O43172;O43172-2	PRP4_HUMAN	PRPF4	U4/U6 small nuclear ribonucleoprotein Prp4	24904600	24484100	25241300	24378000	23942700	25140400	24046400	25324600	23724700	24239200	25282700	24750800	24133900	23958700	26962300	24965600	22291300	23568100	25181500	23610000		20		24.5699	24.5453	24.5893	24.5391	24.5131	24.5835	24.5193	24.594	24.4999	24.5308	24.5916	24.561	24.5246	24.514	24.6844	24.5734	24.41	24.4903	24.5859	24.4929		24.5609	24.5525
O43173	SIA8C_HUMAN	ST8SIA3	Alpha-N-acetylneuraminate alpha-2,8-sialyltransferase ST8SIA3	1329400	1214970	1131370	1326670	1396370	681023	1320160	1099500		745467			712765	618839	455920							12		20.3423	20.2125	20.1096	20.3394	20.4132	19.3773	20.3323	20.0684		19.5078			19.4431	19.2392	18.7984							20.251	20.0478
O43175	SERA_HUMAN	PHGDH	D-3-phosphoglycerate dehydrogenase	141796000	144827000	146642000	139333000	135160000	155980000	143875000	141949000	139437000	148341000	152287000	145531000	149904000	142496000	160859000	154471000	138813000	150345000	154364000	144389000		20		27.0792	27.1098	27.1277	27.054	27.0101	27.2168	27.1002	27.0808	27.055	27.1443	27.1822	27.1168	27.1595	27.0863	27.2612	27.2028	27.0486	27.1637	27.2018	27.1054		27.0927	27.102
O43181	NDUS4_HUMAN	NDUFS4	NADH dehydrogenase [ubiquinone] iron-sulfur protein 4, mitochondrial	12743000	14878000	13001600	13828800	13291200	12838800	13575600	13260900	12971000	14572600	12854100	13253200	13818400	13966000	13797600	13503400	12512600	13397200	14585200	13672300		20		23.6032	23.8267	23.6322	23.7212	23.664	23.614	23.6945	23.6607	23.6288	23.7968	23.6157	23.6598	23.7201	23.7354	23.7179	23.6868	23.5769	23.6754	23.798	23.7048		23.6958	23.6583
O43237;O43237-2	DC1L2_HUMAN	DYNC1LI2	Cytoplasmic dynein 1 light intermediate chain 2	17413200	19443600	17813900	17806100	18029600	19473600	19075700	18277600	17591100	20133600	18266800	17476700	17970300	20342300	16947300	17721300	16841200	17415700	15648300	15514400		20		24.0537	24.2128	24.0865	24.0859	24.1039	24.215	24.1852	24.1236	24.0683	24.2631	24.1227	24.0589	24.0991	24.278	24.0146	24.079	24.0055	24.0539	23.8995	23.8871		24.1097	24.1569
O43242	PSMD3_HUMAN	PSMD3	26S proteasome non-ATPase regulatory subunit 3	33799200	33891700	34894900	34462300	34017100	33785000	33925000	34253900	33920700	33358200	33731000	34527300	34872000	32136500	34145300	33389800	34123200	33024100	33788300	33093200		20		25.0105	25.0144	25.0565	25.0385	25.0198	25.0099	25.0158	25.0298	25.0157	24.9915	25.0076	25.0412	25.0556	24.9377	25.0252	24.9929	25.0242	24.977	25.01	24.98		25.03	25.0188
O43251-6;O43251-8;O43251;O43251-10;O43251-2;O43251-5	RFOX2_HUMAN	RBFOX2	RNA binding protein fox-1 homolog 2	4452630	4246850	4774310	4324740	5080920	3880930	4361160	5196070	3579800	3032030	3762430	3252440	3602570	4441360	4204650	3507760	2852690	2673600	2369420	2406220		20		22.0862	22.018	22.1869	22.0442	22.2767	21.888	22.0563	22.309	21.7714	21.5319	21.8432	21.6331	21.7806	22.0826	22.0036	21.7421	21.4439	21.3504	21.1761	21.1983		22.0838	22.1325
O43251-6;O43251-8;O43251;O43251-10;O43251-2;O43251-5;O43251-4;O43251-7;O43251-9;Q9NWB1;Q9NWB1-5	RFOX1_HUMAN;RFOX2_HUMAN	RBFOX1;RBFOX2	RNA binding protein fox-1 homolog 2	11702800	16088200	13853200	14324300	12469500	14278400	15333800	14054300	13281000	15177100	14361000	13120900	13962600	14954000	15184700	13836900	13073100	14709000	18455100	14543300		20		23.4804	23.9395	23.7237	23.772	23.5719	23.7673	23.8702	23.7445	23.6629	23.8554	23.7757	23.6454	23.7351	23.834	23.8561	23.722	23.6401	23.8102	24.1375	23.7939		23.7289	23.7385
O43252	PAPS1_HUMAN	PAPSS1	Bifunctional 3'-phosphoadenosine 5'-phosphosulfate synthase 1	19480000	21286200	21482900	19712000	20163200	22075300	20440300	18460300	19175900	21800500	20053100	19535700	21035500	19640800	20024200	20042400	20546700	19504900	20165300	17993500		20		24.2155	24.3434	24.3567	24.2326	24.2652	24.3959	24.2849	24.1379	24.1928	24.3779	24.2573	24.2196	24.3263	24.2274	24.2552	24.2566	24.2924	24.2173	24.2654	24.101		24.287	24.271
O43252;O95340;O95340-2	PAPS1_HUMAN;PAPS2_HUMAN	PAPSS1;PAPSS2	Bifunctional 3'-phosphoadenosine 5'-phosphosulfate synthase 1	8696490	8778820	8362910	8383410	8961070	9407130	9345220	9067130	7473060	9210270	9591350	8938960	8492820	9000590	8653970	8838220	8077950	8000210	8757070	8866920		20		23.052	23.0656	22.9956	22.9991	23.0952	23.1653	23.1558	23.1122	22.8333	23.1348	23.1933	23.0917	23.0178	23.1016	23.0449	23.0753	22.9456	22.9316	23.062	23.08		23.0281	23.1321
O43264	ZW10_HUMAN	ZW10	Centromere/kinetochore protein zw10 homolog	15701400	16226700	15998000	15759700	15634100	16493600	16048600	15592500	16192400	16402800	17155900	16168100	15851700	15605600	16630800	16410800	17080200	16892600	16914100	16889100		20		23.9044	23.9519	23.9314	23.9097	23.8982	23.9754	23.9359	23.8943	23.9488	23.9674	24.0322	23.9466	23.9181	23.8956	23.9874	23.9681	24.0258	24.0099	24.0117	24.0096		23.9243	23.926
O43290	SNUT1_HUMAN	SART1	U4/U6.U5 tri-snRNP-associated protein 1	26991600	26499300	28579900	27183300	27629300	26835800	26765500	28581900	26483700	27288800	27288900	27436000	26217100	27285900	29405600	28632400	25379400	25589000	27149600	26610700		20		24.686	24.6595	24.7685	24.6962	24.7197	24.6777	24.6739	24.7686	24.6586	24.7018	24.7018	24.7096	24.644	24.7017	24.8096	24.7711	24.5972	24.609	24.6944	24.6655		24.7025	24.71
O43292	GPAA1_HUMAN	GPAA1	Glycosylphosphatidylinositol anchor attachment 1 protein	22803800	22361100	20673200	19320600	26752000	22232900	23256900	24625500	26413900	22533300	23467900	22281900	23635300	24242500	23022000	21534000	29770300	26156000	25490700	28867300		20		24.4428	24.4145	24.3013	24.2036	24.6731	24.4062	24.4712	24.5536	24.6548	24.4256	24.4842	24.4094	24.4944	24.531	24.4565	24.3601	24.8274	24.6406	24.6035	24.7829		24.3405	24.526
O43298	ZBT43_HUMAN	ZBTB43	Zinc finger and BTB domain-containing protein 43		1726560			2581980				2572270						1878140			2007030	2100950			6			20.7195			21.3				21.2946						20.8409			20.9366	21.0026			20.7195	21.3
O43299	AP5Z1_HUMAN	AP5Z1	AP-5 complex subunit zeta-1	1514580	1246060	1262800	1544990	1603550	1161030	1344640	1317010	1305280		978205	1138280	1298490	1302120	1065540	1122760				907979		16		20.5305	20.2489	20.2682	20.5592	20.6128	20.147	20.3588	20.3288	20.3159		19.8998	20.1184	20.3084	20.3124	20.0232	20.0986				19.7923		20.4017	20.3619
O43301	HS12A_HUMAN	HSPA12A	Heat shock 70 kDa protein 12A	6835960	6380120	5888540	6340580	6631350	7146880	6514450	5632760	6567120	6943790	6491920	6741570	6933150	6494280	6107720	6822790	7042940	7148810	6499240	6628970		20		22.7047	22.6052	22.4895	22.5962	22.6609	22.7689	22.6352	22.4254	22.6468	22.7273	22.6302	22.6847	22.7251	22.6307	22.5422	22.7019	22.7477	22.7693	22.6318	22.6604		22.5989	22.6226
O43301;Q96MM6	HS12A_HUMAN;HS12B_HUMAN	HSPA12A;HSPA12B	Heat shock 70 kDa protein 12A	2285010	2472460	2002850	2455840	2610990	2664640	2416020	2972680	2876040	2389860	2749400	2431230	2794840	2826980	2417670	2529910	2135310	2130890	1954130	2638030		20		21.1238	21.2375	20.9336	21.2278	21.3162	21.3455	21.2042	21.5033	21.4557	21.1885	21.3907	21.2133	21.4143	21.4308	21.2052	21.2707	21.026	21.023	20.8981	21.331		21.1307	21.3423
O43303;O43303-2	CP110_HUMAN	CCP110	Centriolar coiled-coil protein of 110 kDa	3857340	3925850	3896170	3336170	3900210	4031800	3581720	3990580	3949210	3553710	3675350	3431510	3581530	4164360	3434730	3567380	4715450	3677690	3098290	3631560		20		21.8792	21.9046	21.8936	21.6698	21.8951	21.943	21.7722	21.9282	21.9131	21.7609	21.8095	21.7104	21.7721	21.9897	21.7118	21.7664	22.169	21.8104	21.563	21.7922		21.8368	21.8846
O43310	CTIF_HUMAN	CTIF	CBP80/20-dependent translation initiation factor	515298	527463	758814	762016	647458	706442	764077	313889	659443	713168	567031	724273	589421	657820	897513	779316	919934	608478	732007	615624		20		18.975	19.0087	19.5334	19.5395	19.3044	19.4302	19.5434	18.2599	19.3309	19.4439	19.1131	19.4662	19.1689	19.3273	19.7756	19.5718	19.8112	19.2148	19.4815	19.2317		19.2642	19.1345
O43310-2	CTIF_HUMAN	CTIF	Isoform 2 of CBP80/20-dependent translation initiation factor	1187480	1185380	1229170	1212790	933926	1083580	1104630	1131550	1077470	1213510	964308	1242320	1092810	1158880	999699	1278350	1101550	1163350	1168700	974568		20		20.1795	20.1769	20.2293	20.2099	19.8329	20.0474	20.0751	20.1099	20.0392	20.2108	19.8791	20.2446	20.0596	20.1443	19.9311	20.2859	20.0711	20.1499	20.1565	19.8944		20.1989	20.0163
O43310;O43310-2	CTIF_HUMAN	CTIF	CBP80/20-dependent translation initiation factor	5393430	5095080	5484240	5127010	5160180	5327710	5120810	5153740	5909300	5127660	5110130	4929670	4941000	5144130	4984840	4895550	5521720	5022240	5014190	4601120		20		22.3628	22.2807	22.3869	22.2897	22.299	22.3451	22.2879	22.2972	22.4946	22.2899	22.2849	22.2331	22.2364	22.2945	22.2491	22.223	22.3967	22.2599	22.2576	22.1336		22.33	22.3073
O43312;O43312-4;O43312-5	MTSS1_HUMAN	MTSS1	Protein MTSS 1	6483640	5548870	5923090	6691870	6693410	5561670	7053040	5481360			4477980	6640980		5445820								11		22.6284	22.4038	22.4979	22.674	22.6743	22.4071	22.7498	22.3861			22.0944	22.663		22.3767								22.551	22.5543
O43314;O43314-2	VIP2_HUMAN	PPIP5K2	Inositol hexakisphosphate and diphosphoinositol-pentakisphosphate kinase 2	7007700	6783440	6301030	6450310	7026570	6750990	6453980	6552570	6654680	6946760	6295800	6527110	6776060	6373800	6296670	6533960	6467100	7174040	7291710	6639520		20		22.7405	22.6936	22.5872	22.6209	22.7444	22.6867	22.6218	22.6436	22.6659	22.7279	22.586	22.638	22.692	22.6037	22.5862	22.6395	22.6247	22.7744	22.7978	22.6626		22.6605	22.6741
O43314;O43314-2;Q6PFW1;Q6PFW1-2;Q6PFW1-3;Q6PFW1-4;Q6PFW1-7;Q6PFW1-5;Q6PFW1-6	VIP1_HUMAN;VIP2_HUMAN	PPIP5K1;PPIP5K2	Inositol hexakisphosphate and diphosphoinositol-pentakisphosphate kinase 2	2427730	2641770	2317030	2612610	2330890	2609260	2389340	2142090	2513970	2695490	2204200	2436650	2635100	2399370	2336490	2403440	2435430	2976540	2930610	2998160		20		21.2112	21.3331	21.1438	21.3171	21.1524	21.3152	21.1882	21.0306	21.2615	21.3621	21.0718	21.2165	21.3294	21.1942	21.1559	21.1967	21.2157	21.5052	21.4828	21.5156		21.2513	21.1716
O43318;O43318-2	M3K7_HUMAN	MAP3K7	Mitogen-activated protein kinase kinase kinase 7	2142150	2522080	2268990	2455330	2206220	2254400	2364920	1975630	1996060	2254720	1906070	1873820	2084480	2250720	1930640	2063220	1926080	2158640	2264990	2163050		20		21.0306	21.2662	21.1136	21.2275	21.0731	21.1043	21.1734	20.9139	20.9287	21.1045	20.8622	20.8376	20.9913	21.102	20.8806	20.9765	20.8772	21.0417	21.1111	21.0446		21.1595	21.0662
O43324;O43324-2	MCA3_HUMAN	EEF1E1	Eukaryotic translation elongation factor 1 epsilon-1	30003500	28115800	29807500	29998400	29973500	31584500	29172400	29873600	29819800	29082200	29568300	30252200	29072200	28342500	28616000	29602100	31656800	27294300	27799100	26759800		20		24.8386	24.7449	24.8292	24.8384	24.8372	24.9127	24.7981	24.8324	24.8298	24.7936	24.8175	24.8505	24.7931	24.7565	24.7703	24.8192	24.916	24.7021	24.7285	24.6736		24.8128	24.8451
O43347	MSI1H_HUMAN	MSI1	RNA-binding protein Musashi homolog 1	13128500	13243900	13000800	13309400	13732400	13300300	12724100	12769000	12915000	13522400	13152500	13031600	13536600	12531100	13097700	13859600	13371800	14033400	14455300	13744200		20		23.6462	23.6588	23.6321	23.6659	23.7111	23.665	23.6011	23.6061	23.6225	23.6888	23.6488	23.6355	23.6904	23.579	23.6428	23.7244	23.6727	23.7424	23.7851	23.7123		23.6508	23.6458
O43347;Q96DH6	MSI1H_HUMAN;MSI2H_HUMAN	MSI1;MSI2	RNA-binding protein Musashi homolog 1	9995370	11104100	12407700	12829500	10034300	13669000	13174800	10374500	11080700	11639300	14867100	10479200	12703500	9116580	11608400	10959100	12027400	11469800	13030400	10843800		20		23.2528	23.4046	23.5647	23.613	23.2584	23.7044	23.6513	23.3065	23.4015	23.4725	23.8256	23.321	23.5987	23.1201	23.4687	23.3856	23.5198	23.4513	23.6354	23.3704		23.4588	23.4802
O43379	WDR62_HUMAN	WDR62	WD repeat-containing protein 62	3049280	2909060	3043350	3386310	2232010	2320250	3018240	2615160	2723870	2019770	2572690	2709920	2566620	2146910	2666250	2726750		2256760	2375790	2427920		19		21.54	21.4721	21.5372	21.6913	21.0899	21.1458	21.5253	21.3185	21.3772	20.9458	21.2948	21.3698	21.2914	21.0338	21.3464	21.3788		21.1058	21.18	21.2113		21.5602	21.2699
O43390-2	HNRPR_HUMAN	HNRNPR	Isoform 2 of Heterogeneous nuclear ribonucleoprotein R	2233340	2097090	2724880	2493620	2588870	2658830	2689650	2045510	2504310	2304750	2737380	1780460	2582180	1836540	2712230	2850810	2900450	2442150	2494410	1708380		20		21.0908	21	21.3778	21.2498	21.3039	21.3424	21.359	20.964	21.256	21.1362	21.3844	20.7638	21.3002	20.8086	21.371	21.4429	21.4678	21.2197	21.2503	20.7042		21.1796	21.2423
O43390;O43390-2	HNRPR_HUMAN	HNRNPR	Heterogeneous nuclear ribonucleoprotein R	22691400	22879300	22339700	20984300	27417100	27129400	21668300	24289500	27367000	26510300	26507800	22844300	22543000	26811700	28907100	22907000	27598700	24549200	24466500	21647300		20		24.4356	24.4475	24.4131	24.3228	24.7086	24.6934	24.3691	24.5338	24.7059	24.66	24.6599	24.4453	24.4262	24.6764	24.7849	24.4493	24.7181	24.5492	24.5443	24.3677		24.4048	24.5762
O43390;O43390-2;O43390-3	HNRPR_HUMAN	HNRNPR	Heterogeneous nuclear ribonucleoprotein R	113699000	110735000	113991000	101007000	132164000	115551000	112914000	105102000	122757000	123293000	125274000	104108000	113309000	120507000	127094000	110016000	127704000	132043000	124238000	114423000		20		26.7606	26.7225	26.7643	26.5899	26.9778	26.784	26.7506	26.6472	26.8712	26.8775	26.9005	26.6335	26.7557	26.8445	26.9213	26.7131	26.9282	26.9764	26.8885	26.7698		26.7094	26.7899
O43390;O43390-2;O43390-3;O60506;O60506-3;O60506-2;O60506-4	HNRPQ_HUMAN;HNRPR_HUMAN	HNRNPR;SYNCRIP	Heterogeneous nuclear ribonucleoprotein R	191531000	187567000	180719000	174433000	208489000	184556000	186924000	161181000	193057000	198246000	196999000	174172000	200368000	191099000	199135000	189865000	203387000	205470000	204889000	194146000		20		27.513	27.4828	27.4292	27.3781	27.6354	27.4595	27.4779	27.2641	27.5245	27.5627	27.5536	27.3759	27.5781	27.5097	27.5692	27.5004	27.5997	27.6144	27.6103	27.5326		27.4508	27.4592
O43390;O43390-2;O60506;O60506-3;O60506-2;O60506-4	HNRPQ_HUMAN;HNRPR_HUMAN	HNRNPR;SYNCRIP	Heterogeneous nuclear ribonucleoprotein R	141967000	149310000	169482000	163729000	160279000	166898000	160476000	170608000	163357000	171448000	174349000	168931000	164333000	171137000	188559000	185700000	168727000	179260000	178488000	173443000		20		27.081	27.1537	27.3366	27.2867	27.256	27.3144	27.2578	27.3461	27.2835	27.3532	27.3774	27.3319	27.292	27.3506	27.4904	27.4684	27.3301	27.4175	27.4113	27.3699		27.2145	27.2936
O43390;O43390-3	HNRPR_HUMAN	HNRNPR	Heterogeneous nuclear ribonucleoprotein R	22183100	22197100	23189700	23180000	23783600	21419500	23607800	20200500	22616100	22374100	26082400	19124300	21161500	20453500	23294700	22096100	23230600	25000500	25975300	23514200		20		24.403	24.4039	24.467	24.4664	24.5035	24.3524	24.4928	24.2679	24.4308	24.4153	24.6366	24.1889	24.3349	24.2858	24.4735	24.3973	24.4695	24.5755	24.6306	24.487		24.435	24.4041
O43395	PRPF3_HUMAN	PRPF3	U4/U6 small nuclear ribonucleoprotein Prp3	22472200	23615000	24723100	23235100	23371800	23530400	22991600	25206400	22263000	23606400	23883200	23779000	22670800	23155100	26358700	24415400	23417600	22760000	25165600	24301600		20		24.4216	24.4932	24.5594	24.4698	24.4783	24.488	24.4546	24.5873	24.4081	24.4927	24.5095	24.5032	24.4343	24.4648	24.6518	24.5413	24.4811	24.44	24.5849	24.5345		24.486	24.502
O43396	TXNL1_HUMAN	TXNL1	Thioredoxin-like protein 1	62067600	65316700	64309800	62485500	59615400	65129400	62036100	64029600	59326200	65821200	59583500	62555700	59406700	64785000	63957000	61230700	56638100	63652000	65723300	61253000		20		25.8873	25.9609	25.9385	25.897	25.8292	25.9568	25.8866	25.9322	25.8222	25.972	25.8284	25.8986	25.8241	25.9492	25.9306	25.8678	25.7553	25.9237	25.9699	25.8683		25.921	25.9012
O43399-6	TPD54_HUMAN	TPD52L2	Isoform 6 of Tumor protein D54	4897250	4069330	4682370	4960520	4284510	3678850	4632260	4141880	3737820	4082620	4440200	3727890	4693500	3304900	3499330	4336920	3612020	3382220	4003580	2201390		20		22.2235	21.9564	22.1588	22.2421	22.0307	21.8108	22.1433	21.9819	21.8338	21.9611	22.0822	21.8299	22.1622	21.6562	21.7386	22.0482	21.7844	21.6895	21.9329	21.07		22.1452	21.9917
O43399;O43399-5;O43399-7	TPD54_HUMAN	TPD52L2	Tumor protein D54	36482700	35360400	41280100	38149200	32887400	33963300	37309300	35925600	36396000	35813100	37950200	39204500	34576400	34597200	37826100	39924200	31577900	33346500	37685100	35149200		20		25.1207	25.0756	25.2989	25.1851	24.971	25.0175	25.153	25.0985	25.1173	25.094	25.1776	25.2245	25.0433	25.0442	25.1729	25.2508	24.9124	24.991	25.1675	25.067		25.1701	25.06
O43399;O43399-5;O43399-7;O43399-6	TPD54_HUMAN	TPD52L2	Tumor protein D54	35890700	33297100	37018300	36901300	34319600	29473400	33690400	37366200	36208800	33228500	33278900	37019900	31794100	34291400	33762300	35111000	29871800	29875100	33983700	33514700		20		25.0971	24.9889	25.1417	25.1372	25.0325	24.8129	25.0058	25.1552	25.1098	24.9859	24.9881	25.1418	24.9223	25.0313	25.0089	25.0654	24.8323	24.8324	25.0183	24.9983		25.0912	25.0016
O43402	EMC8_HUMAN	EMC8	ER membrane protein complex subunit 8	13286600	12381300	12073700	11967700	14636000	11676100	12168900	14163900	13905700	12411900	12779700	12269500	12465100	13023000	12869000	12501700	14644700	12746100	14034100	13783600		20		23.6635	23.5617	23.5254	23.5126	23.803	23.4771	23.5367	23.7557	23.7292	23.5652	23.6074	23.5486	23.5714	23.6346	23.6174	23.5756	23.8039	23.6036	23.7424	23.7164		23.5658	23.6431
O43405	COCH_HUMAN	COCH	Cochlin	3468830	3130060	3074420	3519530	3235420		3462490	3647900			1253090	1450730	1891570	2770270		1501500						12		21.726	21.5778	21.5519	21.747	21.6255		21.7234	21.7986			20.2571	20.4683	20.8512	21.4016		20.518						21.6507	21.7158
O43414	ERI3_HUMAN	ERI3	ERI1 exoribonuclease 3	10817400	10424700	10496200	10194200	10178600	10678000	11250500	9422090	10656300	11098400	10525100	10866000	11288600	10142800	10774100	10141800	11525600	11042900	11249800	11135500		20		23.3669	23.3135	23.3234	23.2812	23.279	23.3481	23.4235	23.1676	23.3452	23.4038	23.3273	23.3733	23.4284	23.274	23.3611	23.2738	23.4583	23.3966	23.4234	23.4087		23.3212	23.3046
O43422	P52K_HUMAN	THAP12	52 kDa repressor of the inhibitor of the protein kinase	2377540	2004300	2591570	1914260		2140940	1742400			1729650		1731990	2279590		2004940	1948110		1868360	2148730	1684400		14		21.181	20.9347	21.3054	20.8684		21.0298	20.7326			20.722		20.724	21.1203		20.9351	20.8936		20.8333	21.0351	20.6838		21.0724	20.8812
O43427	FIBP_HUMAN	FIBP	Acidic fibroblast growth factor intracellular-binding protein	3824250	3712620	4157980	3637300	3774870	3641210	3507030	2979050	3219210	3334920	2948920	2995760	3863560	3661260	3011190	3146670	3175920	3028560	2388260	2613150		20		21.8667	21.824	21.9875	21.7944	21.848	21.796	21.7418	21.5064	21.6183	21.6692	21.4918	21.5145	21.8815	21.8039	21.5219	21.5854	21.5987	21.5302	21.1875	21.3174		21.8682	21.7231
O43432;O43432-3;O43432-4	IF4G3_HUMAN	EIF4G3	Eukaryotic translation initiation factor 4 gamma 3	5613170	5450900	5552850	5526520	5138980	5645800	5304540	5274300	5374560	5547260	5647000	5555170	5137270	5477820	5340380	5425910	5480620	5603080	5051560	5372310		20		22.4204	22.3781	22.4048	22.3979	22.2931	22.4287	22.3388	22.3305	22.3577	22.4033	22.4291	22.4054	22.2926	22.3852	22.3485	22.3714	22.3859	22.4178	22.2683	22.3571		22.4003	22.3478
O43447	PPIH_HUMAN	PPIH	Peptidyl-prolyl cis-trans isomerase H	27373100	26556100	28249500	28247800	26043500	26727100	27379100	27973900	27020800	27685200	27538500	29119000	27028600	26153000	29311100	28560400	27036300	25656800	29926800	28910000		20		24.7063	24.6625	24.7517	24.7516	24.6344	24.6718	24.7066	24.7376	24.6876	24.7226	24.7149	24.7955	24.688	24.6405	24.8049	24.7675	24.6884	24.6128	24.8349	24.7851		24.718	24.6876
O43463;O43463-2	SUV91_HUMAN	SUV39H1	Histone-lysine N-methyltransferase SUV39H1	2457280	2054120	2172140	1812400	3647420	1815800	1900430	2575160	2997520	2215770	2496850	1995120	1980940	2246030	2229690	1703270	3758890	1769560	1745330	2052780		20		21.2286	20.9701	21.0507	20.7895	21.7984	20.7922	20.8579	21.2962	21.5153	21.0794	21.2517	20.928	20.9178	21.0989	21.0884	20.6999	21.8419	20.755	20.7351	20.9691		21.0097	21.1862
O43464	HTRA2_HUMAN	HTRA2	Serine protease HTRA2, mitochondrial	9826680	9082730	10435400	10902800	10269500	10146100	9891620	11284700	10615200	10483200	10913200	11798100	10312700	10352900	10675100	10385400	10138600	9638880	10694000	10201600		20		23.2283	23.1147	23.315	23.3782	23.2919	23.2744	23.2378	23.4279	23.3396	23.3216	23.3796	23.4921	23.2979	23.3035	23.3477	23.3081	23.2734	23.2004	23.3503	23.2823		23.259	23.308
O43482	MS18B_HUMAN	OIP5	Protein Mis18-beta	1728400		1784730	1765460	1468750			1654200					1197180	1202820	1631910					1309700		9		20.721		20.7673	20.7516	20.4862			20.6577					20.1912	20.198	20.6381					20.3208		20.7466	20.5719
O43488	ARK72_HUMAN	AKR7A2	Aflatoxin B1 aldehyde reductase member 2	8426690	9062850	9179150	9338250	8931740	9932940	9619390	9787200	9218590	9622270	9734130	10054200	9460070	9073890	10183900	10805300	9326890	9582020	10134900	9536880		20		23.0065	23.1115	23.1299	23.1547	23.0905	23.2438	23.1975	23.2225	23.1361	23.1979	23.2146	23.2613	23.1734	23.1133	23.2798	23.3652	23.153	23.1919	23.2728	23.1851		23.1007	23.1886
O43488;Q8NHP1	ARK72_HUMAN;ARK74_HUMAN	AKR7A2;AKR7L	Aflatoxin B1 aldehyde reductase member 2	7066710	6834890	6815470	6829110	7351840	7511410	6940450	7798540	7745740	7046130	7546860	7804840	7496390	6674420	7998210	7150180	7404440	6950120	7226640	7161240		20		22.7526	22.7045	22.7004	22.7033	22.8097	22.8407	22.7266	22.8948	22.885	22.7484	22.8474	22.8959	22.8378	22.6702	22.9312	22.7695	22.82	22.7286	22.7849	22.7718		22.7152	22.8179
O43490;O43490-2;O43490-4;O43490-7	PROM1_HUMAN	PROM1	Prominin-1	2073510	2481300				2693030								2345770		1877390		1610430				6		20.9836	21.2427				21.3608								21.1616		20.8403		20.619				21.1132	21.3608
O43491;O43491-4;O43491-2;O43491-3	E41L2_HUMAN	EPB41L2	Band 4.1-like protein 2		1849870							1346170					1875950				2136940		1834000		5			20.819							20.3604					20.8392				21.0271		20.8066		20.819	#DIV/0!
O43493;O43493-3;O43493-5;O43493-7	TGON2_HUMAN	TGOLN2	Trans-Golgi network integral membrane protein 2	4728210	5400420	5112460	5134020	4323570	4365630	4959190	4651500	3629380	4182080	3504750	3667970	3717150	5242150	3374540	3405000	2530040	2564180	2390360	2479300		20		22.1729	22.3646	22.2856	22.2917	22.0438	22.0578	22.2417	22.1493	21.7913	21.9958	21.7409	21.8066	21.8258	22.3217	21.6863	21.6992	21.2707	21.2901	21.1888	21.2415		22.2787	22.1231
O43502	RA51C_HUMAN	RAD51C	DNA repair protein RAD51 homolog 3	5115910	4886010	4960800	4948780	4794100	4441100	4946910	5108840	3673820	3838330	4013740	4073030	4885120	4505990	4378910	4408720	3852730	3187830	4025490	3203710		20		22.2866	22.2202	22.2421	22.2386	22.1928	22.0825	22.2381	22.2846	21.8088	21.872	21.9365	21.9577	22.22	22.1034	22.0621	22.0719	21.8774	21.6041	21.9407	21.6113		22.2469	22.1995
O43504	LTOR5_HUMAN	LAMTOR5	Ragulator complex protein LAMTOR5	12262800	12508400	13978600	19346200	10416800	11808300	17316100	13779600	19876000	10597900	11514900	18001200	10170600	16387100	15065700	16604600	6956370	10320400	12727400	10827800		20		23.5478	23.5764	23.7367	24.2055	23.3124	23.4933	24.0456	23.716	24.2445	23.3373	23.457	24.1016	23.2779	23.9661	23.8448	23.9851	22.7299	23.299	23.6014	23.3682		23.7666	23.6418
O43505	B4GA1_HUMAN	B4GAT1	Beta-1,4-glucuronyltransferase 1	6090700	5699880	6009690	6248400	5749570	4657280	6157640	5528510	4603050	4673350	4328010	3974600	5160260	5471040	4367210	3978380	4404970	3853910	3632490	3875580		20		22.5382	22.4425	22.5189	22.5751	22.455	22.1511	22.5539	22.3985	22.1342	22.156	22.0453	21.9224	22.299	22.3834	22.0583	21.9237	22.0707	21.8779	21.7925	21.886		22.5186	22.3896
O43513	MED7_HUMAN	MED7	Mediator of RNA polymerase II transcription subunit 7	3013110	2884280	2901550	2844950	2965640	2673470	3195860	2742520	2631760	2566910	2637260	2777880	2735320	2435110	2854960	2903580	3357150	2172330	2747950	2696400		20		21.5228	21.4598	21.4684	21.44	21.4999	21.3503	21.6078	21.3871	21.3276	21.2916	21.3306	21.4056	21.3833	21.2156	21.445	21.4694	21.6788	21.0508	21.3899	21.3626		21.4727	21.4613
O43516;O43516-3	WIPF1_HUMAN	WIPF1	WAS/WASL-interacting protein family member 1	6129190	5534600	6357180	6566800	5295620	4908490	5199190	5367020	6918920	5560950	4895970	6059450	6428270	5251380	6000410	5980960	6139370	4394920	6568660	6075090		20		22.5473	22.4	22.6	22.6468	22.3364	22.2268	22.3099	22.3557	22.7221	22.4069	22.2232	22.5308	22.616	22.3243	22.5166	22.5119	22.5497	22.0674	22.6472	22.5345		22.5485	22.3072
O43524;O43524-2	FOXO3_HUMAN	FOXO3	Forkhead box protein O3	1735960	1970600	1989750	1689080	1736790	2242120	1828300	1951620	1372470	1906030	1446930	1494740	1993430	2254410	1820500	1745770	834672	1135550	1000980			19		20.7273	20.9102	20.9242	20.6878	20.728	21.0964	20.8021	20.8962	20.3883	20.8621	20.4646	20.5115	20.9268	21.1043	20.7959	20.7354	19.6708	20.115	19.933			20.8124	20.8807
O43542	XRCC3_HUMAN	XRCC3	DNA repair protein XRCC3	1262230	1313780	1411890	1345610	1290870	1337840	1164030	1080800	933951	1065060	1302070	1188720	1227140	1050560	1291910	1270340	1199140	985533	1115360	1453450		20		20.2675	20.3253	20.4292	20.3598	20.2999	20.3515	20.1507	20.0437	19.833	20.0225	20.3124	20.181	20.2269	20.0027	20.3011	20.2768	20.1936	19.9105	20.0891	20.4711		20.3455	20.2114
O43567	RNF13_HUMAN	RNF13	E3 ubiquitin-protein ligase RNF13	7814220	7872210	7773960	7223560	7467680	7731760	7994410	6700260	7442100	8055260	7235420	6880480	7337820	8026260	6734000	6793990	6902050	7632750	6271600	6056130		20		22.8977	22.9083	22.8902	22.7843	22.8322	22.8824	22.9306	22.6758	22.8273	22.9415	22.7866	22.7141	22.8069	22.9363	22.683	22.6958	22.7186	22.8638	22.5804	22.53		22.8701	22.8302
O43583	DENR_HUMAN	DENR	Density-regulated protein	20600300	19075700	17456500	17415600	17894300	17693000	17109700	16097000	19604400	18462500	15786900	17773200	19633500	17326500	15905300	17141700	16593300	16766200	16172200	16560000		20		24.2962	24.1852	24.0573	24.0539	24.093	24.0767	24.0283	23.9403	24.2247	24.1381	23.9122	24.0832	24.2268	24.0465	23.923	24.031	23.9841	23.9991	23.947	23.9812		24.1481	24.0346
O43592	XPOT_HUMAN	XPOT	Exportin-T	32399300	31773600	31765700	32496800	30880300	33657400	32540300	29614500	32975300	31761100	33355400	33640800	34048600	30788300	33898900	34457900	32935900	32148000	33466100	33912000		20		24.9495	24.9213	24.921	24.9538	24.8802	25.0044	24.9557	24.8198	24.9749	24.9208	24.9914	25.0037	25.0211	24.8759	25.0147	25.0383	24.9732	24.9382	24.9962	25.0153		24.9364	24.915
O43598	DNPH1_HUMAN	DNPH1	5-hydroxymethyl-dUMP N-hydrolase	13824400	11418000	12936300	12603300	14131200	11322400	12844500	13627700	14381000	12249400	13406600	13575600	13584200	11734100	11888700	12418100	13179400	11783800	12300000	11952200		20		23.7207	23.4448	23.6249	23.5873	23.7524	23.4327	23.6146	23.7	23.7777	23.5462	23.6764	23.6945	23.6954	23.4842	23.5031	23.5659	23.6518	23.4903	23.5522	23.5108		23.5944	23.6249
O43602;O43602-2	DCX_HUMAN	DCX	Neuronal migration protein doublecortin		1533420	613996			1843590	810381			2058900	890722	611006		1784960	672195			2301040	757382	641193		12			20.5483	19.2279			20.8141	19.6282			20.9734	19.7646	19.2208		20.7675	19.3585			21.1339	19.5307	19.2904		19.8881	20.2212
O43615	TIM44_HUMAN	TIMM44	Mitochondrial import inner membrane translocase subunit TIM44	19725400	20009200	20969800	20420200	19526500	21796300	20454400	21449000	20276900	21173600	21042300	22147900	20854200	19920700	22537800	22057800	20424800	21815800	23710300	22010300		20		24.2336	24.2542	24.3218	24.2835	24.2189	24.3776	24.2859	24.3544	24.2733	24.3358	24.3268	24.4007	24.3138	24.2478	24.4258	24.3948	24.2838	24.3789	24.499	24.3917		24.2733	24.3092
O43617	TPPC3_HUMAN	TRAPPC3	Trafficking protein particle complex subunit 3	11146900	11852600	13047800	13885700	10362000	12685000	13267500	8105070	13144000	12973300	10048400	13391000	11636100	12920200	14276600	13768200	12011700	11676400	11501400	12981900		20		23.4101	23.4987	23.6373	23.7271	23.3048	23.5966	23.6614	22.9504	23.6479	23.629	23.2605	23.6748	23.4721	23.6231	23.7671	23.7148	23.5179	23.4771	23.4553	23.63		23.5683	23.3783
O43633	CHM2A_HUMAN	CHMP2A	Charged multivesicular body protein 2a	16520500	15546200	14672800	14795600	14545200	12484100	15539900	16093200	15173200	14616100	14647500	16627500	15318600	15076900	14803300	14251100	13948400	14016600	15080800	15118100		20		23.9778	23.8901	23.8066	23.8187	23.794	23.5736	23.8895	23.9399	23.855	23.8011	23.8042	23.9871	23.8688	23.8458	23.8194	23.7646	23.7336	23.7406	23.8462	23.8498		23.8733	23.7993
O43639	NCK2_HUMAN	NCK2	Cytoplasmic protein NCK2	4815460	5319050	4480270	4822620	4788020	5532980	5055500	5316810	4494920	5418620	5012750	5190410	4788370	5261790	4754670	4590660	4435140	5198560	5142440	5210650		20		22.1992	22.3427	22.0952	22.2014	22.191	22.3996	22.2694	22.3421	22.0999	22.3695	22.2572	22.3074	22.1911	22.3271	22.1809	22.1303	22.0805	22.3097	22.294	22.313		22.2096	22.3005
O43657	TSN6_HUMAN	TSPAN6	Tetraspanin-6	7121650	6784300	6423950	5735540	7986050	7929040	7368040	8234210	7451010	8236740	8351500	7120590	6427730	8066580	7015700	6446740	7372260	8164630	6888600	6794920		20		22.7638	22.6938	22.615	22.4515	22.9291	22.9187	22.8128	22.9732	22.829	22.9736	22.9936	22.7636	22.6159	22.9435	22.7422	22.6201	22.8137	22.961	22.7158	22.696		22.631	22.9085
O43660	PLRG1_HUMAN	PLRG1	Pleiotropic regulator 1	11359300	10590200	10932900	10818500	10890900	10101900	10109000	10183600	10677600	10177700	10129000	10391400	10948200	10519800	11112500	10646700	9183250	9766760	10693600	10181200		20		23.4374	23.3362	23.3822	23.367	23.3766	23.2681	23.2691	23.2797	23.3481	23.2789	23.272	23.3089	23.3842	23.3266	23.4057	23.3439	23.1306	23.2194	23.3502	23.2794		23.3807	23.2984
O43663	PRC1_HUMAN	PRC1	Protein regulator of cytokinesis 1	6776830	7037130	6284420	6523590	7857400	6360550	7227180	6592870	6763600	6538750	6035650	6254720	6341060	7509990	5578780	5909110	7071890	6582690	4997140	6118800		20		22.6922	22.7466	22.5833	22.6372	22.9056	22.6007	22.785	22.6525	22.6894	22.6406	22.5251	22.5765	22.5963	22.8404	22.4115	22.4945	22.7537	22.6502	22.2527	22.5448		22.6648	22.736
O43665;O43665-1	RGS10_HUMAN	RGS10	Regulator of G-protein signaling 10	2376010	1957370	1924120	1842460	2039080	1514260	1526870	2030150	1872320	1791300	1594170	1762940	1823660	1592300	1438110	1527290	1427260	1650100	1590480	1556210		20		21.1801	20.9005	20.8758	20.8132	20.9595	20.5302	20.5421	20.9532	20.8364	20.7726	20.6044	20.7496	20.7984	20.6027	20.4557	20.5425	20.4448	20.6541	20.601	20.5696		20.9424	20.7462
O43670-2	ZN207_HUMAN	ZNF207	Isoform 2 of BUB3-interacting and GLEBS motif-containing protein ZNF207	40071500	38825800	44626700	42718200	36117800	37747600	39605200	41689400	37291700	35892100	40480700	42613100	41027800	38361100	45817900	43981800	37352700	35272600	41841300	38940100		20		25.2561	25.2105	25.4114	25.3483	25.1062	25.1699	25.2392	25.3132	25.1524	25.0972	25.2707	25.3448	25.2901	25.1931	25.4494	25.3904	25.1547	25.072	25.3184	25.2148		25.3066	25.2071
O43674	NDUB5_HUMAN	NDUFB5	NADH dehydrogenase [ubiquinone] 1 beta subcomplex subunit 5, mitochondrial	6679730	4905740	5224160	5139290	6534180	4442420	5864040	4969540	4993110	5401040	4649460	4539050	6179720	4661320	4829400	4482940	5289520	5188370	5632010	4685120		20		22.6714	22.226	22.3168	22.2931	22.6396	22.0829	22.4835	22.2447	22.2515	22.3648	22.1486	22.114	22.5591	22.1523	22.2034	22.096	22.3347	22.3068	22.4252	22.1597		22.3768	22.3627
O43676	NDUB3_HUMAN	NDUFB3	NADH dehydrogenase [ubiquinone] 1 beta subcomplex subunit 3	12206400	13079900	12630000	12785400	13664300	13644100	14033100	12576200	12055700	13210500	12680700	12262300	13000100	13324000	13181400	12924400	14286500	13785000	13244600	13489800		20		23.5411	23.6408	23.5904	23.608	23.7039	23.7018	23.7423	23.5842	23.5232	23.6552	23.5961	23.5477	23.632	23.6675	23.652	23.6236	23.7681	23.7166	23.6589	23.6854		23.5951	23.6831
O43678	NDUA2_HUMAN	NDUFA2	NADH dehydrogenase [ubiquinone] 1 alpha subcomplex subunit 2	20933100	21814400	19750000	20705800	21258900	21103900	20688100	20874300	18690700	20810300	19336200	19317600	19671900	21564200	20097500	20149000	17117800	18338100	18333300	17449000		20		24.3193	24.3788	24.2353	24.3035	24.3416	24.331	24.3023	24.3152	24.1558	24.3108	24.2048	24.2034	24.2296	24.3621	24.2605	24.2642	24.029	24.1283	24.128	24.0566		24.3092	24.3225
O43681	GET3_HUMAN	GET3	ATPase GET3	60362300	52199100	54283900	54396300	61323300	53809400	53714400	55881700	60687700	56338800	58782000	58006500	56129500	55213600	58797800	56022900	62762400	57938100	60051600	60967000		20		25.8471	25.6375	25.694	25.697	25.8699	25.6814	25.6788	25.7359	25.8549	25.7476	25.8089	25.7897	25.7423	25.7185	25.8093	25.7395	25.9034	25.788	25.8397	25.8615		25.7189	25.7415
O43684	BUB3_HUMAN	BUB3	Mitotic checkpoint protein BUB3	57776300	58385200	61045900	59921100	56050900	54560400	58769800	59452000	52065300	53858900	55157400	56376000	57050600	56535500	59661100	57896800	50210500	52119500	57027600	53158700		20		25.784	25.7991	25.8634	25.8366	25.7402	25.7014	25.8086	25.8252	25.6338	25.6827	25.7171	25.7486	25.7657	25.7527	25.8303	25.787	25.5815	25.6353	25.7652	25.6638		25.8208	25.7688
O43707	ACTN4_HUMAN	ACTN4	Alpha-actinin-4	48512200	47578100	46524800	46910000	43597300	45714400	46064300	40307600	48306600	45409900	45652200	44069700	50326400	45005000	42910100	45862100	41005400	43576900	39270300	38631000		20		25.5318	25.5038	25.4715	25.4834	25.3777	25.4461	25.4571	25.2645	25.5257	25.4365	25.4442	25.3933	25.5848	25.4236	25.3548	25.4508	25.2893	25.3771	25.2269	25.2033		25.4976	25.3864
O43707;P12814;P12814-3;P12814-2;P12814-4	ACTN1_HUMAN;ACTN4_HUMAN	ACTN1;ACTN4	Alpha-actinin-4	49207400	47768700	42721100	46206200	43477900	45050000	45498900	37473200	48009200	45371500	41104400	44034100	50377600	43818700	41850600	44548600	42559800	41119800	38489200	38729300		20		25.5524	25.5096	25.3484	25.4616	25.3738	25.425	25.4393	25.1594	25.5168	25.4353	25.2928	25.3921	25.5863	25.385	25.3187	25.4089	25.343	25.2933	25.198	25.2069		25.468	25.3494
O43707;P12814;P12814-3;P12814-2;P12814-4;P35609	ACTN1_HUMAN;ACTN2_HUMAN;ACTN4_HUMAN	ACTN1;ACTN2;ACTN4	Alpha-actinin-4	41683100	35077600	34199900	38504200	36351700	33976700	38074800	27335700	36528700	36214800	33164100	32904000	41587300	31661000	32108400	34642900	36389500	30842900	29566200	28636400		20		25.313	25.064	25.0275	25.1985	25.1155	25.018	25.1823	24.7043	25.1225	25.1101	24.9831	24.9718	25.3096	24.9162	24.9364	25.0461	25.117	24.8784	24.8174	24.7713		25.1508	25.005
O43707;P35609	ACTN2_HUMAN;ACTN4_HUMAN	ACTN2;ACTN4	Alpha-actinin-4									6106910							5468620						2										22.542							22.3827						#DIV/0!	#DIV/0!
O43708	MAAI_HUMAN	GSTZ1	Maleylacetoacetate isomerase	10561900	10616700	11427900	11044500	11198600	11827600	11996600	12867900	11351600	12119700	12011600	12479100	11751700	10777900	12236300	12292900	11692300	12327000	13544300	12830200		20		23.3324	23.3398	23.4461	23.3968	23.4168	23.4957	23.5161	23.6173	23.4364	23.5309	23.5179	23.573	23.4864	23.3616	23.5447	23.5513	23.4791	23.5553	23.6912	23.613		23.3788	23.5115
O43709;O43709-3	BUD23_HUMAN	BUD23	18S rRNA (guanine-N(7))-methyltransferase	12291100	11841300	13471200	13223800	12425600	11230400	12611700	13732700	10767500	9442780	11024900	11415500	12559100	10820400	12864400	13076300	9398690	8094690	10214600	10038000		20		23.5511	23.4973	23.6834	23.6566	23.5668	23.4209	23.5883	23.7111	23.3602	23.1708	23.3943	23.4445	23.5822	23.3673	23.6169	23.6405	23.164	22.9485	23.2841	23.259		23.5971	23.5718
O43716	GATC_HUMAN	GATC	Glutamyl-tRNA(Gln) amidotransferase subunit C, mitochondrial	5364200	7422170	7619360	8533900	5483210	7092060	7948860	6614980	8788250	7389690	6404270	8263960	6528060	6908190	8114850	7244210	4979050	6229750	6633560	4780650		20		22.3549	22.8234	22.8612	23.0248	22.3866	22.7578	22.9223	22.6573	23.0671	22.8171	22.6106	22.9784	22.6382	22.7199	22.9521	22.7884	22.2474	22.5707	22.6614	22.1888		22.7661	22.681
O43719	HTSF1_HUMAN	HTATSF1	17S U2 SnRNP complex component HTATSF1	23944000	24920400	25538100	23981600	21179500	25133900	23723400	22156500	21764000	23967500	21787100	22641000	23166900	22498600	23410600	23547800	20977700	23638600	23686100	21469000		20		24.5132	24.5708	24.6061	24.5154	24.3362	24.5831	24.4998	24.4012	24.3754	24.5146	24.377	24.4324	24.4656	24.4233	24.4807	24.4891	24.3224	24.4946	24.4975	24.3558		24.5514	24.4551
O43741	AAKB2_HUMAN	PRKAB2	5'-AMP-activated protein kinase subunit beta-2	2193100	1898940	2268140	2461000	2158800	2192680	2416070	1875140	2466980	2454910	1983610	2042180	2270380	2365980	2292950	2796040	2670070	2248260	2210350	2392320		20		21.0645	20.8568	21.1131	21.2308	21.0418	21.0643	21.2042	20.8386	21.2343	21.2272	20.9197	20.9617	21.1145	21.174	21.1288	21.415	21.3484	21.1004	21.0758	21.19		21.0663	21.0372
O43747;O43747-2	AP1G1_HUMAN	AP1G1	AP-1 complex subunit gamma-1	15253400	15625000	15240600	15417200	14566800	15366300	15089500	14135100	15267700	15597500	15171800	15135400	15945700	14970700	14703600	15398700	14850200	14403400	14845600	14430300		20		23.8626	23.8974	23.8614	23.878	23.7962	23.8733	23.847	23.7528	23.864	23.8948	23.8549	23.8514	23.9267	23.8356	23.8097	23.8763	23.824	23.7799	23.8235	23.7826		23.8749	23.8173
O43752	STX6_HUMAN	STX6	Syntaxin-6	17482300	18138000	18579700	19359700	17965800	16767600	18790400	17862200	19767900	17705900	16910400	18611100	17084000	19055600	17680900	17603400	18561700	17453400	18384900	18002300		20		24.0594	24.1125	24.1472	24.2066	24.0987	23.9992	24.1635	24.0904	24.2367	24.0777	24.0114	24.1497	24.0261	24.1837	24.0757	24.0694	24.1458	24.057	24.132	24.1017		24.1314	24.088
O43759;O43759-2	SNG1_HUMAN	SYNGR1	Synaptogyrin-1	18395600	17341500	19367800	19889500	20382300	17646700	21323800	20301700	22600100	17955300	21100800	21706400	19586000	19314400	19450900	20759900	20502300	19378500	22447800	22335000		20		24.1329	24.0477	24.2072	24.2455	24.2808	24.0729	24.346	24.2751	24.4298	24.0979	24.3308	24.3716	24.2233	24.2032	24.2133	24.3073	24.2893	24.208	24.4201	24.4128		24.1583	24.2437
O43760	SNG2_HUMAN	SYNGR2	Synaptogyrin-2	11336600	11219000	12126100	11698900	11627800	11798100	11914200	11753500	12330800	12344000	11989700	11935400	10985600	12803500	11125300	11097600	12247200	11240200	11707600	12212200		20		23.4345	23.4194	23.5316	23.4799	23.4711	23.4921	23.5062	23.4866	23.5558	23.5573	23.5153	23.5087	23.3891	23.61	23.4073	23.4037	23.5459	23.4222	23.4809	23.5418		23.4664	23.489
O43761	SNG3_HUMAN	SYNGR3	Synaptogyrin-3	6375300	6637670	4234720	4014860	7333500	6345560	4917280	4752940	7277000	6768140	5060920	4815460	6265280	6256770	4169700	4577460	6618150	7032040	4901890	5220170		20		22.6041	22.6622	22.0138	21.9369	22.8061	22.5973	22.2294	22.1804	22.7949	22.6903	22.271	22.1992	22.5789	22.577	21.9915	22.1261	22.658	22.7455	22.2249	22.3157		22.3043	22.4533
O43765	SGTA_HUMAN	SGTA	Small glutamine-rich tetratricopeptide repeat-containing protein alpha	51301100	55322200	57889700	55869500	46423800	55782100	57362000	49137000	54943700	57094500	56434100	57836100	52555600	56467400	54867600	55176300	46436400	54080400	53949100	53230400		20		25.6125	25.7214	25.7868	25.7356	25.4684	25.7333	25.7736	25.5503	25.7115	25.7668	25.7501	25.7855	25.6473	25.7509	25.7095	25.7175	25.4688	25.6886	25.6851	25.6657		25.7141	25.6314
O43768;O43768-2;O43768-3;O43768-4;O43768-9	ENSA_HUMAN	ENSA	Alpha-endosulfine	17114000	16776300	13170400	13290100	15693700	13073500	13047300	9872490	16809200	14120300	9268440	12263300	15230700	14881500	11058800	11018300	10515500	11989700	10841500	9694660		20		24.0287	23.9999	23.6508	23.6638	23.9037	23.6401	23.6372	23.235	24.0027	23.7513	23.1439	23.5478	23.8605	23.827	23.3987	23.3934	23.326	23.5153	23.3701	23.2088		23.8358	23.604
O43768;O43768-2;O43768-3;O43768-4;O43768-9;O43768-5;O43768-6;O43768-7	ENSA_HUMAN	ENSA	Alpha-endosulfine	27489900	31593200	30443200	32531200	29669700	29875300	30955300	26919900	29400600	30718600	24035600	30530600	29142900	33002100	29005300	30449900	25500600	25507700	24557400	24904800		20		24.7124	24.9131	24.8596	24.9553	24.8225	24.8324	24.8837	24.6822	24.8093	24.8726	24.5187	24.8638	24.7966	24.9761	24.7898	24.8599	24.604	24.6044	24.5497	24.5699		24.8601	24.8052
O43768;O43768-2;O43768-3;O43768-4;O43768-9;O43768-5;O43768-6;O43768-7;P56211	ARP19_HUMAN;ENSA_HUMAN	ARPP19;ENSA	Alpha-endosulfine	15887600	18736900	18608400	23887600	16860200	18689900	21335700	16797800	19109400	17454600	17738200	20996800	17235400	20124100	17912700	20539500	13259800	14296400	13728000	12717100		20		23.9214	24.1594	24.1495	24.5098	24.0071	24.1558	24.3468	24.0018	24.1878	24.0571	24.0804	24.3237	24.0389	24.2624	24.0945	24.2919	23.6606	23.7691	23.7106	23.6003		24.185	24.1279
O43772	MCAT_HUMAN	SLC25A20	Mitochondrial carnitine/acylcarnitine carrier protein	11562400	10231500	11279200	10722500	12213400	12180300	12117200	11613300	13195300	11722300	12285900	12175400	12754300	10348800	11789200	11292000	13825500	10450000	11507400	11367600		20		23.4629	23.2865	23.4272	23.3541	23.542	23.538	23.5306	23.4693	23.6535	23.4828	23.5505	23.5375	23.6045	23.303	23.491	23.4288	23.7208	23.317	23.4561	23.4384		23.3827	23.52
O43776	SYNC_HUMAN	NARS1	Asparagine--tRNA ligase, cytoplasmic	109144000	108693000	106537000	107465000	108883000	111499000	110091000	108656000	104763000	109000000	110410000	106059000	113149000	102525000	108977000	108938000	109559000	106399000	108675000	105371000		20		26.7017	26.6957	26.6668	26.6793	26.6982	26.7325	26.7141	26.6952	26.6426	26.6998	26.7183	26.6603	26.7536	26.6114	26.6994	26.6989	26.7071	26.6649	26.6954	26.6509		26.6859	26.71
O43795	MYO1B_HUMAN	MYO1B	Unconventional myosin-Ib	38095800	42564000	37248800	37989000	40485700	45420300	40508900	37538100	40243600	44435900	40719800	37804300	40885000	42001700	36886000	36957500	41837400	43592100	34621000	35485600		20		25.1831	25.3431	25.1507	25.1791	25.2709	25.4368	25.2717	25.1619	25.2623	25.4052	25.2792	25.172	25.2851	25.3239	25.1366	25.1394	25.3183	25.3776	25.0451	25.0807		25.214	25.2853
O43795;Q9UBC5	MYO1A_HUMAN;MYO1B_HUMAN	MYO1A;MYO1B	Unconventional myosin-Ib	37170300	40830800	36125200	36973100	38600900	43850300	39395300	40263400	39024800	43965700	38425600	39130600	37876000	43093500	35718500	37737300	40369500	44752800	37974200	38585200		20		25.1476	25.2832	25.1065	25.14	25.2021	25.3861	25.2315	25.263	25.2179	25.3899	25.1956	25.2218	25.1748	25.361	25.0902	25.1695	25.2668	25.4155	25.1785	25.2015		25.1693	25.2707
O43808	PM34_HUMAN	SLC25A17	Peroxisomal membrane protein PMP34	4423260	4717690	5122640	4614510	5070230	4504930	5131310	4369180	4512220	4866560	4578720	4290740	4137720	4678130	4316490	4261350	5157350	4456760	4644660	4670350		20		22.0767	22.1696	22.2885	22.1377	22.2736	22.1031	22.2909	22.0589	22.1054	22.2145	22.1265	22.0328	21.9804	22.1575	22.0414	22.0229	22.2982	22.0876	22.1471	22.1551		22.1681	22.1816
O43809	CPSF5_HUMAN	NUDT21	Cleavage and polyadenylation specificity factor subunit 5	80076400	80959900	81896800	81401400	78549900	75680300	80059900	80523100	76103800	78526500	77130100	79527700	81206400	79390600	82223400	82387000	77439200	75408200	87095200	83373900		20		26.2549	26.2707	26.2873	26.2786	26.2271	26.1734	26.2546	26.2629	26.1815	26.2267	26.2008	26.245	26.2751	26.2425	26.293	26.2959	26.2066	26.1682	26.3761	26.3131		26.2729	26.2295
O43813	LANC1_HUMAN	LANCL1	Glutathione S-transferase LANCL1	35531000	35144000	34139600	32371200	36139400	36525400	34064900	31290900	34738000	35961000	35874900	33603600	35725300	34288100	32149700	34343300	36181000	35926100	33042900	31425300		20		25.0826	25.0668	25.0249	24.9482	25.1071	25.1224	25.0218	24.8992	25.05	25.0999	25.0965	25.0021	25.0904	25.0312	24.9383	25.0335	25.1087	25.0985	24.9778	24.9054		25.0306	25.0376
O43815	STRN_HUMAN	STRN	Striatin	8655050	8961840	9315780	9370960	8679120	9239720	9022180	9536260	9311330	9475190	9040900	9309440	8697000	9019680	9190730	9214980	8170430	8891180	8744690	8593180		20		23.0451	23.0954	23.1512	23.1598	23.0491	23.1394	23.105	23.185	23.1506	23.1757	23.108	23.1503	23.0521	23.1046	23.1317	23.1355	22.962	23.0839	23.06	23.0348		23.1129	23.1196
O43818	U3IP2_HUMAN	RRP9	U3 small nucleolar RNA-interacting protein 2	30577200	24109800	26910600	25817000	41083000	24937300	27273300	32613100	35353700	28353100	31528600	29320000	26952600	30348200	30205800	29808300	37429200	29060500	28491800	33943200		20		24.866	24.5231	24.6817	24.6218	25.292	24.5718	24.701	24.9589	25.0754	24.757	24.9102	24.8054	24.6839	24.8551	24.8483	24.8292	25.1577	24.7926	24.764	25.0166		24.6731	24.8809
O43819	SCO2_HUMAN	SCO2	Protein SCO2 homolog, mitochondrial	5486660	4917080	5785500	5687520	5573720	5056230	5400520	6127390	5752230	5313020	5503360	5781480	5253170	5215010	5591530	5318700	5725040	4357750	5324290	5105460		20		22.3875	22.2294	22.464	22.4394	22.4102	22.2696	22.3647	22.5468	22.4557	22.3411	22.3919	22.463	22.3248	22.3142	22.4148	22.3426	22.4489	22.0552	22.3442	22.2836		22.3801	22.3978
O43822;O43822-2;O43822-3;O43822-4	CF410_HUMAN	CFAP410	Cilia- and flagella-associated protein 410	1005530		1216300		899496	1210300	1109930	1358970	1084910		1327520	1220540	969316		1003800	1256180	1118460	1005450	1237520	1151940		16		19.9395		20.2141		19.7788	20.2069	20.082	20.3741	20.0491		20.3403	20.2191	19.8866		19.937	20.2606	20.0931	19.9394	20.239	20.1356		20.0768	20.1105
O43823	AKAP8_HUMAN	AKAP8	A-kinase anchor protein 8	6865410	6010950	6554280	6587180	8660340	6599380	6462940	7700710	7942920	6895500	7225500	7253530	6136400	7458930	7179080	6786830	7930040	7123450	6817920	7496040		20		22.7109	22.5192	22.644	22.6512	23.046	22.6539	22.6238	22.8766	22.9212	22.7172	22.7847	22.7903	22.549	22.8305	22.7754	22.6943	22.9189	22.7641	22.7009	22.8377		22.6313	22.8001
O43824	GTPB6_HUMAN	GTPBP6	Putative GTP-binding protein 6	8103590	7415060	7876380	7824980	8183510	7934850	7956370	7650380	7894640	7988990	8155750	8168700	8299170	7330060	8187050	7872990	8576590	8084610	8788000	8489510		20		22.9501	22.822	22.9091	22.8997	22.9643	22.9198	22.9237	22.8671	22.9124	22.9296	22.9594	22.9617	22.9845	22.8054	22.9649	22.9085	23.032	22.9467	23.0671	23.0172		22.8952	22.9187
O43826;O43826-2	G6PT1_HUMAN	SLC37A4	Glucose-6-phosphate exchanger SLC37A4	11852700	11422000	11716000	11558200	16530400	12843200	12538300	12801600	14355700	13751700	13306400	13018200	12167300	15006300	13280700	13369600	17371100	14798600	13326400	14293400		20		23.4987	23.4453	23.482	23.4624	23.9786	23.6145	23.5798	23.6098	23.7751	23.7131	23.6656	23.634	23.5365	23.8391	23.6628	23.6725	24.0502	23.819	23.6678	23.7688		23.4721	23.6957
O43829	ZBT14_HUMAN	ZBTB14	Zinc finger and BTB domain-containing protein 14	3067340	3084950	3343220	2896040	4125910	3245380	2645500	2593090	3816750	3496940	3318670	2995940	2794510	3686660	3402820	3391520	3672780	4091460	3272640	4195400		20		21.5486	21.5568	21.6728	21.4657	21.9763	21.63	21.3351	21.3062	21.8639	21.7377	21.6622	21.5146	21.4142	21.8139	21.6983	21.6935	21.8084	21.9642	21.642	22.0004		21.561	21.5619
O43837	IDH3B_HUMAN	IDH3B	Isocitrate dehydrogenase [NAD] subunit beta, mitochondrial	8897280	8784540	9124720	9327030	9258960	9074180	9077090	9573500	8818330	8735320	9172190	8655760	9565600	8341160	9020200	9184580	9028690	9001550	9269890	8520500		20		23.0849	23.0665	23.1213	23.153	23.1424	23.1133	23.1138	23.1906	23.0721	23.0584	23.1288	23.0452	23.1894	22.9918	23.1047	23.1308	23.1061	23.1017	23.1441	23.0225		23.1065	23.14
O43847;O43847-2	NRDC_HUMAN	NRDC	Nardilysin	17548900	17470000	17612100	18020800	16733400	16002100	16734000	16776000	16061600	15591700	16116000	16438100	16363800	15440600	16069000	16049700	14250100	13379200	14844000	13866200		20		24.0649	24.0584	24.0701	24.1032	23.9962	23.9318	23.9963	23.9999	23.9371	23.8943	23.942	23.9705	23.964	23.8802	23.9378	23.936	23.7645	23.6735	23.8234	23.7251		24.0741	23.981
O43852-3	CALU_HUMAN	CALU	Isoform 3 of Calumenin	89298100	68694400	85188400	84972400	85585300	64189400	83952700	73352700	75635800	68513300	77124000	70008300	87780900	56607900	73405100	77680000	82489200	67296600	82296800	68630700		20		26.4121	26.0337	26.3442	26.3405	26.3509	25.9358	26.3231	26.1283	26.1726	26.0299	26.2007	26.061	26.3874	25.7545	26.1294	26.211	26.2977	26.004	26.2943	26.0324		26.2826	26.1845
O43852-3;O43852-8	CALU_HUMAN	CALU	Isoform 3 of Calumenin	58692500	49064000	64272600	59608200	58042900	50406600	57792700	59139700	55857300	49609900	60097800	52456700	59583900	49204900	56076700	56383200	59982000	44713600	57122900	47169500		20		25.8067	25.5482	25.9377	25.829	25.7906	25.5871	25.7844	25.8176	25.7352	25.5641	25.8408	25.6446	25.8284	25.5523	25.7409	25.7488	25.838	25.4142	25.7676	25.4914		25.7804	25.7449
O43854	EDIL3_HUMAN	EDIL3	EGF-like repeat and discoidin I-like domain-containing protein 3		3294480	804173			3860400				3870300	1223530			3899620				4183090				7			21.6516	19.6171			21.8803				21.884	20.2226			21.8949				21.9961				20.6344	21.8803
O43865	SAHH2_HUMAN	AHCYL1	S-adenosylhomocysteine hydrolase-like protein 1	9584210	9331290	10892900	9622670	9231910	8799320	9396830	10258900	8943380	8305110	9364620	9300750	9062610	9347320	9070810	10237200	7534750	7457370	8646520	7227100		20		23.1922	23.1536	23.3769	23.198	23.1382	23.069	23.1637	23.2904	23.0924	22.9856	23.1588	23.1489	23.1115	23.1561	23.1128	23.2873	22.8451	22.8302	23.0437	22.785		23.2302	23.1653
O43865;O43865-2	SAHH2_HUMAN	AHCYL1	S-adenosylhomocysteine hydrolase-like protein 1	12018200	12482200	11518700	11332500	12230200	12994200	11596300	12355700	11764500	11326300	11768100	12035800	12694800	11770200	12176500	12031700	12310300	12053400	12101300	11964700		20		23.5187	23.5734	23.4575	23.434	23.5439	23.6314	23.4672	23.5587	23.4879	23.4332	23.4884	23.5208	23.5977	23.4886	23.5376	23.5203	23.5534	23.5229	23.5287	23.5123		23.4959	23.5503
O43865;O43865-2;Q96HN2	SAHH2_HUMAN;SAHH3_HUMAN	AHCYL1;AHCYL2	S-adenosylhomocysteine hydrolase-like protein 1	34646900	33690800	33207700	32067400	34741800	36636700	34622500	33035100	33326600	33845700	34075700	33672700	36984900	31555800	33637100	34363100	35783700	32568800	34368900	33962400		20		25.0462	25.0059	24.985	24.9346	25.0502	25.1268	25.0452	24.9775	24.9902	25.0125	25.0222	25.0051	25.1404	24.9114	25.0035	25.0344	25.0928	24.957	25.0346	25.0174		24.9929	25.0499
O43913	ORC5_HUMAN	ORC5	Origin recognition complex subunit 5	7671240	7258250	6617540	7101690	8529230	7913160	7039690	7570550	8337980	7396760	7803900	7993360	7937250	7387640	7998080	7787760	8630170	7638450	7806040	8567370		20		22.871	22.7912	22.6579	22.7597	23.024	22.9158	22.7471	22.852	22.9913	22.8185	22.8958	22.9304	22.9202	22.8167	22.9312	22.8928	23.041	22.8648	22.8962	23.0304		22.77	22.8847
O43920	NDUS5_HUMAN	NDUFS5	NADH dehydrogenase [ubiquinone] iron-sulfur protein 5	11896100	12022300	11797400	10901700	12304600	12692800	12325300	11969700	11326200	12106200	12150700	10802800	11909400	12607800	11244500	11131900	11012200	11566800	11192400	10338600		20		23.504	23.5192	23.492	23.378	23.5527	23.5975	23.5551	23.5129	23.4332	23.5292	23.5345	23.3649	23.5056	23.5878	23.4227	23.4082	23.3926	23.4635	23.416	23.3015		23.4733	23.5546
O43924	PDE6D_HUMAN	PDE6D	Retinal rod rhodopsin-sensitive cGMP 3',5'-cyclic phosphodiesterase subunit delta	14282200	14361500	14609800	15804000	13447900	14166000	14160100	15497700	13733900	13940600	13333500	14474300	14685400	13595700	14459000	15142900	13520400	12641700	13766200	13231100		20		23.7677	23.7757	23.8004	23.9138	23.6809	23.7559	23.7553	23.8856	23.7112	23.7328	23.6686	23.787	23.8079	23.6966	23.7855	23.8521	23.6886	23.5917	23.7146	23.6574		23.8144	23.7694
O43929	ORC4_HUMAN	ORC4	Origin recognition complex subunit 4	14720500	15037700	14175700	14497900	15510200	14071600	14147300	14901700	14697600	14441200	14757200	14641700	14367400	13536100	14799000	14708600	15279200	14333400	15709200	15875200		20		23.8113	23.8421	23.7569	23.7893	23.8867	23.7463	23.754	23.829	23.8091	23.7837	23.8149	23.8036	23.7763	23.6903	23.819	23.8102	23.8651	23.7729	23.9051	23.9203		23.7999	23.804
O43933;O43933-2	PEX1_HUMAN	PEX1	Peroxisomal ATPase PEX1	224465	144055		153104	184681		174040		211301	188744	176063	165417	205808	167802	173529		215911	180867	255387	236541		16		17.7761	17.1363		17.2242	17.4947		17.4091		17.6889	17.5261	17.4257	17.3357	17.6509	17.3564	17.4048		17.7201	17.4646	17.9623	17.8517		17.3788	17.4519
O60216	RAD21_HUMAN	RAD21	Double-strand-break repair protein rad21 homolog	20689400	18722700	19917200	19290600	26065800	18759200	19133800	20697500	24210400	19465000	20715000	20208700	18826600	23004000	21842100	20859700	23719800	20346900	19187000	23049900		20		24.3024	24.1583	24.2475	24.2014	24.6357	24.1611	24.1896	24.303	24.5291	24.2144	24.3042	24.2685	24.1663	24.4554	24.3806	24.3142	24.4996	24.2783	24.1936	24.4583		24.2274	24.3223
O60216;Q9H4I0	RAD21_HUMAN;RD21L_HUMAN	RAD21;RAD21L1	Double-strand-break repair protein rad21 homolog	3728600	3251850	3753230	3554960	5177870	2868040	3579440	3658370	4584610	3201350	4331230	3609960	3648510	3784350	3807730	3665500	5039470	3527520	3800370	4208930		20		21.8302	21.6328	21.8397	21.7614	22.3039	21.4516	21.7713	21.8028	22.1284	21.6102	22.0463	21.7836	21.7989	21.8516	21.8605	21.8056	22.2648	21.7502	21.8577	22.005		21.766	21.8324
O60220	TIM8A_HUMAN	TIMM8A	Mitochondrial import inner membrane translocase subunit Tim8 A				2004490			2719000		5600240			3116510		1439330								5					20.9348			21.3746		22.4171			21.5715		20.457								20.9348	21.3746
O60231	DHX16_HUMAN	DHX16	Pre-mRNA-splicing factor ATP-dependent RNA helicase DHX16	18195500	18580600	19285800	19149600	18637500	18999400	18328300	18089500	18322100	18600000	18044700	18653600	19358500	17588300	19989900	19597800	19398800	18565000	20603100	20148700		20		24.1171	24.1473	24.201	24.1908	24.1517	24.1795	24.1276	24.1086	24.1271	24.1488	24.1051	24.153	24.2065	24.0681	24.2528	24.2242	24.2095	24.1461	24.2964	24.2642		24.1641	24.1418
O60232	ZNRD2_HUMAN	ZNRD2	Protein ZNRD2	6925460	7670430	8732790	9994830	6008400	7818860	9621300	6609150	10616000	6929810	7592900	9819230	7148720	8538950	9754000	9356990	5294940	7354970	8326460	8046830		20		22.7235	22.8709	23.058	23.2528	22.5185	22.8985	23.1978	22.656	23.3397	22.7244	22.8562	23.2272	22.7693	23.0256	23.2176	23.1576	22.3362	22.8103	22.9893	22.94		22.9763	22.8177
O60237;O60237-6	MYPT2_HUMAN	PPP1R12B	Protein phosphatase 1 regulatory subunit 12B	3250140	2596650	3202720	2961440	3037380	2873890	2839800	2842360	2727140	2553100	2554740	2827620	3075510	2564800	2733200	2921570	2786660	2283510	2507760	2444660		20		21.6321	21.3082	21.6109	21.4979	21.5344	21.4546	21.4374	21.4387	21.379	21.2838	21.2847	21.4312	21.5524	21.2904	21.3822	21.4783	21.4101	21.1228	21.258	21.2212		21.5123	21.4662
O60238;O60238-2	BNI3L_HUMAN	BNIP3L	BCL2/adenovirus E1B 19 kDa protein-interacting protein 3-like	1549260	1605030	1707350	1389280		1555720	1565400	1253600	1284710	612284	1190600	1467980	1233660	1253840	1804060	1611840	1284910		1269990	1282570		18		20.5631	20.6142	20.7033	20.4059		20.5692	20.5781	20.2576	20.293	19.2238	20.1833	20.4854	20.2345	20.2579	20.7828	20.6203	20.2932		20.2764	20.2906		20.5716	20.4683
O60238;O60238-2;Q12983	BNI3L_HUMAN;BNIP3_HUMAN	BNIP3;BNIP3L	BCL2/adenovirus E1B 19 kDa protein-interacting protein 3-like	6982600	7063240	7292450	6898390	7547870	7629760	7146760	6343680	6824940	6966600	6405080	6926860	7378190	6577760	7793960	7275610	8054400	6619330	7891470	6749290		20		22.7353	22.7519	22.798	22.7178	22.8476	22.8632	22.7689	22.5969	22.7024	22.732	22.6108	22.7238	22.8148	22.6492	22.8939	22.7946	22.9413	22.6583	22.9119	22.6863		22.7508	22.7691
O60244	MED14_HUMAN	MED14	Mediator of RNA polymerase II transcription subunit 14	8236440	8214500	9094090	8667750	8013520	8189980	8535980	7564420	7630030	7704670	7299440	7033400	8055600	7528780	8256570	8087220	7332130	7404000	7682190	7613590		20		22.9736	22.9697	23.1165	23.0472	22.934	22.9654	23.0251	22.8508	22.8633	22.8773	22.7994	22.7458	22.9416	22.844	22.9771	22.9472	22.8058	22.8199	22.8731	22.8601		23.0268	22.9438
O60245	PCDH7_HUMAN	PCDH7	Protocadherin-7	4637760	4438500	5202710	5418910	4402410	3492780	4466110	4897250	3258670	2965640	3679730	3962700	3485290	4093670	3661660	3744760	2517870	2299540	2522850	2698370		20		22.145	22.0816	22.3108	22.3696	22.0699	21.7359	22.0906	22.2235	21.6359	21.4999	21.8112	21.9181	21.7328	21.965	21.8041	21.8364	21.2638	21.1329	21.2666	21.3637		22.2268	22.03
O60256;O60256-2;O60256-4	KPRB_HUMAN	PRPSAP2	Phosphoribosyl pyrophosphate synthase-associated protein 2	9375210	8622050	8712610	9222870	8909650	8837040	8000970	10314100	8247260	9119560	9800370	9159080	8327110	8671770	7518590	7704840	7150880	8754370	8442520	7692720		20		23.1604	23.0396	23.0547	23.1368	23.0869	23.0751	22.9317	23.2981	22.9755	23.1205	23.2244	23.1268	22.9894	23.0479	22.842	22.8773	22.7697	23.0616	23.0092	22.8751		23.0979	23.098
O60256;O60256-3	KPRB_HUMAN	PRPSAP2	Phosphoribosyl pyrophosphate synthase-associated protein 2	23725400	24145400	22825400	24178000	24676800	25300900	24277300	23224000	25348700	26128600	23125900	24243400	23552700	25133700	22925400	23908000	25589400	24410500	23650900	23664000		20		24.4999	24.5252	24.4441	24.5272	24.5567	24.5927	24.5331	24.4691	24.5954	24.6391	24.463	24.5311	24.4894	24.5831	24.4504	24.511	24.609	24.541	24.4954	24.4962		24.4991	24.5379
O60256;O60256-3;O60256-2;O60256-4	KPRB_HUMAN	PRPSAP2	Phosphoribosyl pyrophosphate synthase-associated protein 2	24385300	26283500	24679000	25729300	22151800	23791800	25538800	23767700	24229000	24257300	24736100	24813100	24527900	24674500	23353200	23615200	24275500	25051900	25851200	24060000		20		24.5395	24.6477	24.5568	24.6169	24.4009	24.504	24.6062	24.5025	24.5302	24.5319	24.5601	24.5646	24.5479	24.5565	24.4771	24.4932	24.533	24.5784	24.6237	24.5201		24.5902	24.5034
O60256;O60256-3;O60256-2;O60256-4;Q14558	KPRA_HUMAN;KPRB_HUMAN	PRPSAP1;PRPSAP2	Phosphoribosyl pyrophosphate synthase-associated protein 2	20037700	20171000	16645100	17565000	18177600	15686800	16879200	16587700	18720400	17903600	14072800	17221700	18676300	16664300	15661400	15369000	16502000	18018000	19016500	18224600		20		24.2562	24.2658	23.9886	24.0662	24.1157	23.903	24.0087	23.9836	24.1581	24.0937	23.7464	24.0377	24.1547	23.9903	23.9007	23.8735	23.9761	24.1029	24.1807	24.1194		24.1442	24.0028
O60264	SMCA5_HUMAN	SMARCA5	SWI/SNF-related matrix-associated actin-dependent regulator of chromatin subfamily A member 5	61246500	50006500	48459400	46079500	93110500	51759200	48786000	64365500	81424100	58274300	63815100	55271200	54091000	67287900	62308300	59403200	93829800	70061800	60821700	80917400		20		25.8681	25.5756	25.5303	25.4576	26.4724	25.6253	25.54	25.9398	26.279	25.7964	25.9274	25.72	25.6889	26.0038	25.8929	25.824	26.4835	26.0621	25.8581	26.2699		25.6079	25.8944
O60264;P28370-2;P28370	SMCA1_HUMAN;SMCA5_HUMAN	SMARCA1;SMARCA5	SWI/SNF-related matrix-associated actin-dependent regulator of chromatin subfamily A member 5	78558400	65170300	63770800	61872700	119477000	62305600	63553600	91448100	104908000	73471500	85354800	73314500	68120300	85382600	77308200	75736900	117527000	88507200	82755900	101927000		20		26.2273	25.9577	25.9264	25.8828	26.8322	25.8929	25.9215	26.4464	26.6445	26.1307	26.347	26.1276	26.0216	26.3474	26.2041	26.1745	26.8084	26.3993	26.3024	26.603		25.9985	26.2732
O60271;O60271-4;O60271-2	JIP4_HUMAN	SPAG9	C-Jun-amino-terminal kinase-interacting protein 4	18664100	17812600	19056700	19455700	17625000	18345400	17595900	18030900	17126500	17727100	17357500	18692300	18898700	16749300	18930900	18438200	16606500	15858000	18471000	17342800		20		24.1538	24.0864	24.1838	24.2137	24.0711	24.1289	24.0687	24.104	24.0297	24.0795	24.0491	24.1559	24.1718	23.9976	24.1742	24.1362	23.9852	23.9187	24.1388	24.0478		24.1594	24.0932
O60271;O60271-4;O60271-2;O60271-3	JIP4_HUMAN	SPAG9	C-Jun-amino-terminal kinase-interacting protein 4	10577000	10883800	10393200	11427300	9443140	10287400	10170200	9436010	10010400	9965130	9196040	10257900	10998400	9713700	10365200	10649300	9255040	9413610	10077400	9944270		20		23.3344	23.3757	23.3091	23.446	23.1708	23.2944	23.2778	23.1697	23.255	23.2485	23.1326	23.2902	23.3908	23.2116	23.3052	23.3443	23.1418	23.1663	23.2646	23.2454		23.3663	23.2282
O60271;O60271-4;O60271-2;O60271-3;Q9UPT6	JIP3_HUMAN;JIP4_HUMAN	MAPK8IP3;SPAG9	C-Jun-amino-terminal kinase-interacting protein 4	10622400	11879600	11510100	12207500	9833590	12049900	11300800	10759000	10477200	11919800	10823100	10938300	11477800	12320500	11104000	11625700	9805370	10952600	11075500	10179000		20		23.3406	23.502	23.4564	23.5413	23.2293	23.5225	23.4299	23.359	23.3207	23.5069	23.3676	23.3829	23.4523	23.5546	23.4046	23.4708	23.2251	23.3848	23.4009	23.2791		23.4601	23.3852
O60271;O60271-4;O60271-2;Q9UPT6	JIP3_HUMAN;JIP4_HUMAN	MAPK8IP3;SPAG9	C-Jun-amino-terminal kinase-interacting protein 4	3428460	3355150	3522780	3299560	4137410	3588490	3162800	3601550	3386610	3472130	3282100	3116530	3608200	3296440	3155580	3332080	3449310	2922150	3154900	3359140		20		21.7091	21.6779	21.7483	21.6538	21.9803	21.7749	21.5928	21.7802	21.6914	21.7274	21.6462	21.5715	21.7828	21.6525	21.5895	21.668	21.7179	21.4786	21.5892	21.6797		21.6973	21.782
O60281	ZN292_HUMAN	ZNF292	Zinc finger protein 292	5798470	5206100	5215990	4726400	8951000	6009130	4972680	7468950	8422420	6267730	6850260	6084260	5155550	7640750	6364160	6078370	10025800	8143450	6297290	8765560		20		22.4672	22.3118	22.3145	22.1723	23.0936	22.5187	22.2456	22.8325	23.0058	22.5795	22.7077	22.5367	22.2977	22.8653	22.6015	22.5353	23.2572	22.9572	22.5863	23.0634		22.3165	22.6726
O60282	KIF5C_HUMAN	KIF5C	Kinesin heavy chain isoform 5C	28586800	38380500	29939100	29830200	25919500	36023900	31769600	23866700	29036000	37913400	30452300	28798400	27925000	37321800	27161700	27047800	25344900	35158900	26910500	25609700		20		24.7688	25.1939	24.8355	24.8303	24.6275	25.1025	24.9211	24.5085	24.7913	25.1762	24.86	24.7795	24.7351	25.1535	24.6951	24.689	24.5952	25.0674	24.6817	24.6102		24.9071	24.7899
O60282;Q12840	KIF5A_HUMAN;KIF5C_HUMAN	KIF5A;KIF5C	Kinesin heavy chain isoform 5C	19701500	26906800	20195900	20604900	19019600	23584200	22008300	19065100	17878500	23980500	19079300	18507200	18384200	23540100	17735500	18728500	16617400	22676500	19026800	17494400		20		24.2318	24.6815	24.2676	24.2965	24.181	24.4913	24.3915	24.1844	24.0917	24.5154	24.1855	24.1416	24.132	24.4886	24.0801	24.1587	23.9862	24.4347	24.1815	24.0604		24.3693	24.3121
O60284	ST18_HUMAN	ST18	Suppression of tumorigenicity 18 protein	708566		734085	838432	1147200		806567	875024	744648	332414	803677	750972	607034	442321	847567	853718	1089410	282625	532548	790462		18		19.4345		19.4856	19.6773	20.1297		19.6214	19.739	19.5062	18.3426	19.6163	19.5184	19.2114	18.7547	19.693	19.7034	20.0551	18.1085	19.0226	19.5923		19.5325	19.83
O60287	NPA1P_HUMAN	URB1	Nucleolar pre-ribosomal-associated protein 1	28265000	24320700	22866500	22456700	39877800	25395100	24469300	27237000	37329400	27853500	30871400	25689200	25822500	32047900	29356100	28639500	40609100	32853700	27637100	36802400		20		24.7525	24.5357	24.4467	24.4206	25.2491	24.598	24.5445	24.6991	25.1538	24.7314	24.8798	24.6147	24.6221	24.9337	24.8072	24.7715	25.2753	24.9696	24.7201	25.1333		24.5389	24.7727
O60291;O60291-2;O60291-3;O60291-4	MGRN1_HUMAN	MGRN1	E3 ubiquitin-protein ligase MGRN1	1688860	1637130	1698180	1797070	1724820	1456000	1762550	1400380	1361480	929462	1347450	1392900	1580030	1543670	1497680	1431140		1505410	1453350	1359910		19		20.6876	20.6427	20.6956	20.7772	20.718	20.4736	20.7492	20.4174	20.3767	19.826	20.3618	20.4097	20.5915	20.5579	20.5143	20.4487		20.5217	20.471	20.3751		20.7008	20.5896
O60293;O60293-2	ZC3H1_HUMAN	ZFC3H1	Zinc finger C3H1 domain-containing protein	2475960	2118280	2479760	2164930	2216000	2328310	2357080	2377010	2213850	2285610	2511570	2219240	1884210	2280300	2520170	2374580	2142460	2057610	2236960	2094770		20		21.2396	21.0145	21.2418	21.0459	21.0795	21.1509	21.1686	21.1807	21.0781	21.1241	21.2602	21.0816	20.8455	21.1208	21.2651	21.1792	21.0308	20.9725	21.0931	20.9984		21.1354	21.1449
O60294	TYW4_HUMAN	LCMT2	tRNA wybutosine-synthesizing protein 4	1731550	1787700	1892010	1918280	1863140	2031430	1902550	2494290	1908730	2010030	2155960	2084900	1708650	1863400	2021950	2234730	2118910	2034310	2110360	2036370		20		20.7236	20.7697	20.8515	20.8714	20.8293	20.9541	20.8595	21.2502	20.8642	20.9388	21.0399	20.9915	20.7044	20.8295	20.9473	21.0917	21.0149	20.9561	21.0091	20.9576		20.804	20.9733
O60306	AQR_HUMAN	AQR	RNA helicase aquarius	13299000	12760100	13359400	12915700	14735800	13556100	13500500	13095800	14105100	13899400	14032100	13450700	13647300	13197900	14270700	13992900	15192900	14011900	14392800	14715400		20		23.6648	23.6051	23.6714	23.6226	23.8128	23.6924	23.6865	23.6426	23.7497	23.7285	23.7422	23.6812	23.7021	23.6538	23.7666	23.7382	23.8569	23.7401	23.7788	23.8108		23.641	23.7086
O60313-2	OPA1_HUMAN	OPA1	Isoform 2 of Dynamin-like GTPase OPA1, mitochondrial	19365400	18863500	19686900	19644100	19312200	19542900	20265600	20076700	19287100	20030800	20668600	20277000	19668900	18593300	19607600	19604300	19664700	18310400	17898400	18112900		20		24.207	24.1691	24.2307	24.2276	24.203	24.2201	24.2725	24.259	24.2011	24.2557	24.3009	24.2733	24.2294	24.1483	24.2249	24.2247	24.2291	24.1262	24.0933	24.1105		24.2086	24.2387
O60315;O60315-2	ZEB2_HUMAN	ZEB2	Zinc finger E-box-binding homeobox 2	1790160	1225930	1877170	1705170	2092980	1054890	1810990	1552560	1690170	1124010	1315480	1465460	1372110	1573140	1156220	1697600	1323950	1177550	1192950	1566600		20		20.7717	20.2254	20.8401	20.7015	20.9971	20.0087	20.7883	20.5662	20.6887	20.1002	20.3272	20.4829	20.388	20.5852	20.141	20.6951	20.3364	20.1674	20.1861	20.5792		20.6347	20.5901
O60318	GANP_HUMAN	MCM3AP	Germinal-center associated nuclear protein	4214900	3777270	3299590	3130120	6153820	3816350	3485480	4015740	5977560	4255310	4254080	3622730	3804290	5256380	4196640	4018890	6123730	5616480	4161480	5824360		20		22.0071	21.8489	21.6539	21.5778	22.5531	21.8638	21.7329	21.9372	22.5111	22.0208	22.0204	21.7886	21.8592	22.3256	22.0008	21.9384	22.546	22.4212	21.9887	22.4737		21.7719	22.0217
O60341	KDM1A_HUMAN	KDM1A	Lysine-specific histone demethylase 1A	17890400	18910900	18136500	17379300	18400500	17887100	17821200	18076700	18090900	17979200	18878100	17082300	17449700	18652400	18238400	17040600	17619900	17133100	16975100	16879300		20		24.0927	24.1727	24.1124	24.0509	24.1332	24.0924	24.0871	24.1076	24.1088	24.0998	24.1702	24.026	24.0567	24.1529	24.1205	24.0225	24.0707	24.0303	24.0169	24.0088		24.1072	24.1051
O60343;O60343-2;O60343-3	TBCD4_HUMAN	TBC1D4	TBC1 domain family member 4	6523590	6039550	5932930	6365050	5776100	6596640	6167630	5936520	5881650	5697660	5635240	6044420	6511960	6053880	6373120	6529410	6032860	5639930	5793730	5839100		20		22.6372	22.526	22.5003	22.6017	22.4617	22.6533	22.5563	22.5012	22.4878	22.4419	22.426	22.5272	22.6347	22.5294	22.6036	22.6385	22.5244	22.4272	22.4661	22.4773		22.5663	22.5431
O60361	NDK8_HUMAN	NME2P1	Putative nucleoside diphosphate kinase	48497900	42474000	38869300	44453100	41983600	40938800	41730700	27963600	36242700	40329600	27648000	36918100	46748800	33086700	33614200	39333900	37086700	33588200	37253200	34092000		20		25.5314	25.3401	25.2121	25.4058	25.3233	25.287	25.3146	24.737	25.1112	25.2653	24.7207	25.1378	25.4784	24.9797	25.0026	25.2293	25.1444	25.0015	25.1509	25.0229		25.3724	25.1655
O60427	FADS1_HUMAN	FADS1	Acyl-CoA (8-3)-desaturase	10879800	10181600	10432800	9481380	11933200	8631590	10499300	11386900	9889820	9601540	10125700	9260850	8623790	11044900	9276790	8568930	8774930	7753450	7303360	7485750		20		23.3751	23.2795	23.3146	23.1767	23.5085	23.0412	23.3238	23.4409	23.2375	23.1948	23.2715	23.1427	23.0399	23.3969	23.1452	23.0307	23.065	22.8864	22.8001	22.8357		23.2865	23.3286
O60443	GSDME_HUMAN	GSDME	Gasdermin-E	6517270	5572580	6338760	6509590	6711080	6116090	6380590	7108990	7091030	6703060	6851210	7209490	6167590	6451260	6132620	6858930	7318130	6393310	6698620	7369810		20		22.6358	22.4099	22.5958	22.6341	22.6781	22.5442	22.6053	22.7612	22.7576	22.6764	22.7079	22.7815	22.5563	22.6211	22.5481	22.7096	22.803	22.6081	22.6754	22.8132		22.5689	22.6472
O60462;O60462-2;O60462-3;O60462-4;O60462-5	NRP2_HUMAN	NRP2	Neuropilin-2	2085960	1939550	2494260	2389550	2116430	1552700	2383540	2412070	1366260	1381100	1539590	1396130	1233610	1961190	1735060	1463640	932937	1083770	1135800	1088150		20		20.9923	20.8873	21.2502	21.1883	21.0132	20.5663	21.1847	21.2018	20.3818	20.3974	20.5541	20.413	20.2345	20.9033	20.7266	20.4811	19.8314	20.0476	20.1153	20.0534		21.0795	20.9915
O60488;O60488-2	ACSL4_HUMAN	ACSL4	Long-chain-fatty-acid--CoA ligase 4	8551700	10150500	8639200	7883130	9940840	9431360	9425980	8975240	8482430	10326800	9542070	8550880	7234990	10883800	7917130	6980650	8173730	9144500	7176860	7609030		20		23.0278	23.275	23.0425	22.9103	23.2449	23.169	23.1682	23.0975	23.016	23.2999	23.1859	23.0276	22.7866	23.3757	22.9165	22.7349	22.9626	23.1245	22.7749	22.8593		23.0639	23.1699
O60493	SNX3_HUMAN	SNX3	Sorting nexin-3	29044100	24892900	26156000	26226200	26736900	23066200	26571400	26203200	25173500	23761900	24152500	24070400	26331000	23738800	24420200	24323900	24750800	20787000	23304000	20867500		20		24.7917	24.5692	24.6406	24.6445	24.6723	24.4593	24.6634	24.6432	24.5854	24.5021	24.5257	24.5208	24.6503	24.5007	24.5416	24.5359	24.561	24.3092	24.4741	24.3148		24.6615	24.6096
O60499	STX10_HUMAN	STX10	Syntaxin-10	3991750	4190130	5122740	4430960	4055110	3714680	4238540	4371810	4547360	3724530	4168230	4322230	3677240	4104860	4378470	4355330	3282020	3637400	3916510	3925800		20		21.9286	21.9986	22.2885	22.0792	21.9513	21.8248	22.0151	22.0598	22.1166	21.8286	21.991	22.0433	21.8102	21.9689	22.062	22.0544	21.6462	21.7945	21.9011	21.9046		22.0737	21.9628
O60502	OGA_HUMAN	OGA	Protein O-GlcNAcase	26916300	27759500	28853000	29136500	24646100	27025500	28129900	26430800	24501800	26256500	26546800	27505800	26167900	26068200	28160600	27790500	23362500	22215200	24843500	23973600		20		24.682	24.7265	24.7822	24.7963	24.5549	24.6878	24.7456	24.6557	24.5464	24.6462	24.662	24.7132	24.6413	24.6358	24.7472	24.7281	24.4777	24.405	24.5664	24.5149		24.7467	24.661
O60506-3;O60506-4	HNRPQ_HUMAN	SYNCRIP	Isoform 3 of Heterogeneous nuclear ribonucleoprotein Q	24295100	21669800	20468300	23052800	22419300	18310000	20642400	21406100	22012100	19985000	16521800	18394600	24019200	20139200	20118200	18690800	15759200	18693000	25095500	21306600		20		24.5342	24.3692	24.2869	24.4584	24.4182	24.1261	24.2991	24.3515	24.3918	24.2524	23.9779	24.1328	24.5177	24.2635	24.262	24.1558	23.9097	24.156	24.5809	24.3448		24.4122	24.2987
O60506;O60506-2	HNRPQ_HUMAN	SYNCRIP	Heterogeneous nuclear ribonucleoprotein Q	6580120	5923530	7663660	7255950	7855450	6514230	6751220	7296260	7434600	7027140	6796830	7064050	7073630	6739800	7450510	7259300	7144930	6419860	7160710	6421960		20		22.6497	22.498	22.8696	22.7907	22.9053	22.6352	22.6867	22.7987	22.8258	22.7445	22.6964	22.7521	22.754	22.6843	22.8289	22.7914	22.7685	22.6141	22.7717	22.6146		22.702	22.7565
O60506;O60506-3	HNRPQ_HUMAN	SYNCRIP	Heterogeneous nuclear ribonucleoprotein Q	17491900	20551600	27527800	20371800	14357800	24685500	20624600	10394900	16171200	19514100	17272200	18391700	23092400	16882400	22883800	28668500	15006200	16012900	14262100	13410500		20		24.0602	24.2927	24.7144	24.2801	23.7753	24.5572	24.2979	23.3094	23.9469	24.218	24.0419	24.1326	24.4609	24.009	24.4478	24.773	23.8391	23.9327	23.7657	23.6769		24.3368	23.9849
O60506;O60506-3;O60506-2;O60506-4	HNRPQ_HUMAN	SYNCRIP	Heterogeneous nuclear ribonucleoprotein Q	134770000	123084000	133628000	132467000	130230000	127432000	126424000	132482000	133389000	130768000	131600000	134174000	133564000	124944000	142049000	139623000	130773000	133791000	142225000	138788000		20		27.0059	26.8751	26.9936	26.9811	26.9565	26.9252	26.9137	26.9812	26.9911	26.9624	26.9716	26.9995	26.993	26.8967	27.0818	27.057	26.9625	26.9954	27.0836	27.0483		26.9639	26.9441
O60507	TPST1_HUMAN	TPST1	Protein-tyrosine sulfotransferase 1	1310500	1441580	1458060	1472400	1187600	1238450	1535570	1240050	1173920	1352910	1379490	1296390		1334090	1219210			1196770		900690		16		20.3217	20.4592	20.4756	20.4897	20.1796	20.2401	20.5503	20.242	20.1629	20.3676	20.3957	20.3061		20.3474	20.2175			20.1907		19.7807		20.4366	20.303
O60508	PRP17_HUMAN	CDC40	Pre-mRNA-processing factor 17	9166410	8284710	9190220	8934410	10279500	8633430	8686330	9366530	9415660	8645400	8964030	8712200	8712850	9046590	9555300	9216790	9301030	8453780	8358510	8262900		20		23.1279	22.982	23.1317	23.0909	23.2933	23.0415	23.0503	23.1591	23.1666	23.0435	23.0957	23.0546	23.0547	23.1089	23.1879	23.1358	23.149	23.0112	22.9948	22.9782		23.0831	23.136
O60518	RNBP6_HUMAN	RANBP6	Ran-binding protein 6	1468170	1523500	1507380			1490670	1513040		1419140	1506900		1568470		1434710	1480670		1729050			1536060		12		20.4856	20.539	20.5236			20.5075	20.529		20.4366	20.5232		20.5809		20.4523	20.4978		20.7215			20.5508		20.5161	20.5183
O60524;O60524-3;O60524-4;O60524-5	NEMF_HUMAN	NEMF	Ribosome quality control complex subunit NEMF	5349990	4951440	5660000	5591840	5275010	5764600	5588980	5629690	5595680	5744190	5912000	6265900	5438330	5489310	5995530	6131480	5906210	5481570	5288830	5662070		20		22.3511	22.2394	22.4324	22.4149	22.3307	22.4588	22.4142	22.4246	22.4159	22.4537	22.4952	22.5791	22.3747	22.3882	22.5155	22.5478	22.4938	22.3862	22.3345	22.4329		22.3594	22.4071
O60563	CCNT1_HUMAN	CCNT1	Cyclin-T1	910532	796200	930233	1173840	925795	722590	1304150		825593	927562		1231570	912868	883494	1185210	1030630	1140940	851208		1334560		17		19.7964	19.6028	19.8272	20.1628	19.8203	19.4628	20.3147		19.6551	19.8231		20.2321	19.8	19.7529	20.1767	19.9751	20.1218	19.6992		20.3479		19.8473	19.8659
O60563;O60583	CCNT1_HUMAN;CCNT2_HUMAN	CCNT1;CCNT2	Cyclin-T1	7696360	7368480	7431420	8376390	7792210	9297510	7894130		7735860	8054600	7503940	8786440	7644020	7815850	8957210	9143230	8072380	7351770	7917000	8385500		19		22.8757	22.8129	22.8252	22.9979	22.8936	23.1484	22.9123		22.8831	22.9414	22.8392	23.0668	22.8659	22.898	23.0946	23.1243	22.9446	22.8097	22.9165	22.9995		22.8779	22.9848
O60566;O60566-3	BUB1B_HUMAN	BUB1B	Mitotic checkpoint serine/threonine-protein kinase BUB1 beta	2315430	2556620	2479140	2485420	2256110	2453010	2601180	2260400	1812540	2057620	2039050	1913140	2402810	2677850	2142800	2182230	1845680	1802490	1609940	1702610		20		21.1428	21.2858	21.2414	21.2451	21.1054	21.2261	21.3107	21.1081	20.7896	20.9725	20.9595	20.8675	21.1963	21.3526	21.0311	21.0574	20.8157	20.7816	20.6186	20.6993		21.2288	21.1876
O60568	PLOD3_HUMAN	PLOD3	Multifunctional procollagen lysine hydroxylase and glycosyltransferase LH3	9973300	8601210	10307400	10183000	10362800	9160960	9734660	10207400	10019100	8997480	9709760	10455100	10078800	8581320	10632900	10611400	11119000	8455020	10318400	10737300		20		23.2496	23.0361	23.2972	23.2797	23.3049	23.1271	23.2147	23.2831	23.2562	23.1011	23.211	23.3177	23.2648	23.0328	23.342	23.3391	23.4065	23.0114	23.2987	23.3561		23.2156	23.2324
O60573	IF4E2_HUMAN	EIF4E2	Eukaryotic translation initiation factor 4E type 2	13658300	12918800	13272200	13581400	13456000	13480800	13423200	13483200	13092800	12900500	12270800	13163000	14962800	12621700	13534900	14309900	14975700	11988100	13699200	12984100		20		23.7033	23.623	23.6619	23.6951	23.6817	23.6844	23.6782	23.6847	23.6423	23.6209	23.5487	23.65	23.8349	23.5894	23.6902	23.7705	23.8361	23.5151	23.7076	23.6302		23.6708	23.6823
O60609	GFRA3_HUMAN	GFRA3	GDNF family receptor alpha-3	4030780	3453780	3299890	3475150	4002480	3492010	3859150	3718960	3679800	3153090	3700870	3360780	3706220	2986290	3054860	3312910	3127450	2293180	2388880	2744380		20		21.9426	21.7197	21.654	21.7286	21.9325	21.7356	21.8799	21.8265	21.8112	21.5883	21.8194	21.6804	21.8215	21.5099	21.5427	21.6597	21.5766	21.1289	21.1879	21.388		21.7613	21.8436
O60610;O60610-2;O60610-3	DIAP1_HUMAN	DIAPH1	Protein diaphanous homolog 1	19445800	21493200	20950000	20825200	17549600	21401800	20918300	17347200	18764300	19540600	20717700	19735500	20829300	19104300	21604800	21372800	17863500	19045000	18777300	18454200		20		24.213	24.3574	24.3204	24.3118	24.0649	24.3512	24.3183	24.0482	24.1615	24.22	24.3044	24.2343	24.3121	24.1874	24.3648	24.3493	24.0905	24.1829	24.1625	24.1374		24.3007	24.1957
O60613	SEP15_HUMAN	SELENOF	Selenoprotein F	7613910	7571910	8391380	7406190	8923840	8267520	8032120	8594170	8555110	8771190	8138220	8564950	8004820	8813310	8198040	8156270	8912000	8717080	8536920	8805310		20		22.8602	22.8522	23.0005	22.8203	23.0892	22.979	22.9373	23.0349	23.0284	23.0643	22.9563	23.03	22.9324	23.0713	22.9668	22.9595	23.0873	23.0554	23.0253	23.0699		22.8833	23.0101
O60641;O60641-4	AP180_HUMAN	SNAP91	Clathrin coat assembly protein AP180	2509070	2486670	2325980	2104650	2056170	2419570	2246490		1934670	2293190	2454210	2390860	2287770	2587240	1993120	2336210	2005820	2951200	1992940			18		21.2587	21.2458	21.1494	21.0051	20.9715	21.2063	21.0992		20.8837	21.1289	21.2268	21.1891	21.1255	21.303	20.9266	21.1557	20.9358	21.4929	20.9265			21.1648	21.0924
O60641;O60641-4;O60641-3	AP180_HUMAN	SNAP91	Clathrin coat assembly protein AP180	863513	1026430	1103630	1093420	738025	1191950	1118500	649314	1432530	1045400	1043290	1317590	1127550	1385630	1131290	958677	858579	826137	908882	621526		20		19.7199	19.9692	20.0738	20.0604	19.4933	20.1849	20.0931	19.3086	20.4501	19.9956	19.9927	20.3295	20.1048	20.4021	20.1095	19.8707	19.7116	19.656	19.7937	19.2455		19.9558	19.77
O60645	EXOC3_HUMAN	EXOC3	Exocyst complex component 3	12451400	12217200	12681100	12887400	12212200	13829400	13913900	12811900	12856900	13090600	13965200	13467900	12824800	12764000	13438300	13366800	13130300	14181000	13231600	14422800		20		23.5698	23.5424	23.5962	23.6195	23.5418	23.7212	23.73	23.611	23.616	23.642	23.7353	23.683	23.6124	23.6056	23.6798	23.6722	23.6464	23.7575	23.6575	23.7818		23.582	23.651
O60664;O60664-4	PLIN3_HUMAN	PLIN3	Perilipin-3	15086500	11639700	15052200	15205700	15647600	12141200	15373500	15265600	16370700	13863600	15985600	16807300	14267200	13549600	14976500	15803300	15778500	12702000	14793700	15336300		20		23.8468	23.4726	23.8435	23.8581	23.8994	23.5334	23.8739	23.8638	23.9646	23.7248	23.9303	24.0026	23.7662	23.6917	23.8362	23.9137	23.9115	23.5986	23.8185	23.8704		23.7552	23.7926
O60669	MOT2_HUMAN	SLC16A7	Monocarboxylate transporter 2	1946630	2255060			2349550		2811200	2508030	2287660	2351450	2444790	2645890	2652960	2632460			3226350					12		20.8925	21.1047			21.164		21.4228	21.2581	21.1254	21.1651	21.2213	21.3353	21.3392	21.328			21.6215					20.9986	21.2816
O60671	RAD1_HUMAN	RAD1	Cell cycle checkpoint protein RAD1	3867520	3531060	4311460	3887600	3709790	4128700	3318290	4125940	3588020	3415840	3927660	3840500	4045120	4125060	3752690	3838460	3714130	3239280	3660180	3463820		20		21.883	21.7517	22.0397	21.8904	21.8229	21.9773	21.662	21.9763	21.7748	21.7038	21.9052	21.8729	21.9478	21.976	21.8395	21.8721	21.8246	21.6272	21.8035	21.7239		21.8912	21.8596
O60678	ANM3_HUMAN	PRMT3	Protein arginine N-methyltransferase 3	7384280	5865290	6581640	7054760	7576580	6234120	6883300	6680120	7038980	6109360	6708840	7381060	7330750	5689520	6580260	7686430	7606270	5724220	7269480	6815050		20		22.816	22.4838	22.65	22.7502	22.8531	22.5718	22.7147	22.6714	22.7469	22.5426	22.6776	22.8154	22.8055	22.4399	22.6497	22.8739	22.8588	22.4486	22.7934	22.7003		22.675	22.7027
O60684	IMA7_HUMAN	KPNA6	Importin subunit alpha-7	25884500	25826000	24674800	23897900	26475400	23667600	26253600	24004800	26668000	25118300	26090300	25154500	24194200	25660200	24718300	24239000	24859300	24255700	25301400	25781600		20		24.6256	24.6223	24.5565	24.5104	24.6581	24.4964	24.646	24.5168	24.6686	24.5822	24.637	24.5843	24.5282	24.613	24.5591	24.5308	24.5673	24.5318	24.5927	24.6198		24.5787	24.5793
O60684;O15131	IMA6_HUMAN;IMA7_HUMAN	KPNA5;KPNA6	Importin subunit alpha-6	12634600	12942400	12767300	12704500	12588800	12533800	13366000	11757400	13102600	13237300	13930500	12637900	11699200	13351000	13287100	12372600	12851400	14195300	13130700	13977500		20		23.5909	23.6256	23.606	23.5988	23.5856	23.5793	23.6721	23.4871	23.6433	23.6581	23.7317	23.5913	23.4799	23.6704	23.6635	23.5606	23.6154	23.7589	23.6464	23.7366		23.6053	23.581
O60684;P52294	IMA5_HUMAN;IMA7_HUMAN	KPNA1;KPNA6	Importin subunit alpha-7	16460400	16768600	13939900	14523200	14581200	15578100	16300500	12455500	16766700	17173100	15234700	15533500	14863300	16775300	15492700	14713400	14477100	14835600	13844500	15205100		20		23.9725	23.9993	23.7327	23.7919	23.7976	23.893	23.9584	23.5703	23.9991	24.0336	23.8609	23.8889	23.8253	23.9998	23.8851	23.8106	23.7873	23.8226	23.7228	23.8581		23.8741	23.8048
O60684;P52294;O15131	IMA5_HUMAN;IMA6_HUMAN;IMA7_HUMAN	KPNA1;KPNA5;KPNA6	Importin subunit alpha-6	17610000	18311100	17835400	17914000	16929100	17510100	18108200	15669400	17879000	18501100	19903400	18258600	17238000	17997300	17642400	16779300	17895800	17812000	16948800	17460700		20		24.0699	24.1262	24.0882	24.0946	24.013	24.0617	24.1101	23.9014	24.0918	24.1411	24.2465	24.1221	24.0391	24.1013	24.0725	24.0002	24.0931	24.0863	24.0147	24.0576		24.0947	24.0216
O60701	UGDH_HUMAN	UGDH	UDP-glucose 6-dehydrogenase	29427900	31750100	30609900	29475800	30059000	33340700	30796100	33126400	29879000	34315400	34232800	33097300	30388400	32161200	32770000	31065300	31258000	34637400	35194800	33040200		20		24.8107	24.9203	24.8675	24.813	24.8413	24.9908	24.8762	24.9815	24.8326	25.0324	25.0289	24.9802	24.857	24.9388	24.9659	24.8888	24.8977	25.0458	25.0689	24.9777		24.8529	24.9224
O60716;O60716-2;O60716-3;O60716-5;O60716-10;O60716-11;O60716-13;O60716-9	CTND1_HUMAN	CTNND1	Catenin delta-1	21804100	21370600	21552700	21438400	21372500	21925400	22359100	21370400	22615500	22869800	22449500	22031800	21738400	21444800	20120100	20614400	21628300	21905700	20354500	19351800		20		24.3781	24.3491	24.3614	24.3537	24.3493	24.3861	24.4144	24.3491	24.4308	24.4469	24.4202	24.3931	24.3737	24.3541	24.2621	24.2971	24.3664	24.3848	24.2788	24.206		24.3606	24.3747
O60725	ICMT_HUMAN	ICMT	Protein-S-isoprenylcysteine O-methyltransferase	1804780	1780830	1552610	1628930	2840520	1980320	2059560	2828140	2406180	1812660	1925170	1899020	1992200	2301610	1993620	1865500	2641420	2243500	1690980	2418910		20		20.7834	20.7641	20.5663	20.6355	21.4377	20.9173	20.9739	21.4314	21.1983	20.7897	20.8766	20.8568	20.9259	21.1342	20.927	20.8311	21.3329	21.0973	20.6894	21.2059		20.6873	21.1901
O60749	SNX2_HUMAN	SNX2	Sorting nexin-2	20260400	20042600	20589300	20800200	19887400	19564200	20489500	19348900	20796800	20257000	19706900	20826900	21521900	18867400	19370000	20501300	21111100	19770500	21220600	21134100		20		24.2722	24.2566	24.2954	24.3101	24.2454	24.2217	24.2884	24.2057	24.3099	24.2719	24.2322	24.3119	24.3593	24.1694	24.2073	24.2892	24.3315	24.2368	24.339	24.3331		24.2836	24.2403
O60749;Q13596	SNX1_HUMAN;SNX2_HUMAN	SNX1;SNX2	Sorting nexin-2	19701900	17655800	19966400	20467800	19958700	19569900	20295900	20436100	19145100	19021000	20816600	20236800	19393400	17688700	19152000	20541200	21006100	18019200	19036900	18029600		20		24.2318	24.0736	24.2511	24.2869	24.2505	24.2221	24.2747	24.2846	24.1905	24.1811	24.3112	24.2705	24.2091	24.0763	24.191	24.292	24.3243	24.103	24.1823	24.1039		24.2108	24.258
O60762	DPM1_HUMAN	DPM1	Dolichol-phosphate mannosyltransferase subunit 1	26868100	25320200	24048100	23557400	37530100	25545200	26297000	30620000	34027500	29046800	30019900	28248500	25751000	30159400	27477600	25714000	37749700	32978300	31789000	35570100		20		24.6794	24.5938	24.5194	24.4897	25.1615	24.6065	24.6484	24.868	25.0202	24.7919	24.8394	24.7517	24.6181	24.8461	24.7118	24.6161	25.17	24.975	24.922	25.0842		24.5706	24.8211
O60763-2;O60763	USO1_HUMAN	USO1	General vesicular transport factor p115	19714100	20881400	20248200	20908400	17846100	20297000	20480100	17351800	20737500	21849100	20988500	20879500	20749500	20623900	19979600	20889900	19519200	21666800	20406500	20306500		20		24.2327	24.3157	24.2713	24.3176	24.0891	24.2748	24.2877	24.0486	24.3057	24.3811	24.3231	24.3156	24.3066	24.2978	24.252	24.3163	24.2184	24.369	24.2825	24.2754		24.2843	24.175
O60783	RT14_HUMAN	MRPS14	Small ribosomal subunit protein uS14m	10908400	11371100	13198000	12407200	13022900	13128600	12229100	14683300	10831300	14606900	13902200	14204200	12374400	13305500	13031400	14521100	13382700	13773200	16181200	14712300		20		23.3789	23.4389	23.6538	23.5647	23.6345	23.6462	23.5438	23.8077	23.3687	23.8001	23.7288	23.7598	23.5609	23.6655	23.6355	23.7916	23.6739	23.7154	23.9478	23.8105		23.5091	23.6581
O60784	TOM1_HUMAN	TOM1	Target of Myb1 membrane trafficking protein	7104020	7900240	8116320	8369000	6439120	7734570	7862870	6504860	7478400	7990480	7389060	7923710	7399960	7959830	7407990	8002330	6268670	7333020	6983340	6961980		20		22.7602	22.9135	22.9524	22.9966	22.6184	22.8829	22.9066	22.6331	22.8343	22.9299	22.817	22.9177	22.8191	22.9243	22.8207	22.932	22.5797	22.806	22.7355	22.7311		22.9057	22.7603
O60826	CCD22_HUMAN	CCDC22	Coiled-coil domain-containing protein 22	9937720	9807100	9430780	10163200	9418480	9702180	10214300	9959740	9928240	9627570	10155800	10307000	9950290	9632860	10290400	10551500	10038600	9417620	9857740	9919790		20		23.2445	23.2254	23.1689	23.2769	23.1671	23.2099	23.2841	23.2477	23.2431	23.1987	23.2758	23.2971	23.2463	23.1995	23.2948	23.3309	23.2591	23.1669	23.2328	23.2419		23.2289	23.2272
O60828;O60828-2;O60828-5	PQBP1_HUMAN	PQBP1	Polyglutamine-binding protein 1	21768700	22355400	21846200	23078000	20549800	21248100	20655600	21742800	19522900	20606800	18685000	20136300	22215000	21224900	21700900	21699900	16414400	18552700	21048000	18919800		20		24.3758	24.4141	24.3809	24.46	24.2926	24.3408	24.3	24.374	24.2187	24.2966	24.1554	24.2633	24.405	24.3393	24.3713	24.3712	23.9685	24.1451	24.3272	24.1734		24.4077	24.3269
O60830	TI17B_HUMAN	TIMM17B	Mitochondrial import inner membrane translocase subunit Tim17-B	11799200	10875600	11385300	11684300	11474600	10715700	10859000	11789900	11380900	9798480	10456200	10662900	11983400	10387100	10574100	9951200	9735520	7993360	8677340	8311790		20		23.4922	23.3746	23.4407	23.4781	23.4519	23.3532	23.3724	23.491	23.4401	23.2241	23.3179	23.3461	23.5145	23.3083	23.334	23.2464	23.2148	22.9304	23.0488	22.9867		23.4464	23.4171
O60831	PRAF2_HUMAN	PRAF2	PRA1 family protein 2	36289300	34431500	33358900	30636400	44476100	37032000	36949700	30366900	44532200	41673000	35227500	36368100	35212700	40614000	35059300	33479500	45428300	42381700	36487700	41717900		20		25.113	25.0372	24.9916	24.8687	25.4065	25.1423	25.1391	24.856	25.4083	25.3126	25.0702	25.1162	25.0696	25.2755	25.0633	24.9968	25.4371	25.3369	25.1209	25.3142		25.0026	25.136
O60832	DKC1_HUMAN	DKC1	H/ACA ribonucleoprotein complex subunit DKC1	42499300	37409600	33437200	33752400	63383700	36828000	36740400	46104700	53649000	43485200	42583300	38438600	37140500	48695500	39234300	39696500	56920300	48568900	40748900	50503000		20		25.3409	25.1569	24.995	25.0085	25.9176	25.1343	25.1309	25.4584	25.677	25.374	25.3438	25.1961	25.1465	25.5373	25.2256	25.2425	25.7624	25.5335	25.2803	25.5899		25.1253	25.4103
O60841	IF2P_HUMAN	EIF5B	Eukaryotic translation initiation factor 5B	40346700	41280200	39770300	41060400	38175700	41938900	39424600	39820600	39126800	40359200	38930800	40099700	41338600	38616600	40655900	42404200	38736600	39935100	41277400	40205200		20		25.2659	25.2989	25.2452	25.2912	25.1862	25.3218	25.2326	25.247	25.2217	25.2664	25.2144	25.2571	25.301	25.2027	25.277	25.3377	25.2072	25.2512	25.2988	25.2609		25.2753	25.2469
O60858;O60858-3	TRI13_HUMAN	TRIM13	E3 ubiquitin-protein ligase TRIM13	1374850	1219590			1694650				930913	879071	1324420	684969		1446260		1173820	1444820	1313000		1131350		12		20.3908	20.218			20.6926				19.8283	19.7456	20.3369	19.3857		20.4639		20.1628	20.4625	20.3244		20.1096		20.3044	20.6926
O60869	EDF1_HUMAN	EDF1	Endothelial differentiation-related factor 1	62502900	58559600	60743100	61091100	57381800	51702100	56522700	64726300	49683400	46833200	47811700	49524200	56957500	55851600	53064300	51404200	37654800	35555400	38333800	35954700		20		25.8974	25.8034	25.8562	25.8645	25.7741	25.6237	25.7523	25.9478	25.5663	25.481	25.5109	25.5616	25.7634	25.7351	25.6612	25.6154	25.1663	25.0836	25.1921	25.0997		25.8554	25.7745
O60870;O60870-2	KIN17_HUMAN	KIN	DNA/RNA-binding protein KIN17	6677590	5890200	6295300	6666040	6196880	6427070	6256710	5964110	5674150	6132010	5784420	6315800	6575130	5835180	6813230	6822090	6337120	5625390	6193520	6317170		20		22.6709	22.4899	22.5858	22.6684	22.5631	22.6157	22.577	22.5079	22.436	22.5479	22.4637	22.5905	22.6486	22.4763	22.6999	22.7018	22.5954	22.4235	22.5623	22.5908		22.6038	22.5659
O60884	DNJA2_HUMAN	DNAJA2	DnaJ homolog subfamily A member 2	45856000	48797600	48040000	47368700	48764700	48371100	47575200	49997600	46921700	49661300	49927700	49280300	46393800	49109000	48240300	48256000	48427800	49614000	47769000	47587100		20		25.4506	25.5403	25.5177	25.4974	25.5393	25.5276	25.5037	25.5754	25.4838	25.5656	25.5733	25.5545	25.4674	25.5495	25.5237	25.5242	25.5293	25.5642	25.5096	25.5041		25.5015	25.5365
O60885	BRD4_HUMAN	BRD4	Bromodomain-containing protein 4	2538380	3241420	3538520	3494430			3019430	2734540	2142080	2572250	2581480	2968710	2789050	2946400	3200010	2977270		2005870	2434520	2293810		17		21.2755	21.6282	21.7547	21.7366			21.5258	21.3829	21.0306	21.2946	21.2998	21.5014	21.4113	21.4905	21.6096	21.5056		20.9358	21.2152	21.1293		21.5988	21.4544
O60885;O60885-2;O60885-3	BRD4_HUMAN	BRD4	Bromodomain-containing protein 4	7777030	7032580	6913650	6686530	8663150	6528930	6518620	7060960	8047610	7071400	7641970	6878040	6421290	7921890	7447700	7410860	8164260	7527930	6491860	8774120		20		22.8908	22.7456	22.721	22.6728	23.0465	22.6384	22.6361	22.7514	22.9401	22.7536	22.8655	22.7136	22.6144	22.9174	22.8284	22.8212	22.9609	22.8438	22.6302	23.0648		22.7576	22.7681
O60888;O60888-2;O60888-3	CUTA_HUMAN	CUTA	Protein CutA	26376200	27264100	27689200	44576900	23913700	23510000	47207900	45604600	66963500	23131800	33170400	49468500	20693600	40978300	33569400	46365100	12786000	21580200	34595900	26269500		20		24.6527	24.7005	24.7228	25.4098	24.5113	24.4868	25.4925	25.4427	25.9969	24.4634	24.9834	25.56	24.3027	25.2884	25.0006	25.4665	23.6081	24.3632	25.0441	24.6469		24.8715	24.9833
O60906	NSMA_HUMAN	SMPD2	Sphingomyelin phosphodiesterase 2	259176	115769	116200		197452	85557.2			265700	139061			269873	82675.2	172800		327146					11		17.9836	16.8209	16.8263		17.5911	16.3846			18.0194	17.0854			18.0419	16.3352	17.3987		18.3196					17.2102	16.9879
O60907;O60907-2	TBL1X_HUMAN	TBL1X	F-box-like/WD repeat-containing protein TBL1X	1179900	1861110	1641460	1529280	1717500	1392420	1687570	1750520	1636820	2062550	1363390	1551600	1376210	1525930	1589010	1653790	1537540	2301150	2498060	2104930		20		20.1702	20.8277	20.6465	20.5444	20.7119	20.4092	20.6865	20.7394	20.6425	20.976	20.3788	20.5653	20.3923	20.5413	20.5997	20.6573	20.5522	21.1339	21.2524	21.0053		20.5472	20.6367
O60921	HUS1_HUMAN	HUS1	Checkpoint protein HUS1	4254630	4157070	4321610	4430400	4059880	3850260	3915930	4549020	4035220	3932940	3957070	4636270	4265300	4038350	4074720	4620950	3986180	3614770	4370120	4480150		20		22.0206	21.9871	22.0431	22.079	21.953	21.8765	21.9009	22.1171	21.9442	21.9072	21.916	22.1445	22.0242	21.9453	21.9583	22.1398	21.9266	21.7855	22.0592	22.0951		22.0325	21.9619
O60925	PFD1_HUMAN	PFDN1	Prefoldin subunit 1	3169480	1952570		5720920	2625310		7152210	6803110	16810400		3456540	7765860		4453890	5781000	9047710			5324660	2774840		14		21.5958	20.8969		22.4478	21.3241		22.77	22.6978	24.0029		21.7209	22.8887		22.0866	22.4629	23.1091			22.3443	21.404		21.6469	22.2639
O60927	PP1RB_HUMAN	PPP1R11	E3 ubiquitin-protein ligase PPP1R11	3918870	4058160	4263530	4034450	3682510	3897400	4183160	4688780	4017100	3972380	3949170	3995040	4374510	3917820	3611890	3986170	3011940	3460820	3784720	2803570		20		21.902	21.9524	22.0236	21.9439	21.8123	21.8941	21.9962	22.1608	21.9377	21.9216	21.9131	21.9298	22.0607	21.9016	21.7843	21.9266	21.5223	21.7227	21.8518	21.4188		21.9555	21.9658
O60930	RNH1_HUMAN	RNASEH1	Ribonuclease H1	7345490	6041530	8010200	7167230	6850940	8091640	7228440	8232020	6573800	5544290	8101370	7117930	6884620	6507380	7875330	8511150	5410520	5901920	5513670	5679350		20		22.8084	22.5265	22.9334	22.773	22.7079	22.948	22.7853	22.9728	22.6483	22.4026	22.9497	22.763	22.7149	22.6336	22.9089	23.0209	22.3673	22.4928	22.3946	22.4373		22.7603	22.8535
O60934	NBN_HUMAN	NBN	Nibrin	2659010	2392010	2096870	1924720	2635520	2154800	2106370	1874530	2453890	2340460	2155910	2033270	2321870	2142190	2180990	1852820	2163150	2244470	2401320	2461880		20		21.3425	21.1898	20.9998	20.8762	21.3297	21.0391	21.0063	20.8381	21.2266	21.1584	21.0399	20.9554	21.1469	21.0307	21.0566	20.8213	21.0447	21.0979	21.1954	21.2313		21.1021	21.0533
O60942	MCE1_HUMAN	RNGTT	mRNA-capping enzyme	5218740	5200620	5119580	5106130	4767510	5585650	5311000	4711060	4796340	5294360	4993860	5443160	5490570	4579090	5560700	5542770	5302940	5177520	5601290	5655070		20		22.3153	22.3103	22.2876	22.2838	22.1848	22.4133	22.3406	22.1676	22.1935	22.336	22.2517	22.376	22.3885	22.1266	22.4068	22.4022	22.3384	22.3038	22.4173	22.4311		22.2992	22.2766
O75027	ABCB7_HUMAN	ABCB7	Iron-sulfur clusters transporter ABCB7, mitochondrial	13382100	13111700	13019700	13014900	14037700	14772200	13816300	14632500	14897100	15589900	15973300	14729300	13686800	14751200	14788000	14161100	16502800	16127100	16847300	15855500		20		23.6738	23.6444	23.6342	23.6337	23.7428	23.8164	23.7199	23.8027	23.8285	23.8941	23.9292	23.8122	23.7063	23.8143	23.8179	23.7554	23.9762	23.943	24.006	23.9185		23.6465	23.7704
O75037;O75037-2;O75037-3;O75037-4	KI21B_HUMAN	KIF21B	Kinesin-like protein KIF21B		1157420	1027160			1058410	941310			1073480		984391		911318	884218	787917		1121800		639377		11			20.1425	19.9702			20.0135	19.8443			20.0339		19.9089		19.7976	19.754	19.5877		20.0974		19.2863		20.0564	19.9289
O75044	SRGP2_HUMAN	SRGAP2	SLIT-ROBO Rho GTPase-activating protein 2	4998950	5201650	5744020	5834480	4910610	5769480	5479680	5465420	4835590	5065090	5615950	5392420	5091990	5009850	5713160	5581420	6507430	5169580	5702620	5105250		20		22.2532	22.3105	22.4536	22.4762	22.2275	22.46	22.3857	22.3819	22.2053	22.2722	22.4211	22.3625	22.2798	22.2563	22.4459	22.4122	22.6337	22.3016	22.4432	22.2836		22.3734	22.3638
O75051	PLXA2_HUMAN	PLXNA2	Plexin-A2	7942960	6141840	6963470	7481970	8590160	5873130	7350120	7151860	6901810	5418470	6190430	6711870	8206020	6193930	6057520	7035340	7708060	5237900	5386550	5388830		20		22.9212	22.5502	22.7314	22.835	23.0343	22.4857	22.8093	22.7699	22.7185	22.3695	22.5616	22.6783	22.9683	22.5624	22.5303	22.7462	22.8779	22.3206	22.3609	22.3615		22.7595	22.7748
O75051;Q9HCM2	PLXA2_HUMAN;PLXA4_HUMAN	PLXNA2;PLXNA4	Plexin-A2	4238900	2475350	2325050	2416360	4415170	2373420	2618030	2369500	4129230	1941570	2211310	2048220	3612330	2239680	1933660	2249380	3538420	1721050	1677140	1917220		20		22.0153	21.2392	21.1488	21.2044	22.074	21.1785	21.3201	21.1762	21.9774	20.8888	21.0765	20.9659	21.7845	21.0949	20.8829	21.1011	21.7547	20.7149	20.6776	20.8706		21.4019	21.4372
O75051;Q9UIW2	PLXA1_HUMAN;PLXA2_HUMAN	PLXNA1;PLXNA2	Plexin-A2	2304830	2332050	2350900	2735780	2933590	2270800	3059390	2360410	2537000	2201280	2357940	2138810	2791330	2362440	1943160	2032550	2764930	2012230	2055650	1918090		20		21.1362	21.1532	21.1648	21.3835	21.4842	21.1148	21.5448	21.1706	21.2747	21.0699	21.1691	21.0284	21.4125	21.1718	20.89	20.9549	21.3988	20.9404	20.9712	20.8712		21.2094	21.3286
O75051;Q9UIW2;Q9HCM2	PLXA1_HUMAN;PLXA2_HUMAN;PLXA4_HUMAN	PLXNA1;PLXNA2;PLXNA4	Plexin-A2	7530760	7211660	7509970	7542040	9231110	7157350	7912280	9485520	7452910	6956430	7035500	7200200	7813490	8043990	6516510		7335350	6664400		5718130		18		22.8444	22.7819	22.8404	22.8465	23.1381	22.771	22.9157	23.1773	22.8294	22.7299	22.7462	22.7796	22.8975	22.9395	22.6357		22.8064	22.668		22.4471		22.8283	23.0005
O75054	IGSF3_HUMAN	IGSF3	Immunoglobulin superfamily member 3	2722560	2821550	2836270	3164340	3173180	3390500	3419630	3246730	3035700	3443010	3072960	2616390	2822930	3675470	2539870	2529940	3039040	3136580	2150400	2653530		20		21.3765	21.4281	21.4356	21.5935	21.5975	21.6931	21.7054	21.6306	21.5336	21.7152	21.5512	21.3191	21.4288	21.8095	21.2763	21.2707	21.5352	21.5808	21.0362	21.3395		21.4584	21.6566
O75061;O75061-2	AUXI_HUMAN	DNAJC6	Auxilin	5224080	5294980	5704880	6068290	5324590	5867930	5947150	6518440	5326400	5235450	5499020	5882710	5278400	5533400	5739520	6070090	4881220	4813360	4624930	4849070		20		22.3167	22.3362	22.4438	22.5329	22.3442	22.4844	22.5038	22.6361	22.3447	22.3199	22.3907	22.488	22.3317	22.3997	22.4525	22.5333	22.2188	22.1986	22.141	22.2093		22.4074	22.4921
O75063	XYLK_HUMAN	FAM20B	Glycosaminoglycan xylosylkinase	1922620	1761630	1755070	1898310	1753740	1571950	1826540	1745900	1686080	1726340	1763480	1665360	1589140	1595410	1558340	1461160	1664860	1720610	1763060	1566040		20		20.8746	20.7485	20.7431	20.8563	20.742	20.5841	20.8007	20.7355	20.6852	20.7193	20.75	20.6674	20.5998	20.6055	20.5716	20.4787	20.667	20.7145	20.7497	20.5787		20.8056	20.7156
O75083	WDR1_HUMAN	WDR1	WD repeat-containing protein 1	77353000	79847300	73143900	71618400	80757900	79735100	76974700	79728000	83996100	84598700	82247100	80274000	76112900	79155000	74221100	71992900	78691000	81347100	81090600	76019600		20		26.205	26.2507	26.1242	26.0938	26.2671	26.2487	26.1979	26.2486	26.3238	26.3341	26.2935	26.2584	26.1816	26.2382	26.1453	26.1014	26.2297	26.2776	26.273	26.1799		26.1684	26.2406
O75094;O75094-4	SLIT3_HUMAN	SLIT3	Slit homolog 3 protein	1633850	1686910	1570890	1020700	1856540	1324010	1234480	1500780	297600	1238220			940661	1504730								12		20.6398	20.686	20.5832	19.9611	20.8242	20.3365	20.2355	20.5173	18.183	20.2398			19.8433	20.5211								20.4675	20.4784
O75110	ATP9A_HUMAN	ATP9A	Probable phospholipid-transporting ATPase IIA	3055570	3589460	3273950	2878270	3359070	3506520	3110850	3120860	3171370	3260380	3289810	3055180	3155590	3423550	3134330	3144290	3332690	3218300	2751590	3267520		20		21.543	21.7753	21.6426	21.4568	21.6796	21.7416	21.5689	21.5735	21.5967	21.6366	21.6496	21.5428	21.5895	21.7071	21.5797	21.5843	21.6683	21.6179	21.3918	21.6398		21.6044	21.6409
O75113	N4BP1_HUMAN	N4BP1	NEDD4-binding protein 1	3655510	3565860	3801830	3798890	3549170	3859930	3878090	4499730	3912800	3698740	3889240	4075350	3806580	3851710	3991810	3794670	3938520	2388360	3093420	3485130		20		21.8016	21.7658	21.8583	21.8571	21.7591	21.8801	21.8869	22.1014	21.8998	21.8186	21.8911	21.9585	21.8601	21.8771	21.9286	21.8555	21.9092	21.1876	21.5608	21.7328		21.8207	21.9069
O75116	ROCK2_HUMAN	ROCK2	Rho-associated protein kinase 2	12949600	13494900	13397300	13873200	11999000	13539100	13354100	12625500	13404000	13348200	13227300	13799700	13625400	13130800	13057900	14073500	12394900	12958900	12633300	12992700		20		23.6264	23.6859	23.6754	23.7258	23.5164	23.6906	23.6708	23.5898	23.6762	23.6701	23.657	23.7181	23.6998	23.6465	23.6384	23.7465	23.5632	23.6274	23.5907	23.6312		23.6784	23.6169
O75116;Q13464	ROCK1_HUMAN;ROCK2_HUMAN	ROCK1;ROCK2	Rho-associated protein kinase 2	10409700	9085010	8885320	9660380	9459920	9367360	9576170	8641430	9503120	9249410	8851960	8766620	10302500	8617830	9041240	8553220	9927770	9057590	8955580	8942610		20		23.3114	23.1151	23.083	23.2036	23.1734	23.1592	23.191	23.0428	23.18	23.1409	23.0776	23.0636	23.2965	23.0389	23.1081	23.028	23.243	23.1107	23.0944	23.0923		23.1783	23.1416
O75122	CLAP2_HUMAN	CLASP2	CLIP-associating protein 2	3037060	3326460	2893740	3292340	3080690	3687980	3049230	3301550	3027200	3785080	2976130	3545090	2798720	3433300	2932180	3028080	3270440	3315330	3184110	3340720		20		21.5342	21.6656	21.4645	21.6507	21.5548	21.8144	21.54	21.6547	21.5296	21.8519	21.505	21.7574	21.4163	21.7112	21.4835	21.53	21.6411	21.6607	21.6025	21.6717		21.5787	21.641
O75122-3	CLAP2_HUMAN	CLASP2	Isoform 3 of CLIP-associating protein 2	4633350	4942060	4333330	4174960	4624400	4233760	4327440	4719410	4893090	4822370	4302130	4295570	4132350	4438800	3632630	3842030	4213380	5089210	4471070	4017630		20		22.1436	22.2367	22.047	21.9933	22.1408	22.0135	22.0451	22.1702	22.2223	22.2013	22.0366	22.0344	21.9785	22.0817	21.7926	21.8734	22.0065	22.279	22.0922	21.9379		22.1052	22.0924
O75122-3;O75122	CLAP2_HUMAN	CLASP2	CLIP-associating protein 2	9943380	11247600	9832300	9783670	9655750	10476900	9766520	9726610	10008800	11230700	10446400	9615340	8909250	11013900	8617220	8915860	9291760	10977500	9101280	8983570		20		23.2453	23.4231	23.2291	23.2219	23.203	23.3207	23.2194	23.2135	23.2548	23.4209	23.3165	23.1969	23.0869	23.3928	23.0388	23.0879	23.1475	23.388	23.1176	23.0989		23.2799	23.2391
O75127	PTCD1_HUMAN	PTCD1	Pentatricopeptide repeat-containing protein 1, mitochondrial	6320800	5332500	6096030	6353250	6357620	5631300	6223760	6219980	5945200	5543080	6308390	6201600	5846420	5460930	6438520	6190910	6065420	4775840	5949020	5673170		20		22.5917	22.3464	22.5394	22.5991	22.6001	22.425	22.5694	22.5685	22.5033	22.4023	22.5888	22.5642	22.4791	22.3807	22.6183	22.5617	22.5322	22.1873	22.5042	22.4357		22.5191	22.5407
O75131	CPNE3_HUMAN	CPNE3	Copine-3	34292300	37896400	32451000	32360600	35755300	38214300	35849300	33113200	34839400	39273500	37132200	33985800	33740000	37351000	31750400	31701200	36420600	38900000	32870900	33845800		20		25.0314	25.1756	24.9518	24.9477	25.0917	25.1876	25.0954	24.9809	25.0542	25.2271	25.1462	25.0184	25.008	25.1546	24.9203	24.918	25.1183	25.2133	24.9703	25.0125		25.0266	25.0889
O75131;Q96FN4;Q9UBL6;Q9UBL6-2;Q96A23;O95741;O95741-2;Q8IYJ1;Q9HCH3;Q86YQ8	CPNE2_HUMAN;CPNE3_HUMAN;CPNE4_HUMAN;CPNE5_HUMAN;CPNE6_HUMAN;CPNE7_HUMAN;CPNE8_HUMAN;CPNE9_HUMAN	CPNE2;CPNE3;CPNE4;CPNE5;CPNE6;CPNE7;CPNE8;CPNE9	Copine-3	43584400	44872800	37931500	40495600	45994500	43087500	42622200	42763300	45048000	46318900	42612400	42529500	44928600	44788300	39524900	40424600	45099200	46557400	42678300	45986800		20		25.3773	25.4193	25.1769	25.2713	25.455	25.3608	25.3451	25.3499	25.425	25.4651	25.3448	25.342	25.4211	25.4166	25.2363	25.2687	25.4266	25.4725	25.347	25.4547		25.3112	25.3777
O75143;O75143-2;O75143-5	ATG13_HUMAN	ATG13	Autophagy-related protein 13	3458400	2957910	2928830	3174360	3271120	2816260	3053080	2793430	3095910	2980340	2747480	2551630	2788180	2951840	2466510	2144070	2667340	2652220	2249850	2266350		20		21.7217	21.4961	21.4819	21.598	21.6414	21.4253	21.5418	21.4136	21.5619	21.507	21.3897	21.283	21.4109	21.4932	21.234	21.0319	21.347	21.3388	21.1014	21.1119		21.5744	21.5055
O75145	LIPA3_HUMAN	PPFIA3	Liprin-alpha-3	4809150	5448330	4985510	5015390	5045430	5731950	5297500	5338370	5498660	5910650	5513560	5544270	5017130	5523610	4678650	5011940	5749940	5945820	5263510	4909810		20		22.1974	22.3774	22.2493	22.2579	22.2665	22.4506	22.3369	22.348	22.3906	22.4949	22.3946	22.4026	22.2584	22.3972	22.1577	22.2569	22.4551	22.5034	22.3276	22.2272		22.2705	22.3505
O75145;Q13136;Q13136-2;O75334;O75334-2;O75334-4;O75334-5;O75334-6	LIPA1_HUMAN;LIPA2_HUMAN;LIPA3_HUMAN	PPFIA1;PPFIA2;PPFIA3	Liprin-alpha-3	1594490	1696750	1352280	833028	1185800	1264810	1456620		1309310	1221780	1390850	646216	1464160	1272660	1125550			1124780				15		20.6047	20.6943	20.367	19.668	20.1774	20.2705	20.4742		20.3204	20.2206	20.4075	19.3017	20.4816	20.2794	20.1022			20.1012				20.3335	20.3074
O75146	HIP1R_HUMAN	HIP1R	Huntingtin-interacting protein 1-related protein		1537250		1066460						1481730				1502490				1559890		1226790		6			20.5519		20.0244						20.4989				20.5189				20.573		20.2265		20.2882	#DIV/0!
O75146;O75146-2	HIP1R_HUMAN	HIP1R	Huntingtin-interacting protein 1-related protein	3140360	3259310	3035490	3440070	2372280	3523500	3230210	2633110	3203310	3273880	3035360	3302090	3101490	3495970	3198720	3733540	3149690	3388190	3196520	3453100		20		21.5825	21.6361	21.5335	21.714	21.1778	21.7486	21.6232	21.3283	21.6111	21.6426	21.5334	21.6549	21.5645	21.7373	21.6091	21.8321	21.5868	21.6921	21.6081	21.7195		21.6165	21.4695
O75147;O75147-1;O75147-4;O75147-2	OBSL1_HUMAN	OBSL1	Obscurin-like protein 1	1783320	1813990	1803930	1728510	2134430	1251430	1765320	1809630	1705460	1386260	1391440	1293300	1432360	1876880	1418960		457286					16		20.7661	20.7907	20.7827	20.7211	21.0254	20.2551	20.7515	20.7873	20.7017	20.4028	20.4081	20.3026	20.45	20.8399	20.4364		18.8027					20.7652	20.7048
O75150;O75150-3	BRE1B_HUMAN	RNF40	E3 ubiquitin-protein ligase BRE1B	9820240	12685200	14089300	14260500	11158800	12341600	13520500	18902300	11816900	13775500	16686400		10516800			17545200		13386200	16695100			15		23.2273	23.5966	23.7481	23.7655	23.4117	23.557	23.6886	24.1721	23.4943	23.7156	23.9922		23.3262			24.0646		23.6742	23.9929			23.5844	23.7074
O75150;O75150-4	BRE1B_HUMAN	RNF40	E3 ubiquitin-protein ligase BRE1B	13359300	13497200	14178000	14804800	12354400	13406100	13500400	14368700	11914500	12829200	13779100	13934000	12368400	13498600	14321400	12703700	10923300	11858600	11506500	10436800		20		23.6713	23.6862	23.7572	23.8196	23.5585	23.6764	23.6865	23.7764	23.5062	23.6129	23.716	23.7321	23.5602	23.6863	23.7717	23.5987	23.3809	23.4994	23.4559	23.3152		23.7336	23.6745
O75150;O75150-4;O75150-3	BRE1B_HUMAN	RNF40	E3 ubiquitin-protein ligase BRE1B	10343700	10679700	11079100	10960600	9194460	9559980	9961200	10027400	8969550	9137890	9440060	9478880	9378020	9581390	9510590	9235070	7216660	7582120	8122590	7797210		20		23.3022	23.3484	23.4013	23.3858	23.1323	23.1886	23.2479	23.2574	23.0966	23.1234	23.1704	23.1763	23.1609	23.1918	23.1811	23.1387	22.7829	22.8542	22.9535	22.8945		23.3594	23.2066
O75151	PHF2_HUMAN	PHF2	Lysine-specific demethylase PHF2	4927940	4539690	5219830	4677440	7052930	5034630	4524610	6524870	6694220	5487630	5657400	5248970	5030600	6020680	5930950	5690860	7313280	5986910	5897600	6882490		20		22.2326	22.1142	22.3156	22.1573	22.7498	22.2635	22.1094	22.6375	22.6745	22.3878	22.4317	22.3236	22.2623	22.5215	22.4998	22.4402	22.8021	22.5134	22.4917	22.7145		22.2049	22.44
O75152	ZC11A_HUMAN	ZC3H11A	Zinc finger CCCH domain-containing protein 11A	14547500	14457200	16435500	15803400	13745500	14821200	14772400	15459000	13182300	14586600	14292800	14812700	14366800	14191200	15930900	15567800	13257200	14046100	14809200	14802100		20		23.7943	23.7853	23.9703	23.9137	23.7125	23.8212	23.8164	23.8819	23.6521	23.7981	23.7688	23.8203	23.7762	23.7585	23.9253	23.8921	23.6603	23.7437	23.82	23.8193		23.8659	23.808
O75152;P0DQW0	ZC11A_HUMAN;ZC11C_HUMAN	ZC3H11A;ZC3H11C	Zinc finger CCCH domain-containing protein 11A	9298890	9103660	9619280	9385000	8695510	9311180	9017320	9605170	8494850	8914580	9352800	9432370	8995340	9420640	9904140	9064830	8965050	9604760	10327800	9714280		20		23.1486	23.118	23.1975	23.1619	23.0518	23.1505	23.1043	23.1954	23.0182	23.0877	23.157	23.1692	23.1007	23.1674	23.2396	23.1118	23.0959	23.1953	23.3	23.2117		23.1565	23.1255
O75153	CLU_HUMAN	CLUH	Clustered mitochondria protein homolog	19572500	18287500	18960700	20068200	17841400	17066500	18987700	17986100	17531100	15553200	17771300	17791600	19339700	16302200	18166600	19166700	15254600	13671500	16599200	16235300		20		24.2223	24.1244	24.1765	24.2584	24.0887	24.0247	24.1786	24.1004	24.0634	23.8907	24.083	24.0847	24.2051	23.9586	24.1148	24.1921	23.8627	23.7047	23.9846	23.9526		24.1954	24.0981
O75153;Q9Y5I4	CLU_HUMAN;PCDC2_HUMAN	CLUH;PCDHAC2	Clustered mitochondria protein homolog	6215530	6864480	6848450	7748190	5392340	6117610	7205660	7229150	6352120	5981240	7138160	6986070	7349790	5962270	6839490	6875630	6535300	5167850	6909850	6623050		20		22.5674	22.7107	22.7073	22.8854	22.3625	22.5445	22.7807	22.7854	22.5988	22.512	22.7671	22.736	22.8093	22.5074	22.7055	22.7131	22.6398	22.3011	22.7202	22.6591		22.7177	22.6183
O75155;O75155-2	CAND2_HUMAN	CAND2	Cullin-associated NEDD8-dissociated protein 2	5722300	5010460	5265520	5864650	5630480	5520550	5661330	6109480	5908200	5644120	5942540	6521380	5480420	5290890	5406240	5914600	6245970	5059940	6167200	6205460		20		22.4482	22.2565	22.3281	22.4836	22.4248	22.3964	22.4327	22.5426	22.4943	22.4283	22.5026	22.6367	22.3859	22.3351	22.3662	22.4958	22.5745	22.2707	22.5562	22.5651		22.3791	22.4491
O75157	T22D2_HUMAN	TSC22D2	TSC22 domain family protein 2	3724760	4154340	4325960	4739480	3151590	3777380	4694940	3671800	3456100	4123880	3629360	4574240	4377490	3748970	3625790	4302080	2977880	3661370	4169790	4373580		20		21.8287	21.9862	22.0446	22.1763	21.5876	21.849	22.1627	21.8081	21.7207	21.9756	21.7913	22.1251	22.0617	21.8381	21.7899	22.0366	21.5059	21.804	21.9915	22.0604		22.0089	21.8518
O75165	DJC13_HUMAN	DNAJC13	DnaJ homolog subfamily C member 13	10406700	9866520	10219100	10125500	10412800	10040700	10401500	9819050	10797000	10398700	10985200	10478300	10631400	9567140	9820280	10306400	11340500	10662100	10841300	11040000		20		23.311	23.2341	23.2848	23.2715	23.3119	23.2594	23.3103	23.2272	23.3641	23.3099	23.3891	23.3209	23.3418	23.1897	23.2273	23.297	23.435	23.346	23.37	23.3962		23.2753	23.2772
O75170-2;O75170;O75170-3;O75170-6	PP6R2_HUMAN	PPP6R2	Serine/threonine-protein phosphatase 6 regulatory subunit 2	2733770	2475730	2401100	2229310	2664140	2824320	2461460	1847930	2656580	2808380	2724050	2546660	2590120	2432980	2499540	2209710	3078820	2405340	2243500	2222190		20		21.3825	21.2394	21.1953	21.0882	21.3452	21.4295	21.2311	20.8175	21.3411	21.4213	21.3773	21.2802	21.3046	21.2143	21.2532	21.0754	21.5539	21.1978	21.0973	21.0836		21.2263	21.2058
O75175	CNOT3_HUMAN	CNOT3	CCR4-NOT transcription complex subunit 3	9134850	8309570	8309640	8802750	7886360	7223090	8242080	7770000	8168160	8020110	7520340	8810850	8201350	8299400	7584160	7660550	7189600	7747710	8098140	7530180		20		23.1229	22.9863	22.9864	23.0695	22.9109	22.7842	22.9746	22.8895	22.9616	22.9352	22.8424	23.0708	22.9674	22.9846	22.8546	22.869	22.7775	22.8853	22.9492	22.8443		23.0413	22.8898
O75177	CREST_HUMAN	SS18L1	Calcium-responsive transactivator	984440	1197450	1481690	1236690		1263730	1226000	1534810	1627150	1374110	1626790	1617990	1679430	1317210	1771640	1494550	2317400	1190150	987496	1382490		19		19.9089	20.1915	20.4988	20.2381		20.2693	20.2255	20.5496	20.6339	20.3901	20.6336	20.6258	20.6795	20.3291	20.7567	20.5113	21.1441	20.1827	19.9134	20.3988		20.2093	20.3481
O75179;O75179-2;O75179-7;O75179-6	ANR17_HUMAN	ANKRD17	Ankyrin repeat domain-containing protein 17	7698830	7973010	7689330	7842920	7381860	7713690	7790150	6934230	7322710	7668870	7172050	7336240	7618940	7822840	7463640	7549680	6018470	6876170	6653280	6665830		20		22.8762	22.9267	22.8744	22.903	22.8156	22.879	22.8932	22.7253	22.8039	22.8706	22.774	22.8066	22.8612	22.8993	22.8314	22.848	22.521	22.7132	22.6656	22.6684		22.8951	22.8283
O75179;O75179-2;O75179-7;O75179-6;Q8IWZ3;Q8IWZ3-4	ANKH1_HUMAN;ANR17_HUMAN	ANKHD1;ANKRD17	Ankyrin repeat domain-containing protein 17	7806840	8302440	8327780	8577880	7245650	8228100	8300920	8681820	7435350	7984220	8157630	8586620	7909010	8310610	8392840	8103450	7019320	7602550	7568740	7921430		20		22.8963	22.9851	22.9895	23.0322	22.7887	22.9721	22.9848	23.0496	22.826	22.9287	22.9597	23.0337	22.9151	22.9865	23.0007	22.9501	22.7429	22.8581	22.8516	22.9173		22.9758	22.9488
O75182;O75182-2	SIN3B_HUMAN	SIN3B	Paired amphipathic helix protein Sin3b	4118090	4101930	4123550	4113430	5453910	3911450	3917310	4491050	4679170	4170490	4079940	4083680	3566140	4571660	4145340	3985140	4597190	4308510	3666130	4628310		20		21.9735	21.9679	21.9755	21.9719	22.3789	21.8993	21.9014	22.0986	22.1578	21.9918	21.9601	21.9614	21.7659	22.1243	21.9831	21.9262	22.1323	22.0388	21.8058	22.1421		21.9722	22.0695
O75190;O75190-3;O75190-2	DNJB6_HUMAN	DNAJB6	DnaJ homolog subfamily B member 6	20673500	19135300	19872500	20152900	20135000	17698600	19207300	19484500	17455600	16772100	17550700	18025100	18000400	18748600	17508000	17373400	15284900	14427300	14541700	15288900		20		24.3013	24.1897	24.2443	24.2645	24.2632	24.0771	24.1952	24.2158	24.0572	23.9996	24.065	24.1035	24.1015	24.1603	24.0615	24.0504	23.8656	23.7823	23.7937	23.866		24.2499	24.1878
O75190;O75190-3;O75190-2;P25686;O75190-4;P25686-2;Q8NHS0	DNJB2_HUMAN;DNJB6_HUMAN;DNJB8_HUMAN	DNAJB2;DNAJB6;DNAJB8	DnaJ homolog subfamily B member 6	27772200	25584200	25897000	27352500	26208400	25678400	26455300	23058800	25383700	26379300			26075200	26860600	24231500	22052100						14		24.7271	24.6087	24.6263	24.7052	24.6435	24.6141	24.6571	24.4588	24.5974	24.6529			24.6362	24.679	24.5304	24.3944						24.6668	24.5934
O75191	XYLB_HUMAN	XYLB	Xylulose kinase	2566790		2406070	2459040	3074320	2492300	2669490	2857010	2821180	2638440	2696460	2532000	2868600	2574490	2463300	2582130		2716250	2339720	2699010		18		21.2915		21.1982	21.2297	21.5518	21.249	21.3481	21.4461	21.4279	21.3313	21.3626	21.2718	21.4519	21.2959	21.2322	21.3001		21.3732	21.1579	21.364		21.2398	21.3988
O75208	COQ9_HUMAN	COQ9	Ubiquinone biosynthesis protein COQ9, mitochondrial	2030670	1502670	2036370	1931350	2145080	2332130	2137180	2209740	2391000	2101010	2316910	2370350	2168100	2134470	2244740	2369850	2740270	2268690	2447380	2309250		20		20.9535	20.5191	20.9576	20.8812	21.0326	21.1532	21.0273	21.0754	21.1892	21.0027	21.1438	21.1767	21.048	21.0254	21.0981	21.1764	21.3859	21.1134	21.2228	21.139		20.8278	21.0721
O75223	GGCT_HUMAN	GGCT	Gamma-glutamylcyclotransferase	27505300	23230000	25880700	26780100	25663700	22250300	24416800	28298300	26412300	23179800	25579200	26728700	25212600	23703800	24410300	26033900	24261300	21885000	24341500	23349500		20		24.7132	24.4695	24.6254	24.6747	24.6132	24.4073	24.5414	24.7542	24.6547	24.4664	24.6085	24.6719	24.5876	24.4986	24.541	24.6339	24.5322	24.3834	24.5369	24.4769		24.6207	24.579
O75251;O75251-2	NDUS7_HUMAN	NDUFS7	NADH dehydrogenase [ubiquinone] iron-sulfur protein 7, mitochondrial	28835600	28621500	27116400	26895400	30293000	29722300	28884300	28466800	28237600	29247700	28750800	27821800	28614600	28663100	27851100	28409600	31016500	29804500	29856800	27424400		20		24.7813	24.7706	24.6927	24.6809	24.8525	24.825	24.7838	24.7628	24.7511	24.8018	24.7771	24.7297	24.7702	24.7727	24.7312	24.7599	24.8865	24.829	24.8316	24.709		24.7314	24.806
O75306;O75306-2	NDUS2_HUMAN	NDUFS2	NADH dehydrogenase [ubiquinone] iron-sulfur protein 2, mitochondrial	35621000	35333200	34484500	34315900	36823800	39044500	37377200	35876700	36731300	37743900	39240100	37116500	36687700	35264700	36958200	36163000	40880500	36993300	37110200	36193400		20		25.0862	25.0745	25.0394	25.0324	25.1341	25.2186	25.1557	25.0965	25.1305	25.1697	25.2258	25.1456	25.1288	25.0717	25.1394	25.108	25.2849	25.1408	25.1453	25.1092		25.0581	25.1512
O75312	ZPR1_HUMAN	ZPR1	Zinc finger protein ZPR1	11447000	12044700	11765800	12519200	10289300	11068300	11454700	10860800	11059600	11625500	11053000	12079600	10826400	11648900	10686200	10922000	10020300	10767300	10897800	10981300		20		23.4485	23.5219	23.4881	23.5776	23.2946	23.3999	23.4494	23.3726	23.3988	23.4708	23.3979	23.5261	23.3681	23.4737	23.3492	23.3807	23.2564	23.3602	23.3775	23.3885		23.509	23.3792
O75319;O75319-1	DUS11_HUMAN	DUSP11	RNA/RNP complex-1-interacting phosphatase	4647020	3481340	3337770	3491080	5661060	3770950	3717760	4124870	4816200	3555720	3935850	3541150	3611210	4468530	3725170	3646560	4604200	4101030	3837310	4403750		20		22.1479	21.7312	21.6705	21.7352	22.4326	21.8465	21.826	21.9759	22.1995	21.7617	21.9082	21.7558	21.7841	22.0914	21.8289	21.7981	22.1345	21.9676	21.8717	22.0703		21.8212	22.0203
O75323	NIPS2_HUMAN	NIPSNAP2	Protein NipSnap homolog 2	19402800	16698400	18802900	18296200	21270000	18718900	20034700	18863600	20181700	19172300	17667300	21182600	19864500	18646400	20761200	20190000	22534500	19418600	22176800	21672500		20		24.2098	23.9932	24.1645	24.125	24.3423	24.158	24.256	24.1691	24.2665	24.1925	24.0746	24.3364	24.2437	24.1524	24.3074	24.2671	24.4256	24.2109	24.4025	24.3694		24.1231	24.2314
O75330;O75330-2;O75330-3	HMMR_HUMAN	HMMR	Hyaluronan mediated motility receptor	3651270	3445470	3479750	3814910	3523370	3209710	3532920	3836140	2605920		3007740	3187900	3318680	3136120	3342860	3710790		2490860	3154290	2896520		18		21.8	21.7163	21.7306	21.8632	21.7485	21.614	21.7524	21.8712	21.3134		21.5202	21.6042	21.6622	21.5805	21.6727	21.8233		21.2482	21.5889	21.4659		21.7775	21.7465
O75340	PDCD6_HUMAN	PDCD6	Programmed cell death protein 6	42553400	37765800	37502900	36990400	50553000	36818500	41708400	40191500	47418200	41994000	43076900	39549900	40466600	39721000	37054600	36585200	50885600	41117300	41848000	42265600		20		25.3428	25.1706	25.1605	25.1406	25.5913	25.1339	25.3138	25.2604	25.4989	25.3237	25.3604	25.2372	25.2702	25.2434	25.1431	25.1248	25.6008	25.2932	25.3187	25.333		25.2036	25.3249
O75347	TBCA_HUMAN	TBCA	Tubulin-specific chaperone A	83407500	77236200	70484500	97338500	68254600	66256700	92856200	84277300	111120000	67027100	76261000	106588000	74140000	75797200	88582000	96792700	62198800	64335900	70884500	72285100		20		26.3137	26.2028	26.0708	26.5365	26.0244	25.9816	26.4685	26.3286	26.7275	25.9982	26.1844	26.6675	26.1437	26.1756	26.4005	26.5284	25.8904	25.9391	26.079	26.1072		26.2809	26.2008
O75348	VATG1_HUMAN	ATP6V1G1	V-type proton ATPase subunit G 1	38675400	38327500	34076300	37286500	37620200	34892000	37708400	37601000	38718400	37690600	35901800	36675500	36416100	36554100	32944500	33661000	35572800	35184500	34521500	32768800		20		25.2049	25.1919	25.0223	25.1522	25.165	25.0564	25.1684	25.1643	25.2065	25.1677	25.0976	25.1283	25.1181	25.1235	24.9735	25.0046	25.0843	25.0684	25.041	24.9658		25.1428	25.1385
O75348;O95670;O95670-2	VATG1_HUMAN;VATG2_HUMAN	ATP6V1G1;ATP6V1G2	V-type proton ATPase subunit G 1	22183700	19190100	18616800	19938900	21337800	19471200	18454000	21490800	22065900	19877400	17821600	19703500	17988700	21419200	17856400	19215300	17436600	19306800	15723900	16739400		20		24.403	24.1939	24.1501	24.2491	24.3469	24.2148	24.1374	24.3572	24.3953	24.2446	24.0871	24.2319	24.1006	24.3524	24.0899	24.1958	24.0556	24.2026	23.9065	23.9967		24.249	24.2641
O75351	VPS4B_HUMAN	VPS4B	Vacuolar protein sorting-associated protein 4B	29686300	30939900	26919000	27412000	29350600	30807400	27758500	27531800	28409200	30187000	27383200	25704400	30324200	27374300	26695000	27163100	27190200	27200900	27764700	28339500		20		24.8233	24.883	24.6821	24.7083	24.8069	24.8768	24.7264	24.7146	24.7599	24.8474	24.7068	24.6155	24.854	24.7063	24.6701	24.6951	24.6966	24.6972	24.7267	24.7563		24.7742	24.7812
O75351;Q9UN37	VPS4A_HUMAN;VPS4B_HUMAN	VPS4A;VPS4B	Vacuolar protein sorting-associated protein 4B	21905200	23343400	21419500	22579000	22369500	23462500	22988000	21700900	22137400	24066700	21538300	22752800	22668800	23853100	22421900	22301700	22798300	23430000	22765400	23327500		20		24.3848	24.4765	24.3524	24.4285	24.415	24.4839	24.4544	24.3713	24.4	24.5205	24.3604	24.4395	24.4342	24.5077	24.4184	24.4107	24.4424	24.4819	24.4403	24.4755		24.4105	24.4311
O75351;Q9UN37;Q6PIW4	FIGL1_HUMAN;VPS4A_HUMAN;VPS4B_HUMAN	FIGNL1;VPS4A;VPS4B	Vacuolar protein sorting-associated protein 4B	35059100	38103100	33310200	35843600	34876300	36930200	36154800	36851800	32472400	37198500	34027900	36227700	32968000	36774600	34022100	34335400	31522800	33961600	34930000	35125300		20		25.0633	25.1834	24.9895	25.0952	25.0557	25.1383	25.1077	25.1352	24.9527	25.1487	25.0202	25.1106	24.9746	25.1322	25.02	25.0332	24.9099	25.0174	25.058	25.066		25.0828	25.1092
O75352	MPU1_HUMAN	MPDU1	Mannose-P-dolichol utilization defect 1 protein	17329300	15605400	14095700	14861300	21951200	16369900	16719900	17180600	20739000	17284200	17324800	17379600	17095200	18072400	16753400	16245600	23796400	19152900	19137600	23573600		20		24.0467	23.8955	23.7488	23.8251	24.3878	23.9645	23.9951	24.0343	24.3058	24.043	24.0463	24.0509	24.0271	24.1073	23.998	23.9535	24.5042	24.1911	24.1899	24.4907		23.879	24.0954
O75362	ZN217_HUMAN	ZNF217	Zinc finger protein 217	2033800	2255590	2187570	2478880	2093800		2305650	2902960			2247670	2727670	1974380	2364890	2249250	2219530	2350610					14		20.9557	21.1051	21.0609	21.2413	20.9977		21.1367	21.4691			21.1	21.3792	20.913	21.1733	21.101	21.0818	21.1646					21.0907	21.2012
O75367-1;O75367-3	H2AY_HUMAN	MACROH2A1	Isoform 2 of Core histone macro-H2A.1	125435000	113428000	97150500	95757400	203595000	116013000	106098000	142438000	179449000	140936000	138522000	126563000	117720000	163963000	139120000	131798000	220297000	189359000	144172000	247836000		20		26.9024	26.7572	26.5337	26.5129	27.6011	26.7897	26.6608	27.0858	27.419	27.0705	27.0455	26.9153	26.8108	27.2888	27.0518	26.9738	27.7149	27.4965	27.1032	27.8848		26.6765	27.0344
O75367-1;O75367-3;O75367	H2AY_HUMAN	MACROH2A1	Core histone macro-H2A.1	367010000	296675000	251483000	242562000	591474000	296483000	285453000	396488000	493761000	363922000	407703000	324510000	303332000	446426000	354542000	322252000	574479000	476131000	389718000	515339000		20		28.4512	28.1443	27.9059	27.8538	29.1397	28.1434	28.0887	28.5627	28.8792	28.4391	28.6029	28.2737	28.1763	28.7338	28.4014	28.2636	29.0977	28.8268	28.5379	28.9409		28.0888	28.4836
O75367-1;O75367-3;O75367;Q9P0M6	H2AW_HUMAN;H2AY_HUMAN	MACROH2A1;MACROH2A2	Core histone macro-H2A.1	537866000	459069000	367961000	370902000	749476000	403118000	453063000	450556000	628474000	489218000	539988000	346807000	472671000	556701000	419478000	317016000	754869000	624880000	511130000	533117000		20		29.0027	28.7741	28.455	28.4665	29.4813	28.5866	28.7551	28.7471	29.2273	28.8659	29.0084	28.3696	28.8163	29.0523	28.644	28.24	29.4917	29.219	28.9291	28.9899		28.6746	28.8926
O75369;O75369-2;O75369-8;O75369-9	FLNB_HUMAN	FLNB	Filamin-B	53703800	45883600	50857300	54329600	53309100	45628200	55623000	51194400	57514000	48345300	55275000	53926600	54944100	45430600	49095600	53367000	52862600	45453400	47788700	50515300		20		25.6785	25.4515	25.6	25.6952	25.6679	25.4434	25.7292	25.6095	25.7774	25.5269	25.7201	25.6845	25.7115	25.4372	25.5491	25.6694	25.6557	25.4379	25.5102	25.5902		25.6063	25.6125
O75369;O75369-2;O75369-8;O75369-9;P21333;P21333-2	FLNA_HUMAN;FLNB_HUMAN	FLNA;FLNB	Filamin-B	5189680	3504640	3705650	3405930	5286130	3603130	4150540	2645330	3169700	3213170	3298580	2134720	4374200	2326720	2701510	2751310	5397420	2725620	2874680			19		22.3072	21.7408	21.8213	21.6996	22.3338	21.7808	21.9849	21.335	21.5959	21.6156	21.6534	21.0256	22.0606	21.1499	21.3653	21.3917	22.3638	21.3782	21.455			21.8922	21.8586
O75369;O75369-2;O75369-8;O75369-9;Q14315;Q14315-2	FLNB_HUMAN;FLNC_HUMAN	FLNB;FLNC	Filamin-B	28101100	26050800	28234700	29247900	26905800	26323300	30309200	25903200	30792800	28342500	30131200	29649600	28938600	26965800	27565900	29049700	27150200	28804100	26481300	28253600		20		24.7441	24.6348	24.751	24.8018	24.6814	24.6498	24.8533	24.6266	24.8761	24.7565	24.8448	24.8215	24.7865	24.6846	24.7164	24.792	24.6945	24.7798	24.6585	24.7519		24.7329	24.7028
O75369;O75369-2;O75369-8;O75369-9;Q14315;Q14315-2;P21333;P21333-2	FLNA_HUMAN;FLNB_HUMAN;FLNC_HUMAN	FLNA;FLNB;FLNC	Filamin-B	33425700	31530700	32595100	35474100	36525400	29929900	34161900	37132700	34305600	33391100	41201000	38763800	37686000	31367100	35471400	36165800	40027700	35840300	43869900	42231800		20		24.9945	24.9103	24.9582	25.0803	25.1224	24.8351	25.0259	25.1462	25.0319	24.993	25.2962	25.2082	25.1675	24.9027	25.0802	25.1081	25.2545	25.0951	25.3867	25.3318		24.9858	25.0324
O75376	NCOR1_HUMAN	NCOR1	Nuclear receptor corepressor 1	4387720	4197020	4602010	4634930	4250970	4043650	4283670	3966270	4199140	4154380	3925060	4282250	4008660	3944440	4059500	4285710	3919550	3901540	4305690	4362490		20		22.065	22.0009	22.1338	22.1441	22.0194	21.9472	22.0304	21.9194	22.0017	21.9862	21.9043	22.0299	21.9347	21.9114	21.9529	22.0311	21.9023	21.8956	22.0378	22.0567		22.086	21.9791
O75379;O75379-2	VAMP4_HUMAN	VAMP4	Vesicle-associated membrane protein 4	3712720	2893960	2831680	3159830	3151240	2697940	3029410	3540820	3035890	2811220	2806360	3136060	2910560	2927960	2964160	2813450	2631370	2628090	2740420	2803510		20		21.824	21.4646	21.4332	21.5914	21.5875	21.3634	21.5306	21.7557	21.5337	21.4228	21.4203	21.5805	21.4729	21.4815	21.4992	21.4239	21.3274	21.3256	21.386	21.4188		21.5783	21.5593
O75380	NDUS6_HUMAN	NDUFS6	NADH dehydrogenase [ubiquinone] iron-sulfur protein 6, mitochondrial	5136390	5227390	5538370	4980650	5247220	5868780	5738660	5228330	4590200	5231660	5559400	5008410	5188620	5711470	5400640	4998880	4546180	4628070	4575300	4175700		20		22.2923	22.3177	22.401	22.2479	22.3231	22.4846	22.4523	22.3179	22.1301	22.3188	22.4065	22.2559	22.3069	22.4454	22.3647	22.2532	22.1162	22.142	22.1254	21.9936		22.3147	22.3945
O75381	PEX14_HUMAN	PEX14	Peroxisomal membrane protein PEX14	1488950	1631280	1479590	1591830	1349840	1511360	1657280	1208260	1649320	1709130	1402890	1530250	1151770	1744670	1328370	1371470	1450310	1576040	1462770	1686930		20		20.5059	20.6376	20.4968	20.6023	20.3644	20.5274	20.6604	20.2045	20.6534	20.7048	20.42	20.5453	20.1354	20.7345	20.3412	20.3873	20.4679	20.5879	20.4803	20.686		20.5606	20.4392
O75390	CISY_HUMAN	CS	Citrate synthase, mitochondrial	128264000	139885000	131995000	122050000	128066000	142229000	128809000	138331000	126212000	138876000	135183000	128585000	132666000	129969000	135085000	130249000	134083000	150122000	144542000	134654000		20		26.9345	27.0597	26.9759	26.8629	26.9323	27.0836	26.9407	27.0435	26.9113	27.0492	27.0103	26.9381	26.9832	26.9536	27.0093	26.9567	26.9986	27.1616	27.1069	27.0047		26.9583	27
O75391	SPAG7_HUMAN	SPAG7	Sperm-associated antigen 7	10320800	9682910	10461300	10228700	10627300	8848550	9951310	9856150	11351900	9726390	8383430	10496500	9933180	10325100	9261880	10007300	8656040	8491850	9327670	9075280		20		23.2991	23.207	23.3186	23.2861	23.3413	23.077	23.2465	23.2326	23.4364	23.2135	22.9991	23.3234	23.2438	23.2997	23.1429	23.2545	23.0453	23.0176	23.1531	23.1135		23.2777	23.2243
O75394	RM33_HUMAN	MRPL33	Large ribosomal subunit protein bL33m	2610890	2257300	2434040	2473390	2796340	2314170	2262510	2398590	2609430	2380130	2773290	2417550	2675490	2183030	2715810	2531680	2545740	1905760	2236090	2031410		20		21.3161	21.1062	21.2149	21.2381	21.4151	21.1421	21.1095	21.1938	21.3153	21.1826	21.4032	21.2051	21.3514	21.0579	21.373	21.2717	21.2797	20.8619	21.0925	20.9541		21.2188	21.2151
O75396	SC22B_HUMAN	SEC22B	Vesicle-trafficking protein SEC22b	35963700	37313000	36261900	33743100	43465400	39653900	36258400	43485900	42190900	43546500	41747500	40310600	34589600	45717200	39556000	38344300	43387200	46143900	41680200	44919800		20		25.1	25.1532	25.112	25.0081	25.3734	25.241	25.1118	25.374	25.3304	25.3761	25.3152	25.2647	25.0438	25.4462	25.2374	25.1925	25.3708	25.4596	25.3129	25.4208		25.0933	25.275
O75400;O75400-3;O75400-2	PR40A_HUMAN	PRPF40A	Pre-mRNA-processing factor 40 homolog A	29393700	29334800	27138400	27809600	34346900	30441500	27714200	28625400	32719100	30769700	28413000	28129400	29667000	31664800	30684400	29623000	34382700	33699600	29432600	32138200		20		24.809	24.8061	24.6938	24.7291	25.0337	24.8595	24.7241	24.7708	24.9636	24.875	24.76	24.7456	24.8224	24.9164	24.871	24.8202	25.0352	25.0062	24.8109	24.9378		24.7595	24.847
O75400;O75400-3;O75400-2;Q6NWY9;Q6NWY9-2;Q6NWY9-3	PR40A_HUMAN;PR40B_HUMAN	PRPF40A;PRPF40B	Pre-mRNA-processing factor 40 homolog A	3936430	2151100	2792620		3113090		2947210				2695220				2203840	1377750	2941910	2417850	1532380			11		21.9085	21.0366	21.4132		21.5699		21.4909				21.362				21.0716	20.3939	21.4883	21.2053	20.5473			21.4528	21.5304
O75414	NDK6_HUMAN	NME6	Nucleoside diphosphate kinase 6	5189380	5447880		4724660	4868310	5542890	5799930	3901900	4334660	5425900	5414270	6057650	4420770	4693380	4633790	5139810	5465080	4745860	4000730	5343220		19		22.3071	22.3773		22.1718	22.215	22.4022	22.4676	21.8957	22.0475	22.3714	22.3683	22.5303	22.0759	22.1622	22.1438	22.2933	22.3818	22.1782	21.9318	22.3493		22.2854	22.2451
O75419;O75419-3	CDC45_HUMAN	CDC45	Cell division control protein 45 homolog	11186000	11187200	10864100	11070300	10697500	10277900	11006100	10539500	9652230	9450860	10079500	10143300	10387200	9913960	10659700	9972120	9719350	8766850	10021100	10242200		20		23.4152	23.4153	23.3731	23.4002	23.3508	23.293	23.3918	23.3293	23.2024	23.172	23.2649	23.274	23.3083	23.241	23.3457	23.2495	23.2124	23.0636	23.2565	23.288		23.4009	23.3412
O75420	GGYF1_HUMAN	GIGYF1	GRB10-interacting GYF protein 1	1911740	1935390	2428460	2680860	2356730	2321290	2181440	2916380	2338220	2262230	2009910	2667470	2187150	2343340	2685010	2503410	2047620	2004050	2201880	2085240		20		20.8665	20.8842	21.2116	21.3543	21.1684	21.1465	21.0568	21.4757	21.157	21.1093	20.9387	21.347	21.0606	21.1601	21.3565	21.2555	20.9655	20.9345	21.0703	20.9918		21.0791	21.2119
O75427	LRCH4_HUMAN	LRCH4	Leucine-rich repeat and calponin homology domain-containing protein 4		296765		502184			531959					465115		370728				397752		649800		7			18.179		18.9379			19.021					18.8272		18.5				18.6015		19.3096		18.5584	19.021
O75431	MTX2_HUMAN	MTX2	Metaxin-2	8473070	8835020	10215100	9042620	9322840	11443700	10092100	9842040	10160800	10470500	11147600	11087400	9885430	9647530	11208600	10912400	10699000	10407000	11038200	10601300		20		23.0145	23.0748	23.2842	23.1083	23.1523	23.4481	23.2667	23.2305	23.2765	23.3198	23.4102	23.4024	23.2369	23.2017	23.4181	23.3795	23.351	23.3111	23.396	23.3377		23.1204	23.2744
O75436	VP26A_HUMAN	VPS26A	Vacuolar protein sorting-associated protein 26A	45390800	47224000	48079700	48685300	46765700	44876000	48426400	46384600	43244200	46581600	45549800	45380400	47571200	44555100	45480100	47310600	44048500	42936600	45994400	44447600		20		25.4359	25.493	25.5189	25.537	25.4789	25.4194	25.5293	25.4671	25.366	25.4733	25.4409	25.4356	25.5036	25.4091	25.4387	25.4957	25.3926	25.3557	25.455	25.4056		25.4962	25.4737
O75436;Q4G0F5	VP26A_HUMAN;VP26B_HUMAN	VPS26A;VPS26B	Vacuolar protein sorting-associated protein 26A	3950810	2697520	4486100	3368380	4568810	2493450	3244380	2603430	2993370	3316430	3488440	3028000	4060690	2548570	2723040	2978190	4484790	3018750	3776600	3438700		20		21.9137	21.3632	22.097	21.6836	22.1234	21.2497	21.6295	21.312	21.5133	21.6612	21.7342	21.5299	21.9533	21.2813	21.3768	21.506	22.0966	21.5255	21.8487	21.7134		21.7644	21.5786
O75438	NDUB1_HUMAN	NDUFB1	NADH dehydrogenase [ubiquinone] 1 beta subcomplex subunit 1	2411340	3578650	3744160	4459300	2716540	4190340	4778750	3093980	6407500	3920460	3808810	5475070	3359240	4711740	5383160	4566670	3548120	3654860	4265070	3912730		20		21.2014	21.771	21.8362	22.0884	21.3733	21.9986	22.1882	21.561	22.6113	21.9026	21.8609	22.3844	21.6797	22.1678	22.36	22.1227	21.7586	21.8014	22.0241	21.8997		21.7242	21.7803
O75439	MPPB_HUMAN	PMPCB	Mitochondrial-processing peptidase subunit beta	27287000	26348700	27878300	26825100	28116800	27031000	27341500	28717000	26437500	27060800	28850500	27826700	27081000	26251500	27850300	26773000	27600700	25387700	28848500	26910100		20		24.7017	24.6512	24.7326	24.6771	24.7449	24.6881	24.7046	24.7754	24.6561	24.6897	24.7821	24.73	24.6908	24.6459	24.7312	24.6743	24.7182	24.5976	24.782	24.6816		24.6907	24.7283
O75448;O75448-2	MED24_HUMAN	MED24	Mediator of RNA polymerase II transcription subunit 24	3200480	3071660	3285280	3422030	3071000	3416540	3464960	3013520	3037150	3066990	3234630	3369680	3221070	3300450	3429930	3458200	3294900	2815390	3329260	3548370		20		21.6099	21.5506	21.6476	21.7064	21.5503	21.7041	21.7244	21.523	21.5343	21.5484	21.6252	21.6842	21.6191	21.6542	21.7097	21.7216	21.6518	21.4249	21.6668	21.7587		21.6286	21.6255
O75449	KTNA1_HUMAN	KATNA1	Katanin p60 ATPase-containing subunit A1	2876510	3024580	2829920	2932600	3176030	2987540	2512310	3014060	2832980	2666510	2762730	2818380	2914350	2736550	3035570	3041030	3189420	2507530	2610250	2476990		20		21.4559	21.5283	21.4323	21.4837	21.5988	21.5105	21.2606	21.5233	21.4339	21.3465	21.3977	21.4264	21.4747	21.3839	21.5335	21.5361	21.6049	21.2578	21.3158	21.2402		21.4751	21.4733
O75449;Q9BW62	KATL1_HUMAN;KTNA1_HUMAN	KATNA1;KATNAL1	Katanin p60 ATPase-containing subunit A1	3095820	3542020	3182850	3325270	3296200	4007980	3496770	3415740	3254490	3526250	3430140	3366940	3304420	3600850	3485680	3191830	3450320	3307060	3641920	2762760		20		21.5619	21.7561	21.6019	21.665	21.6524	21.9344	21.7376	21.7038	21.634	21.7497	21.7098	21.683	21.656	21.7799	21.733	21.606	21.7183	21.6571	21.7963	21.3977		21.6462	21.757
O75461	E2F6_HUMAN	E2F6	Transcription factor E2F6	1115900	1343730	1208540	1531810	1384070			1294310	974690	993678				1231020	1227920	1191680	1344850	881107	928012	1195500		15		20.0898	20.3578	20.2048	20.5468	20.4005			20.3038	19.8946	19.9224				20.2314	20.2278	20.1846	20.359	19.749	19.8238	20.1892		20.2998	20.3521
O75475	PSIP1_HUMAN	PSIP1	PC4 and SFRS1-interacting protein	32511500	35265100	34482300	32430100	48227700	36723200	32716500	40439700	46308500	38861800	38460700	37330300	32294500	45865900	42184100	40505400	49539500	46624400	39960900	50632300		20		24.9544	25.0717	25.0394	24.9508	25.5234	25.1302	24.9635	25.2693	25.4648	25.2118	25.1969	25.1538	24.9448	25.4509	25.3302	25.2716	25.5621	25.4746	25.2521	25.5936		25.0041	25.2216
O75475;O75475-2;O75475-3	PSIP1_HUMAN	PSIP1	PC4 and SFRS1-interacting protein	50094000	47929000	46306900	43921700	71745800	46661400	43572100	57747500	65670500	55281100	50428100	48970500	45418000	61957200	52863800	49816200	55066800	56779600	51839200	58263900		20		25.5781	25.5144	25.4647	25.3884	26.0964	25.4757	25.3769	25.7833	25.9687	25.7203	25.5877	25.5454	25.4368	25.8848	25.6558	25.5701	25.7147	25.7589	25.6275	25.7961		25.4864	25.6831
O75477	ERLN1_HUMAN	ERLIN1	Erlin-1	12364700	11883800	12422000	11807400	14222800	11864400	12244000	12486100	13314200	11485000	13753500	12558500	13436700	12319200	13153000	13247200	15022600	12927600	14956500	15046500		20		23.5597	23.5025	23.5664	23.4932	23.7617	23.5001	23.5456	23.5738	23.6665	23.4532	23.7133	23.5822	23.6797	23.5544	23.6489	23.6592	23.8406	23.624	23.8343	23.8429		23.5304	23.5953
O75486	SUPT3_HUMAN	SUPT3H	Transcription initiation protein SPT3 homolog	1220290		1231950	1250860	1594090			1131350		1329090		1210460					1644300					8		20.2188		20.2325	20.2545	20.6043			20.1096		20.342		20.2071					20.649					20.2353	20.357
O75489	NDUS3_HUMAN	NDUFS3	NADH dehydrogenase [ubiquinone] iron-sulfur protein 3, mitochondrial	65468900	64240100	65417500	65845300	69872500	70444100	69190000	68024200	66178500	69904700	70720100	69833500	68188900	64407200	69826700	67140800	73608400	72392600	74334700	71234700		20		25.9643	25.937	25.9632	25.9726	26.0582	26.07	26.0441	26.0195	25.9799	26.0589	26.0756	26.0574	26.023	25.9407	26.0573	26.0007	26.1334	26.1093	26.1475	26.0861		25.9593	26.048
O75494;O75494-2;O75494-3;O75494-4;O75494-5;O75494-6	SRS10_HUMAN	SRSF10	Serine/arginine-rich splicing factor 10	41384000	30791100	24519100	28962100	53664700	32338200	31868700	30497500	37393800	37172300	33864800	26184100	34180500	33020800	31712300	31111600	47158200	37466900	32931100	32850900		20		25.3026	24.876	24.5474	24.7877	25.6775	24.9467	24.9256	24.8622	25.1563	25.1477	25.0133	24.6422	25.0267	24.9769	24.9185	24.8909	25.491	25.1591	24.9729	24.9694		24.8784	25.103
O75494;O75494-2;O75494-3;O75494-4;O75494-5;O75494-6;Q8WXF0	SRS10_HUMAN;SRS12_HUMAN	SRSF10;SRSF12	Serine/arginine-rich splicing factor 10	58869900	47698600	49277700	49620300	81534900	50989500	50446100	66863900	72059900	56818500	62930500	54573100	52579900	62860500	58001300	54563300	83676400	63557300	58194400	68593600		20		25.811	25.5074	25.5544	25.5644	26.2809	25.6037	25.5882	25.9947	26.1027	25.7599	25.9073	25.7017	25.648	25.9057	25.7896	25.7014	26.3183	25.9216	25.7944	26.0316		25.6093	25.8669
O75496	GEMI_HUMAN	GMNN	Geminin	6211080	7021690	6365820	7042180	7242660	6050600	7408360	8482580	5226490	5478150	5656100	5926220	5766750	8794790	5221780	5544680	9492530					17		22.5664	22.7434	22.6019	22.7476	22.7881	22.5286	22.8207	23.0161	22.3174	22.3853	22.4314	22.4987	22.4593	23.0682	22.3161	22.4027	23.1784					22.6648	22.7884
O75503	CLN5_HUMAN	CLN5	Bis(monoacylglycero)phosphate synthase CLN5	5219560	4617040	4967790	4868420	5563960	4897260	5348180	5648590	5294700	5372940	5162660	5383890	4738460	5158190	5462330	4829200	4626520	4650610	4780950	4672970		20		22.3155	22.1385	22.2442	22.215	22.4077	22.2235	22.3506	22.4295	22.3361	22.3573	22.2997	22.3602	22.176	22.2984	22.3811	22.2034	22.1415	22.149	22.1889	22.1559		22.2283	22.3528
O75525;O75525-2	KHDR3_HUMAN	KHDRBS3	KH domain-containing, RNA-binding, signal transduction-associated protein 3	38653300	42442100	46378700	44354400	38030500	41502900	41258800	45449400	37807100	42187400	44913900	43885100	40278400	41848700	48042300	44245800	38664800	41233400	43755700	42526100		20		25.2041	25.339	25.467	25.4026	25.1807	25.3067	25.2982	25.4378	25.1722	25.3303	25.4207	25.3872	25.2635	25.3187	25.5178	25.399	25.2045	25.2973	25.383	25.3418		25.3532	25.3058
O75525;O75525-2;Q07666;Q07666-3;Q5VWX1	KHDR1_HUMAN;KHDR2_HUMAN;KHDR3_HUMAN	KHDRBS1;KHDRBS2;KHDRBS3	KH domain-containing, RNA-binding, signal transduction-associated protein 3	133245000	144074000	151348000	142311000	151165000	151693000	141533000	133331000	145320000	152400000	147713000	139539000	148986000	144442000	166204000	158039000	148214000	159745000	159389000	151894000		20		26.9895	27.1022	27.1733	27.0845	27.1715	27.1766	27.0766	26.9904	27.1147	27.1833	27.1382	27.0561	27.1506	27.1059	27.3084	27.2357	27.1431	27.2512	27.248	27.1785		27.0874	27.1038
O75528;O75528-2	TADA3_HUMAN	TADA3	Transcriptional adapter 3	2564400	2711580	2798670	2643000	2745280	2306570	2460540	2547670	2704660	2495830	2484130	2595010	2237540	2708250	2597480	2754510	2103060	2435060		2341520		19		21.2902	21.3707	21.4163	21.3337	21.3885	21.1373	21.2305	21.2807	21.367	21.2511	21.2443	21.3073	21.0935	21.3689	21.3087	21.3934	21.0041	21.2155		21.159		21.3527	21.2593
O75529	TAF5L_HUMAN	TAF5L	TAF5-like RNA polymerase II p300/CBP-associated factor-associated factor 65 kDa subunit 5L	2728740	2749520	2549820	2857720	3456710	2665840	2641200	3892040	2851200	2713900	2836290	2920900	2314640	2844610	2616960	2681340	3101150	2882840	2516030	2925550		20		21.3798	21.3907	21.282	21.4464	21.721	21.3462	21.3328	21.8921	21.4431	21.3719	21.4356	21.478	21.1424	21.4398	21.3195	21.3545	21.5644	21.4591	21.2627	21.4803		21.3747	21.573
O75530;O75530-3	EED_HUMAN	EED	Polycomb protein EED	7682200	7471840	7918310	7497370	9476970	7667790	7417350	8093090	8968880	7864780	8339890	7775910	7822350	7591380	8274460	8149780	9877850	8183920	8351540	9025040		20		22.8731	22.833	22.9168	22.838	23.176	22.8704	22.8225	22.9483	23.0965	22.907	22.9916	22.8906	22.8992	22.8559	22.9802	22.9583	23.2358	22.9644	22.9936	23.1055		22.8652	22.9543
O75531	BAF_HUMAN	BANF1	Barrier-to-autointegration factor	101654000	85725600	67125600	135022000	127131000	99818900	157348000	115008000	298709000	82002800	130027000	177522000	62751200	175466000	133711000	143401000	98983400	87624400	103194000	107547000		20		26.5991	26.3532	26.0004	27.0086	26.9217	26.5728	27.2294	26.7772	28.1542	26.2892	26.9542	27.4034	25.9031	27.3866	26.9945	27.0955	26.5607	26.3848	26.6208	26.6804		26.4903	26.8753
O75533	SF3B1_HUMAN	SF3B1	Splicing factor 3B subunit 1	75539700	75659100	80368300	77309000	71606300	72146900	74883800	67775800	72983500	73435000	73693100	71906200	75383500	72759300	79693900	75462600	68064800	69002400	71104700	66984700		20		26.1707	26.173	26.2601	26.2041	26.0936	26.1044	26.1582	26.0143	26.1211	26.13	26.135	26.0996	26.1677	26.1166	26.248	26.1693	26.0204	26.0401	26.0834	25.9973		26.202	26.0926
O75534;O75534-4	CSDE1_HUMAN	CSDE1	Cold shock domain-containing protein E1	47542000	48037600	46755600	47127000	46047600	45432700	47288200	49399200	44867000	47496600	47213000	47651200	43970900	46889900	45967000	46100700	45761900	46911900	49369500	48047400		20		25.5027	25.5177	25.4786	25.4901	25.4566	25.4372	25.495	25.558	25.4192	25.5013	25.4927	25.506	25.39	25.4828	25.4541	25.4583	25.4476	25.4835	25.5571	25.518		25.4973	25.4867
O75554;O75554-2	WBP4_HUMAN	WBP4	WW domain-binding protein 4	7079270	7435490	7646550	7380690	6812650	6007750	6678400	7310380	7065100	6842740	6042010	6809170	6744230	7049040	6829530	6917430	5168730	5256230	6029750	5127910		20		22.7552	22.826	22.8664	22.8153	22.6998	22.5184	22.6711	22.8015	22.7523	22.7061	22.5266	22.699	22.6852	22.749	22.7034	22.7218	22.3014	22.3256	22.5237	22.2899		22.8157	22.6727
O75569	PRKRA_HUMAN	PRKRA	Interferon-inducible double-stranded RNA-dependent protein kinase activator A	11904800	13994900	12010000	12271800	11857800	14667900	12720200	13123300	11807900	14126200	13078500	12452300	12722300	13020800	12632600	11950300	12745200	14108000	13557500	13009500		20		23.505	23.7384	23.5177	23.5488	23.4993	23.8062	23.6006	23.6456	23.4932	23.7519	23.6407	23.5699	23.6009	23.6343	23.5906	23.5105	23.6035	23.75	23.6926	23.6331		23.5775	23.6379
O75575;O75575-2;O75575-3	RPC9_HUMAN	CRCP	DNA-directed RNA polymerase III subunit RPC9	1764440	2043770	2486870	2417540			1908820		1842990		2076460		1813460		2196320			1380670				10		20.7508	20.9628	21.2459	21.2051			20.8642		20.8136		20.9857		20.7903		21.0667			20.3969				21.0411	20.8642
O75586;O75586-2	MED6_HUMAN	MED6	Mediator of RNA polymerase II transcription subunit 6	1884140	1978010	2085660	2187560	1752210	1763700	1986000	2308420	1910610	1789660	1806800	2149820	1875480	1968510	2118710	2079900	1419000	1472920	1739000	1854520		20		20.8455	20.9156	20.9921	21.0609	20.7407	20.7502	20.9214	21.1385	20.8656	20.7713	20.785	21.0358	20.8388	20.9087	21.0148	20.9881	20.4364	20.4902	20.7298	20.8226		20.9535	20.8877
O75592;O75592-2	MYCB2_HUMAN	MYCBP2	E3 ubiquitin-protein ligase MYCBP2	3762820	4011230	3661820	3764410	3800060	4515350	3903420	3894430	3891530	4405390	4090760	3776550	3936350	4078450	3784850	3895780	4244310	4538430	3723030	3752460		20		21.8434	21.9356	21.8041	21.844	21.8576	22.1064	21.8963	21.893	21.8919	22.0708	21.9639	21.8486	21.9084	21.9596	21.8518	21.8935	22.0171	22.1138	21.828	21.8394		21.8568	21.9383
O75600;O75600-2	KBL_HUMAN	GCAT	2-amino-3-ketobutyrate coenzyme A ligase, mitochondrial	11266400	10570100	11931600	11332100	12503000	12138000	12481800	11832100	12248700	12213000	12882000	12959300	12387000	11065500	12898600	12880000	13231000	11694100	12953800	12760600		20		23.4255	23.3335	23.5083	23.4339	23.5758	23.533	23.5733	23.4962	23.5461	23.5419	23.6189	23.6275	23.5623	23.3996	23.6207	23.6186	23.6574	23.4793	23.6269	23.6052		23.4253	23.5446
O75607	NPM3_HUMAN	NPM3	Nucleoplasmin-3	12431600	11818000	13222700	12027100	13068100	10352900	12610100	14066700	12298200	10719000	13557200	12270400	10881600	10690400	12707000	11219900	11117500	10943500	12989300	13736900		20		23.5675	23.4945	23.6565	23.5198	23.6395	23.3035	23.5881	23.7458	23.5519	23.3537	23.6926	23.5487	23.3754	23.3498	23.5991	23.4196	23.4063	23.3836	23.6308	23.7116		23.5596	23.5692
O75608	LYPA1_HUMAN	LYPLA1	Acyl-protein thioesterase 1	38026400	39196900	36512800	35489000	36920100	39429200	36486600	37216100	38822900	39457400	38197700	37160500	37887600	36919200	36777000	35339700	36506100	39898900	40200000	37570900		20		25.1805	25.2242	25.1219	25.0809	25.1379	25.2328	25.1209	25.1494	25.2104	25.2338	25.187	25.1473	25.1752	25.1379	25.1323	25.0748	25.1216	25.2498	25.2607	25.1631		25.1519	25.1602
O75616	ERAL1_HUMAN	ERAL1	GTPase Era, mitochondrial	7978840	7734560	8362990	8464920	7865790	7370460	8164190	8627550	7333340	6834660	7807830	8139520	7863990	6773180	7882460	8016090	6845060	6302900	7545180	6650980		20		22.9277	22.8829	22.9956	23.0131	22.9072	22.8133	22.9609	23.0405	22.806	22.7044	22.8965	22.9565	22.9068	22.6914	22.9102	22.9345	22.7066	22.5876	22.8471	22.6651		22.9548	22.9305
O75643	U520_HUMAN	SNRNP200	U5 small nuclear ribonucleoprotein 200 kDa helicase	48265200	47887300	48307600	47073400	52089100	47152800	47333000	46325000	49629900	47548800	48505600	45333900	47710800	47371800	50214600	48273600	50582000	48264800	46511500	48860500		20		25.5245	25.5131	25.5257	25.4884	25.6345	25.4908	25.4963	25.4653	25.5647	25.5029	25.5316	25.4341	25.5078	25.4975	25.5816	25.5247	25.5921	25.5245	25.4711	25.5422		25.5129	25.5217
O75663	TIPRL_HUMAN	TIPRL	TIP41-like protein	32565600	30501700	29838200	29257800	30923800	31447300	31285800	27073400	29358300	30205300	28843300	27519100	33898400	27701300	27189500	28785300	29953300	27695200	29197700	26079200		20		24.9568	24.8624	24.8307	24.8023	24.8822	24.9064	24.899	24.6904	24.8073	24.8483	24.7817	24.7139	25.0147	24.7235	24.6965	24.7788	24.8362	24.7231	24.7994	24.6364		24.8631	24.8445
O75683	SURF6_HUMAN	SURF6	Surfeit locus protein 6	21068100	16712200	18116500	17572000	32564500	19668400	19075100	24831000	30072200	21035600	23752300	21792100	21009600	24702200	23687800	23751900	31584600	23762600	20938900	27545800		20		24.3286	23.9944	24.1108	24.0668	24.9568	24.2294	24.1852	24.5656	24.8419	24.3263	24.5016	24.3773	24.3245	24.5581	24.4976	24.5015	24.9127	24.5022	24.3197	24.7153		24.1251	24.4842
O75688	PPM1B_HUMAN	PPM1B	Protein phosphatase 1B	4255970	3720620	4005690	4070350	4671360	4458840	4198690	3703280	4169130	4483360	3879600	4001190	4562430	4119860	3900480	4582170	4350830	4107060	3994680	3923110		20		22.0211	21.8271	21.9336	21.9567	22.1554	22.0882	22.0015	21.8204	21.9913	22.0961	21.8875	21.932	22.1214	21.9742	21.8952	22.1276	22.0529	21.9697	21.9296	21.9036		21.9346	22.0164
O75688;O75688-4	PPM1B_HUMAN	PPM1B	Protein phosphatase 1B	6804750	7624130	7627920	7394750	6882510	7641090	7223000	7383490	7399640	7411410	7660500	7853730	7105990	7387960	7131750	7455550	7189930	7101350	7352710	7103940		20		22.6981	22.8621	22.8629	22.8181	22.7145	22.8653	22.7842	22.8159	22.819	22.8213	22.869	22.9049	22.7606	22.8167	22.7658	22.8299	22.7775	22.7597	22.8098	22.7602		22.8103	22.795
O75691	UTP20_HUMAN	UTP20	Small subunit processome component 20 homolog	16077600	12347500	12466000	12703600	23243700	13277700	13006200	16535100	21562400	14837300	16739700	14979400	14899900	16777200	16579100	16803000	24721300	18320000	16332000	21692500		20		23.9385	23.5577	23.5715	23.5987	24.4703	23.6625	23.6327	23.979	24.362	23.8227	23.9968	23.8365	23.8288	24	23.9829	24.0022	24.5593	24.1269	23.9612	24.3707		23.6666	23.9361
O75694	NU155_HUMAN	NUP155	Nuclear pore complex protein Nup155	26644600	23139800	21260700	21131900	36399300	23131500	22911500	25573500	33589300	25800800	27468100	23952800	24384900	28920900	26082800	25759300	37492700	31422900	27396100	34458400		20		24.6673	24.4639	24.3417	24.3329	25.1174	24.4634	24.4496	24.6081	25.0015	24.6209	24.7113	24.5137	24.5395	24.7856	24.6366	24.6186	25.1601	24.9053	24.7075	25.0384		24.4515	24.6596
O75695	XRP2_HUMAN	RP2	Protein XRP2	9053700	8709350	7994720	7732470	9691510	8916990	8045630	7890290	9042310	8946770	8292950	7351160	8481230	9046050	7838570	7365460	9384310	8899620	7481350	7613410		20		23.1101	23.0541	22.9306	22.8825	23.2083	23.0881	22.9398	22.9116	23.1083	23.0929	22.9835	22.8095	23.0158	23.1089	22.9022	22.8123	23.1618	23.0853	22.8349	22.8601		22.9943	23.037
O75717	WDHD1_HUMAN	WDHD1	WD repeat and HMG-box DNA-binding protein 1	9229540	9646440	9709390	9931960	7729420	9518660	8928760	8502000	7987620	8165950	8738390	8591260	9221610	7862130	9878290	9582350	7926310	7880400	9182470	8455660		20		23.1378	23.2016	23.2109	23.2436	22.8819	23.1823	23.09	23.0194	22.9293	22.9612	23.0589	23.0344	23.1366	22.9065	23.2358	23.1919	22.9182	22.9098	23.1305	23.0115		23.1985	23.0434
O75718	CRTAP_HUMAN	CRTAP	Cartilage-associated protein	2157810	2498420	2837520	2953910	2308160	2320230	2648260	2365560	2532930	2324020	2443210	3027920	2682500	2421970	2551140	3025740	2980080	2447410	2981200	2743210		20		21.0411	21.2526	21.4362	21.4942	21.1383	21.1458	21.3366	21.1738	21.2724	21.1482	21.2203	21.5299	21.3551	21.2077	21.2827	21.5289	21.5069	21.2228	21.5075	21.3874		21.306	21.1986
O75746	S2512_HUMAN	SLC25A12	Electrogenic aspartate/glutamate antiporter SLC25A12, mitochondrial	1924110	1807670	2014630	2250150	2421540	2039010	2305160	2210000	2136150	2049640	2360300	2558970	1960710	1836220	2292840	1891160	2352020	2230290	2730850	2774880		20		20.8758	20.7857	20.9421	21.1016	21.2075	20.9594	21.1364	21.0756	21.0266	20.9669	21.1705	21.2871	20.9029	20.8083	21.1287	20.8508	21.1655	21.0888	21.3809	21.404		20.9263	21.0947
O75746;O75746-2	S2512_HUMAN	SLC25A12	Electrogenic aspartate/glutamate antiporter SLC25A12, mitochondrial	48013600	34755100	45161900	40324700	55718900	46838800	51101600	50091700	57766400	42367400	49109400	40520200	47493400	39876900	50456600	46615100	70703400	41669000	51835000	51032600		20		25.5169	25.0507	25.4286	25.2652	25.7317	25.4812	25.6069	25.5781	25.7837	25.3365	25.5495	25.2721	25.5012	25.249	25.5885	25.4743	26.0753	25.3125	25.6274	25.6049		25.3154	25.5994
O75781;O75781-2	PALM_HUMAN	PALM	Paralemmin-1	6460300	6958390	7410350	7349450	6519950	7332060	7069300	6040470	9293660	8560430	6980810	7658370	6885500	8432280	7065510	6801560	7820290	8552250	7073720	6538840		20		22.6232	22.7303	22.8211	22.8092	22.6364	22.8058	22.7531	22.5262	23.1478	23.0293	22.735	22.8686	22.7151	23.0075	22.7524	22.6974	22.8988	23.0279	22.754	22.6406		22.746	22.6804
O75787;O75787-2	RENR_HUMAN	ATP6AP2	Renin receptor	4381860	4644530	4540430	4527880	4619390	4084580	5092400	4804600	4246280	3723250	4227460	4426600	3567620	5015280	3666490	3915330	4024830	3674190	3029760	3693400		20		22.0631	22.1471	22.1144	22.1104	22.1393	21.9618	22.2799	22.196	22.0178	21.8281	22.0114	22.0778	21.7665	22.2579	21.806	21.9007	21.9405	21.809	21.5308	21.8165		22.1088	22.1442
O75792	RNH2A_HUMAN	RNASEH2A	Ribonuclease H2 subunit A	14327100	15654900	14639100	14072000	12417400	13720300	14136600	12877800	11562600	13461300	12626300	12412700	12891900	13967000	13204500	12419600	11121300	13312600	13993900	12266600		20		23.7722	23.9001	23.8033	23.7463	23.5659	23.7098	23.7529	23.6184	23.463	23.6823	23.5899	23.5653	23.62	23.7355	23.6545	23.5661	23.4068	23.6663	23.7383	23.5482		23.8055	23.6617
O75794	CD123_HUMAN	CDC123	Translation initiation factor eIF2 assembly protein	10739800	10457100	10155000	10083200	9956920	7784900	9888860	10510500	7280470	7167680	7309730	7009410	8232040	9176900	7643130	7472780	6667630	5470180	5181900			19		23.3565	23.318	23.2757	23.2655	23.2473	22.8922	23.2374	23.3253	22.7956	22.7731	22.8014	22.7409	22.9728	23.1296	22.8657	22.8332	22.6687	22.3832	22.305			23.3039	23.1756
O75815;O75815-3	BCAR3_HUMAN	BCAR3	Breast cancer anti-estrogen resistance protein 3	3660200	2428040	3159050	2906050	3975140	2266390	3129500	3070750	3641920	2605540	2845670	2281490	3104200	2392440	3007240	2620200		1580780	2433510	2858640		19		21.8035	21.2114	21.5911	21.4706	21.9226	21.112	21.5775	21.5502	21.7963	21.3132	21.4403	21.1215	21.5658	21.1901	21.52	21.3212		20.5922	21.2146	21.4469		21.5191	21.5405
O75817	POP7_HUMAN	POP7	Ribonuclease P protein subunit p20	5187870	4248510	4733890	4816260	5494510	3768630	4556330	6376850	4880920	4065040	4276290	4483490	4200680	4963530	4647770	4839390	4634160	4172920	4132520	4977270		20		22.3067	22.0185	22.1746	22.1995	22.3896	21.8456	22.1194	22.6044	22.2187	21.9548	22.0279	22.0962	22.0022	22.2429	22.1481	22.2064	22.1439	21.9926	21.9786	22.2469		22.1748	22.2398
O75818;O75818-2	RPP40_HUMAN	RPP40	Ribonuclease P protein subunit p40	2160520		1984510	2036540	2531120	1953670	1739990	2870280	2745410	1964500	2602160	2345210	1650720	1792860	2430880	2188270	2794320	2014610	1926590	2280010		19		21.0429		20.9204	20.9577	21.2713	20.8978	20.7306	21.4528	21.3886	20.9057	21.3113	21.1613	20.6547	20.7738	21.213	21.0614	21.4141	20.9421	20.8776	21.1206		20.9737	21.0881
O75821	EIF3G_HUMAN	EIF3G	Eukaryotic translation initiation factor 3 subunit G	45395000	44622800	45961000	47255100	43198700	42196900	43110600	46847200	43032700	41247600	41592100	45308300	46842700	40911500	44375900	45709700	40819700	38365200	43039500	41877200		20		25.436	25.4113	25.4539	25.494	25.3645	25.3306	25.3615	25.4815	25.3589	25.2978	25.3098	25.4333	25.4813	25.286	25.4033	25.446	25.2828	25.1933	25.3592	25.3197		25.4488	25.3845
O75822	EIF3J_HUMAN	EIF3J	Eukaryotic translation initiation factor 3 subunit J	28626800	27853200	27570600	29470300	25743600	26280200	27505200	27283700	27210600	27383600	26348700	29077600	26504200	28045400	26535000	27131200	26199600	25825100	26326400	26875100		20		24.7709	24.7313	24.7166	24.8128	24.6177	24.6475	24.7132	24.7015	24.6977	24.7068	24.6512	24.7934	24.6597	24.7413	24.6614	24.6934	24.643	24.6223	24.65	24.6798		24.7579	24.67
O75832	PSD10_HUMAN	PSMD10	26S proteasome non-ATPase regulatory subunit 10	12675600	11850600	12837100	12181100	11190800	12463300	11951000	10871000	13806500	12012200	11644900	12817800	13551800	12117500	11870300	11216000	10705400	11539200	12818500	11617900		20		23.5956	23.4985	23.6138	23.5381	23.4158	23.5712	23.5106	23.374	23.7188	23.518	23.4732	23.6116	23.692	23.5306	23.5009	23.4191	23.3518	23.46	23.6117	23.4698		23.5615	23.4679
O75844	FACE1_HUMAN	ZMPSTE24	CAAX prenyl protease 1 homolog	17091800	16592200	16608500	15961700	22105800	17641900	17249100	17894400	19972300	18621000	17952300	17129800	17405900	18742100	17750000	17695600	22864300	19709900	18443900	20183800		20		24.0268	23.984	23.9854	23.9281	24.3979	24.0725	24.04	24.093	24.2515	24.1504	24.0977	24.03	24.0531	24.1598	24.0813	24.0769	24.4466	24.2324	24.1366	24.2667		23.9811	24.1509
O75874	IDHC_HUMAN	IDH1	Isocitrate dehydrogenase [NADP] cytoplasmic	62083800	64214700	64158000	64368300	64034900	65532600	66850800	65388800	64461300	71905200	67715700	66667700	63627700	67023300	62732600	62837700	65718700	69566300	69138100	66388200		20		25.8877	25.9364	25.9351	25.9398	25.9324	25.9657	25.9944	25.9625	25.9419	26.0996	26.013	25.9905	25.9232	25.9982	25.9027	25.9051	25.9698	26.0519	26.043	25.9844		25.9248	25.9638
O75874;P48735;P48735-2	IDHC_HUMAN;IDHP_HUMAN	IDH1;IDH2	Isocitrate dehydrogenase [NADP] cytoplasmic	76148000	78635500	77314000	80019200	85328900	97395700	87214900	88641900	84984600	88835700	93223300	90418000	77092500	89714000	94614000	88212000	101249000	88547600	87633100	82819000		20		26.1823	26.2287	26.2042	26.2538	26.3465	26.5374	26.3781	26.4015	26.3407	26.4046	26.4742	26.4301	26.2001	26.4188	26.4956	26.3945	26.5933	26.3999	26.385	26.3035		26.2173	26.4159
O75879	GATB_HUMAN	GATB	Glutamyl-tRNA(Gln) amidotransferase subunit B, mitochondrial	8938640	9210430	9464150	8870850	8584450	9849510	9182480	8478820	10073500	10266300	8722160	9976400	9795390	8245890	9705100	9815640	9786220	8983400	9955220	9103860		20		23.0916	23.1348	23.174	23.0806	23.0333	23.2316	23.1305	23.0154	23.2641	23.2914	23.0563	23.2501	23.2237	22.9752	23.2103	23.2267	23.2223	23.0988	23.247	23.118		23.1203	23.1027
O75880	SCO1_HUMAN	SCO1	Protein SCO1 homolog, mitochondrial	5462610	5573440	5976670	6251260	6058160	5766750	6987970	5509820	6964410	7576830	6188880	7131450	6076040	5841470	6519000	5269100	6543620	6762010	7964730	7876700		20		22.3812	22.4101	22.5109	22.5757	22.5304	22.4593	22.7364	22.3936	22.7316	22.8532	22.5612	22.7658	22.5347	22.4779	22.6362	22.3291	22.6417	22.689	22.9252	22.9092		22.4695	22.5299
O75882;O75882-2;O75882-3	ATRN_HUMAN	ATRN	Attractin	4579710	4325610	4555770	4379990	4593040	3912430	4656280	4419330	4110970	4005260	4259430	4000460	3988600	4505330	3835160	3686440	3627090	2916700	2996540	3113270		20		22.1268	22.0445	22.1193	22.0625	22.131	21.8996	22.1507	22.0754	21.971	21.9335	22.0222	21.9317	21.9275	22.1032	21.8709	21.8138	21.7904	21.4759	21.5149	21.57		22.0883	22.0642
O75884	RBBP9_HUMAN	RBBP9	Serine hydrolase RBBP9	31957700	28531200	25630300	25465700	30172000	26460900	26774700	25013800	29448400	27743000	27833300	24522100	30485300	26884800	22988800	24344000	29056400	27925900	25422300	21438300		20		24.9297	24.766	24.6113	24.6021	24.8467	24.6574	24.6744	24.5762	24.8117	24.7256	24.7303	24.5476	24.8616	24.6803	24.4544	24.5371	24.7924	24.7351	24.5996	24.3537		24.7273	24.6887
O75886	STAM2_HUMAN	STAM2	Signal transducing adapter molecule 2	3404670	2566690	3063560	3310730	3098820	2403400	2977400	2931970	3603430	2676460	3040080	3223040	3148760	2609770	2875710	3025080	3084400	2185570	2612390	3026560		20		21.6991	21.2915	21.5468	21.6587	21.5633	21.1966	21.5056	21.4834	21.7809	21.3519	21.5357	21.62	21.5864	21.3155	21.4555	21.5285	21.5566	21.0596	21.3169	21.5292		21.549	21.4372
O75907	DGAT1_HUMAN	DGAT1	Diacylglycerol O-acyltransferase 1	6043100	3804940	5056310	5413220	7876060	4243310	5897240	5960350	7149980	4427110	5852750	6309770	6172420	4279720	5497770	6167510	8340570	4991540	5975000	7407740		20		22.5269	21.8594	22.2697	22.3681	22.909	22.0168	22.4916	22.507	22.7695	22.0779	22.4807	22.5892	22.5574	22.0291	22.3904	22.5563	22.9917	22.2511	22.5105	22.8206		22.256	22.4811
O75909;O75909-4	CCNK_HUMAN	CCNK	Cyclin-K	10739800	9926690	10209200	9708410	9621030	9714360	9593860	8527620	10147100	9576070	9188320	9621620	10792200	9000320	9955140	9956920	9989260	9423260	9905380	10093000		20		23.3565	23.2429	23.2834	23.2108	23.1978	23.2117	23.1937	23.0237	23.2746	23.191	23.1314	23.1978	23.3635	23.1015	23.247	23.2473	23.2519	23.1678	23.2398	23.2669		23.2734	23.1567
O75915	PRAF3_HUMAN	ARL6IP5	PRA1 family protein 3	47742400	43051500	43182500	43197300	61121100	44697200	45795700	55140600	55731400	49282600	51861500	48815900	46159600	50758200	46572300	44566300	62804100	55596400	52548600	55685700		20		25.5088	25.3596	25.3639	25.3644	25.8652	25.4137	25.4487	25.7166	25.732	25.5546	25.6282	25.5408	25.4601	25.5971	25.473	25.4094	25.9044	25.7285	25.6471	25.7308		25.3992	25.611
O75928;O75928-2;O75928-3	PIAS2_HUMAN	PIAS2	E3 SUMO-protein ligase PIAS2	3983680	3752730	3575270	3488550	3945820	3706170	3398240	4489800	3985110	3754590	3792060	3585530	3165040	3674530	3550150	3955280	4064040	3449470	3430860	3908760		20		21.9257	21.8395	21.7696	21.7342	21.9119	21.8215	21.6964	22.0982	21.9262	21.8402	21.8546	21.7738	21.5938	21.8091	21.7594	21.9153	21.9545	21.7179	21.7101	21.8983		21.8172	21.882
O75928;O75928-2;O75928-3;O75925-2	PIAS1_HUMAN;PIAS2_HUMAN	PIAS1;PIAS2	Isoform 2 of E3 SUMO-protein ligase PIAS1	4477320	4962750	4313740	4404150	5805540	4313130	4456940	4517060	4350890	4788210	4038570	4098280	4346290	4525570	4166350	4217990	4886600	4581110	4580870	4778760		20		22.0942	22.2427	22.0405	22.0704	22.469	22.0403	22.0876	22.107	22.0529	22.1911	21.9454	21.9666	22.0514	22.1097	21.9904	22.0081	22.2204	22.1273	22.1272	22.1882		22.112	22.176
O75934	SPF27_HUMAN	BCAS2	Pre-mRNA-splicing factor SPF27	15013900	15151900	16208200	16311200	15005500	15908900	16516400	15923400	17742800	15285000	16258700	18044700	15098000	16926200	18138200	17232600	13314100	15939600	16814100	14839000		20		23.8398	23.853	23.9502	23.9594	23.839	23.9233	23.9774	23.9246	24.0807	23.8656	23.9547	24.1051	23.8479	24.0128	24.1125	24.0386	23.6665	23.9261	24.0032	23.8229		23.9006	23.9161
O75935;O75935-3	DCTN3_HUMAN	DCTN3	Dynactin subunit 3	11762600	12650000	12190600	16234900	11857500	13422600	15150100	13506100	21212100	13197900	13985800	17194200	11947600	15325600	15356500	15613000	10819800	14803600	13857400	12666600		20		23.4877	23.5926	23.5393	23.9526	23.4993	23.6782	23.8528	23.6871	24.3384	23.6538	23.7375	24.0354	23.5102	23.8694	23.8723	23.8962	23.3672	23.8194	23.7242	23.5945		23.643	23.6793
O75937	DNJC8_HUMAN	DNAJC8	DnaJ homolog subfamily C member 8	23844300	25680300	25545300	25921800	23781300	23402900	24641200	26334800	23610500	23331400	24459200	25580000	25202600	24408000	25077000	25552500	20248800	20910000	23884600	22513900		20		24.5071	24.6142	24.6066	24.6277	24.5033	24.4802	24.5546	24.6505	24.4929	24.4758	24.5439	24.6085	24.5871	24.5409	24.5799	24.607	24.2713	24.3177	24.5096	24.4243		24.5889	24.5471
O75940	SPF30_HUMAN	SMNDC1	Survival of motor neuron-related-splicing factor 30	11566800	10662300	12334000	11439900	10153300	11192600	10522100	11897100	10412700	10191500	11246800	11378800	10587700	11006100	12703900	11765500	9565740	9175390	10768100	10130600		20		23.4635	23.346	23.5561	23.4476	23.2754	23.416	23.3269	23.5041	23.3118	23.2809	23.423	23.4398	23.3359	23.3918	23.5988	23.4881	23.1894	23.1293	23.3603	23.2722		23.4533	23.3806
O75943;O75943-2;O75943-4	RAD17_HUMAN	RAD17	Cell cycle checkpoint protein RAD17	4725390	4135570	4690780	4353860	4823170	4566110	4762420	4865660	4938980	4782390	5155430	4766720	4599230	4416360	5013730	4163840	4815660	4558590	4753920	4975340		20		22.172	21.9797	22.1614	22.0539	22.2016	22.1225	22.1833	22.2142	22.2358	22.1893	22.2977	22.1846	22.133	22.0744	22.2575	21.9895	22.1993	22.1202	22.1807	22.2464		22.0917	22.1804
O75947	ATP5H_HUMAN	ATP5PD	ATP synthase subunit d, mitochondrial	82477300	92327700	103607000	96654600	82733300	102198000	104391000	86456100	106054000	102605000	105465000	101822000	97224400	98140000	109807000	102482000	102225000	105982000	106997000	95465200		20		26.2975	26.4603	26.6265	26.5263	26.302	26.6068	26.6374	26.3655	26.6602	26.6125	26.6522	26.6015	26.5348	26.5483	26.7104	26.6108	26.6072	26.6592	26.673	26.5085		26.4777	26.4779
O75953;O75953-4;O75953-5	DNJB5_HUMAN	DNAJB5	DnaJ homolog subfamily B member 5	9954540	10749300	10068400	10345000	10280100	8841950	10175500	10548300	8517140	10080700	9494460	8750380	7946350	11132700	8455500	7572120	5014220	7708710	6999810	7447900		20		23.2469	23.3577	23.2633	23.3024	23.2934	23.0759	23.2786	23.3305	23.0219	23.2651	23.1787	23.0609	22.9219	23.4083	23.0115	22.8523	22.2576	22.8781	22.7389	22.8284		23.2926	23.2446
O75955	FLOT1_HUMAN	FLOT1	Flotillin-1	13134200	13243300	10742900	11356400	14040900	14468100	13082000	11893500	14908000	14927600	13420000	12771700	13865200	14344000	11121100	11638600	15615700	15607700	11596800	12348400		20		23.6468	23.6588	23.3569	23.437	23.7431	23.7864	23.6411	23.5037	23.8296	23.8315	23.6779	23.6064	23.725	23.7739	23.4068	23.4724	23.8965	23.8958	23.4672	23.5578		23.5249	23.6686
O75962;O75962-2	TRIO_HUMAN	TRIO	Triple functional domain protein	1096320	1094830	994692	999895	1182310	1424050	1081160	1111850	1285760	1274200	1128640	1048780	1174080	1189150	1020390	1029050	1303570	1136290	952873	892594		20		20.0642	20.0623	19.9239	19.9314	20.1732	20.4416	20.0441	20.0845	20.2942	20.2812	20.1062	20.0003	20.1631	20.1815	19.9607	19.9729	20.314	20.1159	19.8619	19.7676		19.9955	20.1859
O75962;O75962-2;O75962-4	TRIO_HUMAN	TRIO	Triple functional domain protein	5319210	6517940	5839680	5726470	5530210	7260180	6257130	5061110	5857430	7081030	6354940	5451380	5822670	6162490	5769240	5689270	6464600	6506510	5746700	5685540		20		22.3428	22.636	22.4775	22.4492	22.3989	22.7916	22.5771	22.271	22.4818	22.7555	22.5994	22.3782	22.4732	22.5551	22.4599	22.4398	22.6241	22.6335	22.4543	22.4389		22.4764	22.5096
O75962;O75962-2;O75962-4;O60229;O60229-2	KALRN_HUMAN;TRIO_HUMAN	KALRN;TRIO	Kalirin	1127700	1784210	1457000	1449880	1452250	1514850	1694930	1991640	1454250	2032660	1813030	1747570	1288650	1986630	1349790	1615680	1575050	2041130	1419040	1634600		20		20.105	20.7669	20.4746	20.4675	20.4699	20.5307	20.6928	20.9255	20.4718	20.9549	20.79	20.7369	20.2974	20.9219	20.3643	20.6237	20.587	20.9609	20.4365	20.6405		20.4535	20.6547
O75964	ATP5L_HUMAN	ATP5MG	ATP synthase subunit g, mitochondrial	271590000	272061000	285895000	281398000	292146000	298947000	300211000	306134000	286205000	298725000	322826000	302523000	277274000	309068000	313276000	302103000	326568000	325534000	352716000	328377000		20		28.0169	28.0194	28.0909	28.068	28.1221	28.1553	28.1614	28.1896	28.0925	28.1542	28.2662	28.1725	28.0467	28.2033	28.2229	28.1705	28.2828	28.2782	28.3939	28.2908		28.0488	28.1571
O75970;O75970-2;O75970-3	MPDZ_HUMAN	MPDZ	Multiple PDZ domain protein	1467760	518830	759065	648915	671343	663837	563421			608878	652298		584650	416004					431849			12		20.4852	18.9849	19.5339	19.3077	19.3567	19.3405	19.1039			19.2158	19.3152		19.1572	18.6662					18.7202			19.5779	19.267
O75973	C1QRF_HUMAN	C1QL1	C1q-related factor	3734080	4097960	3092730	3492630	3191820	3052100	3184360	2919720	2330820	2243640	2185000	2167640	2799700	3353860	2288950	2199250	1869800	1833010	1554910	1634520		20		21.8323	21.9665	21.5604	21.7359	21.6059	21.5414	21.6026	21.4774	21.1524	21.0974	21.0592	21.0477	21.4168	21.6774	21.1263	21.0686	20.8345	20.8058	20.5684	20.6404		21.7738	21.5568
O75973;Q5VWW1;Q5VWW1-3;Q7Z5L3	C1QL2_HUMAN;C1QL3_HUMAN;C1QRF_HUMAN	C1QL1;C1QL2;C1QL3	C1q-related factor	3003020	2885840	2596940	2733380	2346910	2849800	2791050	2256340		2050170			2152350	2638400								11		21.518	21.4606	21.3084	21.3823	21.1623	21.4424	21.4124	21.1056		20.9673			21.0375	21.3312								21.4173	21.2807
O75976	CBPD_HUMAN	CPD	Carboxypeptidase D	10730800	11428700	10739200	10797000	10610100	11671100	10982000	10329600	10646900	10910300	11214500	10992700	10921300	11007900	11501100	10533900	10235100	10224600	9899040	9657360		20		23.3553	23.4462	23.3564	23.3641	23.3389	23.4764	23.3886	23.3003	23.3439	23.3792	23.4189	23.39	23.3806	23.392	23.4553	23.3285	23.287	23.2855	23.2389	23.2032		23.3805	23.3761
O76003	GLRX3_HUMAN	GLRX3	Glutaredoxin-3	47488200	48963300	50246800	50795700	44563100	47410700	48018300	48779600	44621900	47383600	46670800	48611700	47763000	46564000	49855100	49031600	41029600	42752800	48315300	43310900		20		25.5011	25.5452	25.5825	25.5982	25.4093	25.4987	25.5171	25.5398	25.4112	25.4979	25.476	25.5348	25.5094	25.4727	25.5712	25.5472	25.2902	25.3495	25.526	25.3682		25.5567	25.4912
O76021	RL1D1_HUMAN	RSL1D1	Ribosomal L1 domain-containing protein 1	117177000	93631500	90863400	84032400	188069000	101488000	95623800	134824000	167325000	118303000	134851000	111549000	102842000	142877000	121395000	118510000	197174000	142794000	120149000	159504000		20		26.8041	26.4805	26.4372	26.3244	27.4867	26.5967	26.5109	27.0065	27.3181	26.8179	27.0068	26.7331	26.6159	27.0902	26.8551	26.8204	27.5549	27.0894	26.8402	27.249		26.5116	26.9002
O76024	WFS1_HUMAN	WFS1	Wolframin	6221400	4426100	6589740	6596640	7162850	4934090	6559300	7114680	7098680	5258610	7056510	7578770	6577710	5098490	6982870	7243190	7683370	5162970	6937140	7406820		20		22.5688	22.0776	22.6518	22.6533	22.7721	22.2344	22.6451	22.7624	22.7591	22.3263	22.7505	22.8535	22.6492	22.2816	22.7354	22.7882	22.8733	22.2998	22.7259	22.8204		22.4879	22.6035
O76031	CLPX_HUMAN	CLPX	ATP-dependent Clp protease ATP-binding subunit clpX-like, mitochondrial	18857800	18675800	19550000	19234200	19899800	20366300	19214100	20207200	18746100	19486400	19628700	20095000	19648300	18401700	20424600	20072800	18936300	18292300	19296600	19237400		20		24.1687	24.1547	24.2207	24.1972	24.2463	24.2797	24.1957	24.2684	24.1601	24.216	24.2265	24.2603	24.2279	24.1333	24.2838	24.2587	24.1747	24.1247	24.2018	24.1974		24.1853	24.2475
O76062	ERG24_HUMAN	TM7SF2	Delta(14)-sterol reductase TM7SF2	10734600	7342240	6458730	5931200	10504800	8456300	8218280	6007800	9101660	9461880	9861880	8405570	6832740	9226790	7229240	7384900	11066700	9556130	7588890	8881010		20		23.3558	22.8078	22.6228	22.4999	23.3245	23.0116	22.9704	22.5184	23.1177	23.1737	23.2334	23.0029	22.704	23.1374	22.7854	22.8161	23.3997	23.188	22.8555	23.0823		22.8216	22.9562
O76071	CIAO1_HUMAN	CIAO1	Probable cytosolic iron-sulfur protein assembly protein CIAO1	14869800	14441900	14104500	14225800	14321800	13770600	14894600	12714000	14304400	13811500	13704000	13762400	14071500	13565700	13246700	13323800	13076000	11766100	13451000	12431500		20		23.8259	23.7838	23.7497	23.762	23.7717	23.7151	23.8283	23.5999	23.77	23.7194	23.7081	23.7142	23.7463	23.6935	23.6591	23.6675	23.6404	23.4881	23.6812	23.5675		23.7803	23.7287
O76080	ZFAN5_HUMAN	ZFAND5	AN1-type zinc finger protein 5	1271820	1177240	1339190	1256080	1087920	812807	1130070	1076140	132371	178283			684361	1312790	579629	466080						14		20.2785	20.167	20.3529	20.2605	20.0531	19.6326	20.108	20.0374	17.0142	17.4438			19.3844	20.3242	19.1448	18.8302						20.2647	19.9578
O76094	SRP72_HUMAN	SRP72	Signal recognition particle subunit SRP72	19404700	19163400	19242800	19509300	18856600	18858100	19138800	20008400	19651400	19386500	20898500	20296400	18566400	18616600	19055200	19135800	19024400	19159800	19508600	18890200		20		24.2099	24.1919	24.1978	24.2177	24.1686	24.1687	24.19	24.2541	24.2281	24.2085	24.3169	24.2747	24.1462	24.1501	24.1837	24.1898	24.1813	24.1916	24.2176	24.1711		24.2043	24.1953
O76095	JTB_HUMAN	JTB	Protein JTB	7108510	5637840	5910500	5136500	7252730	4323410	5193810	4730920	5767900	4223530	4378400	4645080	5584070	4647860	4355640	3595130	4482260	3331430	4460240	4047660		20		22.7611	22.4267	22.4948	22.2924	22.7901	22.0437	22.3084	22.1737	22.4596	22.01	22.062	22.1473	22.4129	22.1481	22.0545	21.7776	22.0958	21.6677	22.0887	21.9487		22.4938	22.329
O94760	DDAH1_HUMAN	DDAH1	N(G),N(G)-dimethylarginine dimethylaminohydrolase 1	16036100	16697500	15397800	16306000	14703900	15708400	15387700	18840800	14109700	15797000	15114100	16362100	15130800	16887400	15085400	15949200	12897000	15816500	15631800	15017800		20		23.9348	23.9931	23.8762	23.9589	23.8097	23.905	23.8753	24.1674	23.7502	23.9131	23.8494	23.9639	23.851	24.0094	23.8466	23.927	23.6205	23.9149	23.898	23.8402		23.9408	23.9393
O94760;O94760-2	DDAH1_HUMAN	DDAH1	N(G),N(G)-dimethylarginine dimethylaminohydrolase 1	13153000	13876400	12936700	13387700	11355100	13611200	12423700	12583900	11836400	13190300	11914600	12515300	13080000	13401300	12231400	12835100	11014200	12266000	12096900	11867500		20		23.6489	23.7261	23.625	23.6744	23.4368	23.6983	23.5666	23.5851	23.4967	23.653	23.5062	23.5772	23.6409	23.6759	23.5441	23.6136	23.3929	23.5482	23.5281	23.5005		23.6686	23.5717
O94760;O95865;O94760-2	DDAH1_HUMAN;DDAH2_HUMAN	DDAH1;DDAH2	N(G),N(G)-dimethylarginine dimethylaminohydrolase 1	10839900	13370100	12748800	12907700	10742900	13036600	11474700	12905500	11807000	13860300	12162600	12798900	11840900	13769900	12065600	13259800	10309100	13078800	12436900	11995900		20		23.3698	23.6725	23.6039	23.6217	23.3569	23.6361	23.452	23.6215	23.4931	23.7245	23.5359	23.6095	23.4973	23.715	23.5244	23.6606	23.2974	23.6407	23.5681	23.516		23.567	23.5166
O94761	RECQ4_HUMAN	RECQL4	ATP-dependent DNA helicase Q4	1372860	1526090	1451650	1469840	1103100	1421370	1305080	1439870	1073680	1000830	1236840	1198400	1385370	1132060	1392360	1370970		1020530	1306260	1227570		19		20.3888	20.5414	20.4693	20.4872	20.0731	20.4389	20.3157	20.4575	20.0341	19.9328	20.2382	20.1927	20.4018	20.1105	20.4091	20.3868		19.9609	20.317	20.2274		20.4717	20.3213
O94762	RECQ5_HUMAN	RECQL5	ATP-dependent DNA helicase Q5	1739130	1816340	2173420	2035570	1592360	1605420	1789460	1922810	1693390	1786340	1638980	2044890	1726940	1670570	1858930	1966720	1529130	1466050	1778580	1644880		20		20.7299	20.7926	21.0515	20.957	20.6027	20.6145	20.7711	20.8748	20.6915	20.7686	20.6444	20.9636	20.7198	20.6719	20.826	20.9074	20.5443	20.4835	20.7623	20.6496		20.8828	20.7158
O94763;O94763-3	RMP_HUMAN	URI1	Unconventional prefoldin RPB5 interactor 1	6185340	5308200	5578060	5566660	6738260	5139730	5108240	5784150	6035900	5287310	5359440	5563500	5286300	5119200	4877450	5284620	4941220	5028790	5271170	5084970		20		22.5604	22.3398	22.4113	22.4084	22.6839	22.2933	22.2844	22.4637	22.5251	22.3341	22.3537	22.4076	22.3338	22.2875	22.2177	22.3334	22.2364	22.2618	22.3297	22.2778		22.43	22.4313
O94766;O94766-2	B3GA3_HUMAN	B3GAT3	Galactosylgalactosylxylosylprotein 3-beta-glucuronosyltransferase 3	5750940	5594870	6373670	5913320	5561640	5786340	6459350	6025260	5990540	5526340	6498060	6257400	5120450	6184880	5842520	5489170	5940630	5387740	6098150	5869490		20		22.4554	22.4157	22.6037	22.4955	22.4071	22.4642	22.623	22.5226	22.5143	22.3979	22.6316	22.5771	22.2878	22.5603	22.4782	22.3882	22.5022	22.3612	22.5399	22.4848		22.4926	22.5042
O94776	MTA2_HUMAN	MTA2	Metastasis-associated protein MTA2	25176100	26089900	25942200	26060300	23902100	23237400	24697600	26429400	21060400	22446000	22612500	22042600	22469500	25528100	23990200	22775600	19304100	19897100	20910400	20219800		20		24.5856	24.637	24.6288	24.6354	24.5106	24.4699	24.5579	24.6556	24.328	24.42	24.4306	24.3938	24.4215	24.6056	24.5159	24.441	24.2024	24.2461	24.3177	24.2693		24.6217	24.5485
O94776;Q9BTC8	MTA2_HUMAN;MTA3_HUMAN	MTA2;MTA3	Metastasis-associated protein MTA2	7062280	6968960	7040420	7375200	7081110	5939120	7067270	6221990	6186280	5894560	6052070	5767310	6446050	6491470	6885680	6346160	5516140	5629680	6284570	5869240		20		22.7517	22.7325	22.7472	22.8143	22.7555	22.5018	22.7527	22.5689	22.5606	22.491	22.529	22.4595	22.62	22.6301	22.7152	22.5975	22.3952	22.4246	22.5834	22.4847		22.7614	22.6448
O94782	UBP1_HUMAN	USP1	Ubiquitin carboxyl-terminal hydrolase 1		460145	689330	766502	634250		532480	679444						528588								7			18.8117	19.3948	19.5479	19.2747		19.0224	19.374						19.0118								19.2515	19.2237
O94804	STK10_HUMAN	STK10	Serine/threonine-protein kinase 10	4025210	4090230	3702270	4215630	4156410	4196900	4110920	3513820	4526530	4164930	4361080	4313930	4044430	3847420	4016010	4269610	4660970	4086820	4488510	4540980		20		21.9406	21.9638	21.82	22.0073	21.9869	22.0009	21.971	21.7446	22.11	21.9899	22.0563	22.0406	21.9475	21.8755	21.9373	22.0257	22.1522	21.9625	22.0978	22.1146		21.9329	21.9259
O94805	ACL6B_HUMAN	ACTL6B	Actin-like protein 6B	7832030	7154520	7751210	7609610	8509660	7739660	9136490	7203870	8254040	8099810	8764750	8083150	7907260	7527910	8417430	7793990	7961510	7943920	9131340	7381270		20		22.901	22.7704	22.886	22.8594	23.0207	22.8838	23.1232	22.7803	22.9767	22.9495	23.0633	22.9465	22.9147	22.8438	23.0049	22.8939	22.9246	22.9214	23.1224	22.8154		22.8542	22.952
O94811	TPPP_HUMAN	TPPP	Tubulin polymerization-promoting protein	3648410	3405620		4036810	3865360	3900200		4217500	3851800	4348680		3847110	3939660	4387090				4186730	3662890			13		21.7988	21.6995		21.9448	21.8822	21.8951		22.008	21.8771	22.0521		21.8753	21.9096	22.0648				21.9974	21.8046			21.8144	21.9284
O94819	KBTBB_HUMAN	KBTBD11	Kelch repeat and BTB domain-containing protein 11	5473090	5696810	4812790	5232850	5108300	6943790	5396960	5423940	6691690	5710670	5361010	5457610	6467560	5359120	4745720	5931360	6623450	6104410	5306810	5299420		20		22.3839	22.4417	22.1984	22.3192	22.2844	22.7273	22.3637	22.3709	22.6739	22.4452	22.3541	22.3798	22.6248	22.3536	22.1782	22.4999	22.6592	22.5414	22.3394	22.3374		22.3358	22.4366
O94822;O94822-3	LTN1_HUMAN	LTN1	E3 ubiquitin-protein ligase listerin	7002510	7282140	6790160	6938780	6964530	7402150	7380430	6341510	6963300	7587810	7158510	7131340	7034170	7237790	6985830	6879170	7137990	7156840	7105210	7141690		20		22.7394	22.7959	22.695	22.7263	22.7316	22.8195	22.8153	22.5964	22.7313	22.8553	22.7712	22.7657	22.7459	22.7871	22.736	22.7138	22.7671	22.7709	22.7604	22.7678		22.7392	22.7407
O94826	TOM70_HUMAN	TOMM70	Mitochondrial import receptor subunit TOM70	30035100	32498200	32626400	32483200	30100100	33361600	33700000	28563900	33070300	34048500	34842700	33717000	33029300	30968500	35543800	34425100	33229200	34839700	38009800	35212000		20		24.8401	24.9539	24.9595	24.9532	24.8433	24.9917	25.0062	24.7677	24.979	25.0211	25.0544	25.007	24.9772	24.8843	25.0831	25.037	24.9859	25.0542	25.1799	25.0696		24.9267	24.9022
O94829	IPO13_HUMAN	IPO13	Importin-13	7223990	6919590	7020310	7589440	7219600	6933960	7012870	7575420	7248810	7030840	7548020	7553300	6646190	7214600	6647160	7332490	7820110	7097100	7768440	7891590		20		22.7844	22.7223	22.7431	22.8556	22.7835	22.7252	22.7416	22.8529	22.7893	22.7453	22.8477	22.8487	22.6641	22.7825	22.6643	22.8059	22.8988	22.7588	22.8892	22.9119		22.7763	22.7758
O94830;O94830-2	DDHD2_HUMAN	DDHD2	Phospholipase DDHD2	1302780	1159730	1298510	1215000		1104660	1041330			1161690		1255990	1054100	1098690	1066120	977420		833077	1060960	991902		15		20.3132	20.1454	20.3084	20.2125		20.0752	19.99			20.1478		20.2604	20.0076	20.0674	20.0239	19.8986		19.6681	20.0169	19.9198		20.2449	20.0326
O94842;O94842-2;O94842-3	TOX4_HUMAN	TOX4	TOX high mobility group box family member 4	3292430	3224140	4123540	3819400	3260620	3590210	3932910	3261970	3414590	3349970	3868350	4049060	3123800	3768260	4569270	3511280	3442390	3117160	3251180	3416590		20		21.6507	21.6205	21.9755	21.8649	21.6367	21.7756	21.9072	21.6373	21.7033	21.6757	21.8833	21.9492	21.5749	21.8455	22.1235	21.7436	21.715	21.5718	21.6325	21.7041		21.7779	21.7392
O94842;O94842-2;O94842-3;O15405;O15405-2	TOX3_HUMAN;TOX4_HUMAN	TOX3;TOX4	TOX high mobility group box family member 3	3842290	3813350	4327220	4386200	3363500	3794630	3818500	3956150	3519680	3657370	3746390	3914120	3703050	3553940	4111880	3977570	3025070	3263280	3392060	3224200		20		21.8735	21.8626	22.045	22.0645	21.6815	21.8555	21.8646	21.9157	21.747	21.8024	21.8371	21.9003	21.8203	21.761	21.9714	21.9235	21.5285	21.6379	21.6937	21.6205		21.9614	21.8293
O94855	SC24D_HUMAN	SEC24D	Protein transport protein Sec24D	5896640	4811830	5632930	5861840	5356060	4995950	5638450	5181430	5463390	4918960	5717680	5721170	5669710	4817020	5797340	5742550	5184430	4492670	5888620	5575150		20		22.4915	22.1982	22.4255	22.4829	22.3527	22.2523	22.4269	22.3049	22.3814	22.2299	22.447	22.4479	22.4348	22.1997	22.467	22.4533	22.3058	22.0991	22.4895	22.4106		22.3995	22.3342
O94856;O94856-10;O94856-11;O94856-12;O94856-13;O94856-3;O94856-4;O94856-5;O94856-6;O94856-7;O94856-8;O94856-9	NFASC_HUMAN	NFASC	Neurofascin	3667930	3282640	2991170	2828480		2734030	2802840		3298260				2724280	2471890	2309440	2587760		2421430		3262020		13		21.8065	21.6464	21.5123	21.4316		21.3826	21.4185		21.6533				21.3774	21.2372	21.1391	21.3033		21.2074		21.6373		21.5992	21.4005
O94864;O94864-2	ST65G_HUMAN	SUPT7L	STAGA complex 65 subunit gamma	1277290	1411200	1537160	1430500	1721650	1514720	1506700	1365710	1665440	1498360	1541240	1533650	1210110	1635380	1568580	1195050	1463570	1667780	1488920	1661840		20		20.2847	20.4285	20.5518	20.4481	20.7154	20.5306	20.523	20.3812	20.6675	20.515	20.5557	20.5485	20.2067	20.6412	20.581	20.1886	20.4811	20.6695	20.5058	20.6644		20.4283	20.5375
O94874	UFL1_HUMAN	UFL1	E3 UFM1-protein ligase 1	11286500	10505200	11553200	10993700	11782600	11539200	11472200	12407500	12249600	11557400	12292300	12140300	11349600	11141300	12742700	12475600	12967600	12036100	12937500	12863300		20		23.4281	23.3246	23.4618	23.3902	23.4902	23.46	23.4516	23.5647	23.5462	23.4623	23.5513	23.5333	23.4361	23.4094	23.6032	23.5726	23.6284	23.5209	23.6251	23.6168		23.4012	23.4916
O94880	PHF14_HUMAN	PHF14	PHD finger protein 14	7182130	6660960	6965220	6976200	10297500	7476490	6633180	8381140	9994750	8304170	8304580	7702990	6517500	9145880	8044810	7899330	10147800	8860340	7234270	9689920		20		22.776	22.6673	22.7317	22.734	23.2958	22.8339	22.6613	22.9987	23.2527	22.9854	22.9855	22.877	22.6359	23.1247	22.9396	22.9133	23.2747	23.0789	22.7864	23.2081		22.7273	22.9474
O94888	UBXN7_HUMAN	UBXN7	UBX domain-containing protein 7	24462800	22887800	24112300	24335200	23581000	23122700	22241000	24834300	23965000	23594700	22136500	24970900	22972900	23354600	24787700	24580200	21969400	23516200	25001400	23626800		20		24.5441	24.4481	24.5233	24.5365	24.4911	24.4628	24.4067	24.5658	24.5144	24.492	24.3999	24.5737	24.4534	24.4772	24.5631	24.551	24.389	24.4872	24.5755	24.4939		24.513	24.4816
O94901-9	SUN1_HUMAN	SUN1	Isoform 8 of SUN domain-containing protein 1	16439100	13653600	12165600	12381900	24634400	14018500	13729800	16835700	21578500	16262000	16771300	15098700	14703300	18908200	15587100	15399900	23476600	18722100	15033900	21269900		20		23.9706	23.7028	23.5363	23.5617	24.5542	23.7408	23.7108	24.005	24.3631	23.955	23.9995	23.8479	23.8096	24.1725	23.8938	23.8764	24.4847	24.1582	23.8417	24.3423		23.6929	24.0027
O94903	PLPHP_HUMAN	PLPBP	Pyridoxal phosphate homeostasis protein	22989800	26785600	25337500	26903400	26384200	26932800	24898700	27080300	25806800	27782300	27715100	27117500	25717700	27485500	24788500	26307800	24877000	25686600	26417100	25175700		20		24.4545	24.675	24.5948	24.6813	24.6532	24.6829	24.5696	24.6907	24.6212	24.7277	24.7242	24.6927	24.6163	24.7122	24.5632	24.649	24.5683	24.6145	24.655	24.5855		24.6014	24.6491
O94905	ERLN2_HUMAN	ERLIN2	Erlin-2	15390700	15978100	16193000	15688500	18768700	17782900	16673200	17075900	18057800	17989200	19031800	16566200	16949900	18180900	17694800	17387600	21154400	19677500	18653000	19664200		20		23.8756	23.9296	23.9489	23.9032	24.1618	24.084	23.991	24.0255	24.1061	24.1006	24.1819	23.9817	24.0148	24.1159	24.0768	24.0516	24.3345	24.23	24.1529	24.2291		23.9143	24.0656
O94905;O75477	ERLN1_HUMAN;ERLN2_HUMAN	ERLIN1;ERLIN2	Erlin-1	17327800	16308100	17872200	16711200	20649000	18169600	17977700	19421800	19528200	17871500	19830300	18659100	17348300	18539000	19059000	19147400	22403500	19299100	18753400	20920100		20		24.0466	23.9591	24.0912	23.9943	24.2996	24.115	24.0997	24.2112	24.2191	24.0912	24.2412	24.1534	24.0483	24.1441	24.184	24.1906	24.4172	24.202	24.1606	24.3184		24.0228	24.1814
O94906	PRP6_HUMAN	PRPF6	Pre-mRNA-processing factor 6	28361900	27078000	28378600	27019200	29898000	27808300	27599500	28110600	29113600	28281200	28772900	27595500	28062100	27348000	29724400	28674900	29340100	28795300	28968700	29073400		20		24.7575	24.6906	24.7583	24.6875	24.8335	24.729	24.7181	24.7446	24.7952	24.7533	24.7782	24.7179	24.7421	24.7049	24.8251	24.7733	24.8064	24.7793	24.788	24.7932		24.7235	24.7563
O94913	PCF11_HUMAN	PCF11	Pre-mRNA cleavage complex 2 protein Pcf11	1882730	1963440	2300150	2166740	1741990	2146160	2031580	1503790	1858460	1787830	1983620	1881630	2056730	1680080	2099600	2143280	1691860	1600040	1508530	1966780		20		20.8444	20.905	21.1333	21.0471	20.7323	21.0333	20.9542	20.5202	20.8257	20.7698	20.9197	20.8436	20.9719	20.6801	21.0017	21.0314	20.6902	20.6097	20.5247	20.9074		20.9824	20.81
O94915	FRYL_HUMAN	FRYL	Protein furry homolog-like	3199080	3028190	3034790	3134360	3231340	3327340	3173700	2969110	3118960	3358230	3114080	3267270	3195020	2782100	3173820	3347380	3639440	2931510	3122450	3410260		20		21.6092	21.53	21.5332	21.5797	21.6237	21.6659	21.5977	21.5016	21.5726	21.6793	21.5704	21.6397	21.6074	21.4077	21.5978	21.6746	21.7953	21.4832	21.5742	21.7015		21.563	21.5972
O94919	ENDD1_HUMAN	ENDOD1	Endonuclease domain-containing 1 protein	5494740	5174870	6558490	6049120	5878550	5824960	6693150	6485820	5809170	5609540	6988970	6668480	5815030	5197120	7054450	6674130	6346660	5287440	6911280	6730370		20		22.3896	22.3031	22.6449	22.5283	22.487	22.4738	22.6743	22.6289	22.4699	22.4195	22.7366	22.6689	22.4714	22.3093	22.7501	22.6701	22.5976	22.3341	22.7205	22.6823		22.4665	22.566
O94925-3	GLSK_HUMAN	GLS	Isoform 3 of Glutaminase kidney isoform, mitochondrial	41047500	43799900	43572400	41075400	36725200	40916100	40609200	40445700	36968500	39722000	40668600	38668500	39328100	37311500	42065200	39364100	35324900	39510600	43264500	37728500		20		25.2908	25.3844	25.3769	25.2918	25.1303	25.2862	25.2753	25.2695	25.1398	25.2434	25.2774	25.2047	25.2291	25.1531	25.3261	25.2304	25.0742	25.2357	25.3667	25.1692		25.336	25.2403
O94927	HAUS5_HUMAN	HAUS5	HAUS augmin-like complex subunit 5	5146950	5425650	5191840	5416150	5246990	5401920	5430120	5376700	5123740	5334290	5082230	5177940	5466860	5062780	5181660	5108690	5118590	5210420	5732370	5377080		20		22.2953	22.3714	22.3078	22.3688	22.3231	22.365	22.3726	22.3583	22.2888	22.3469	22.277	22.3039	22.3823	22.2715	22.305	22.2845	22.2873	22.313	22.4507	22.3584		22.3358	22.3547
O94952	FBX21_HUMAN	FBXO21	F-box only protein 21	4868980	4440270	4579870	4660270	4880690	3996640	4445520	4501210	4069470	3460290	3830560	3997210	4460230	4041980	3551600	4065620	3047940	2725970	2787980	2953110		20		22.2152	22.0822	22.1269	22.152	22.2187	21.9304	22.0839	22.1019	21.9564	21.7225	21.8691	21.9306	22.0887	21.9466	21.76	21.955	21.5394	21.3783	21.4108	21.4938		22.1441	22.0837
O94953	KDM4B_HUMAN	KDM4B	Lysine-specific demethylase 4B	2011540	2039140	2545750	2356290	1606200	1990820	2260740	2339420	1586050	1819310	1981980	2048670	1934880	2036790	2176480	2203520		720005	1255380			18		20.9399	20.9595	21.2797	21.1681	20.6152	20.9249	21.1084	21.1577	20.597	20.795	20.9185	20.9663	20.8838	20.9579	21.0536	21.0714		19.4576	20.2597			21.0868	20.9516
O94964	MTCL2_HUMAN	MTCL2	Microtubule cross-linking factor 2	4692830	5167260	5055870	5332670	4571520	4149100	4922960	5037880	3969190	4129610	4249380	4365020	4183000	4664520	4228060	3933110	2076050	1649430	2624620	2493210		20		22.162	22.301	22.2695	22.3464	22.1242	21.9844	22.2311	22.2644	21.9204	21.9776	22.0188	22.0576	21.9961	22.1533	22.0116	21.9072	20.9854	20.6535	21.3237	21.2496		22.2697	22.151
O94964;Q5TF21;Q9Y4B5;Q9Y4B5-2	MTCL1_HUMAN;MTCL2_HUMAN;MTCL3_HUMAN	MTCL1;MTCL2;MTCL3	Microtubule cross-linking factor 2	2985260	4644570	4386500	4211450	2934240	4239910	4023900	4380770	4087110	3974520	4907840	4921540	3588430	4894940	3415520	3344270		3021720				17		21.5094	22.1471	22.0646	22.0059	21.4846	22.0156	21.9402	22.0628	21.9626	21.9223	22.2267	22.2307	21.7749	22.2229	21.7037	21.6733		21.5269				21.9318	21.8758
O94966-5;O94966-6;O94966-7	UBP19_HUMAN	USP19	Isoform 5 of Ubiquitin carboxyl-terminal hydrolase 19	7612420	7190500	7164940	7403330	7298340	6366470	6883620	6459240	6602200	6275180	5685740	6072980	6682630	6655030	6069240	6108210	5819170	5826580	5902940	6170090		20		22.8599	22.7777	22.7725	22.8197	22.7991	22.6021	22.7147	22.6229	22.6545	22.5812	22.4389	22.534	22.672	22.666	22.5331	22.5423	22.4724	22.4742	22.493	22.5569		22.8075	22.6847
O94967;O94967-2	WDR47_HUMAN	WDR47	WD repeat-containing protein 47	3437650	4135850	4100540	4063120	3705480	4296500	4098700	3705100	3778120	4291470	3943900	4052940	3823080	3977790	4023400	4096290	3746870	4051720	4003830	3901920		20		21.713	21.9798	21.9674	21.9542	21.8212	22.0347	21.9667	21.8211	21.8492	22.033	21.9112	21.9505	21.8663	21.9235	21.94	21.9659	21.8373	21.9501	21.9329	21.8958		21.9036	21.9109
O94973	AP2A2_HUMAN	AP2A2	AP-2 complex subunit alpha-2	8478010	8048700	7296540	6421540	7148430	7747360	6598500	5434860	8306510	6412630	7707940	6522620	7538250	7800040	6882330	6779530	7766480	7386870	6551380	7606890		20		23.0153	22.9403	22.7988	22.6145	22.7692	22.8853	22.6537	22.3738	22.9858	22.6125	22.8779	22.637	22.8458	22.8951	22.7145	22.6928	22.8888	22.8165	22.6434	22.8589		22.8422	22.6705
O94973-2;O94973-3	AP2A2_HUMAN	AP2A2	Isoform 2 of AP-2 complex subunit alpha-2	3433670				3118620		2153820		3439860	3642320	2967300	3284240	3425260	3532460		2847370						10		21.7113				21.5725		21.0385		21.7139	21.7964	21.5007	21.6471	21.7078	21.7522		21.4412						21.7113	21.3055
O94973;O94973-2	AP2A2_HUMAN	AP2A2	AP-2 complex subunit alpha-2	5469710	5227750	4371980	4626060	5507710	4812790	4716430	5406710	5444080	5376540	4660070	4949810	5142110	5625360	3774400	4490600	4865300	4910550	4180130	4301160		20		22.383	22.3178	22.0599	22.1414	22.393	22.1984	22.1693	22.3663	22.3763	22.3582	22.1519	22.2389	22.2939	22.4235	21.8478	22.0985	22.2141	22.2275	21.9951	22.0363		22.2255	22.2818
O94973;O94973-2;O94973-3	AP2A2_HUMAN	AP2A2	AP-2 complex subunit alpha-2	14755500	14867600	13924300	14438600	14423100	15566300	15209700	12663100	15499700	15947100	14719600	14269700	15520400	14930200	13615700	14420800	15632700	14950700	13252800	13536500		20		23.8147	23.8257	23.7311	23.7834	23.7819	23.8919	23.8585	23.5941	23.8857	23.9268	23.8112	23.7665	23.8877	23.8317	23.6988	23.7816	23.8981	23.8337	23.6598	23.6904		23.7887	23.7816
O94973;O94973-2;O95782;O95782-2;O94973-3	AP2A1_HUMAN;AP2A2_HUMAN	AP2A1;AP2A2	AP-2 complex subunit alpha-2	12068800	12155100	11722200	11916300	12461300	12045000	11958400	12577100	13138100	13070400	13858900	12489500	12573900	12150300	11151900	11870000	13080000	12979600	11300800	11352500		20		23.5248	23.5351	23.4827	23.5064	23.571	23.5219	23.5115	23.5843	23.6473	23.6398	23.7243	23.5742	23.5839	23.5345	23.4108	23.5008	23.6409	23.6297	23.4299	23.4365		23.5123	23.5472
O94979	SC31A_HUMAN	SEC31A	Protein transport protein Sec31A	28796400	28344200	27347800	27848100	28009400	29248400	28352100	25842500	28093600	30261100	28079300	28014200	29555200	27373200	28550300	28614300	28687900	28792000	29603500	28161400		20		24.7794	24.7566	24.7049	24.7311	24.7394	24.8019	24.757	24.6232	24.7437	24.851	24.743	24.7397	24.8169	24.7063	24.767	24.7702	24.7739	24.7792	24.8193	24.7472		24.743	24.7304
O94992	HEXI1_HUMAN	HEXIM1	Protein HEXIM1	2080520	2017960	2171790	2013290	1900790	1959720	1793170	1860280	1923490	1903000	1951810	2134410	2070270	1908140	2059900	1925310	2119980	2006100	1895690	1506580		20		20.9885	20.9445	21.0505	20.9411	20.8582	20.9022	20.7741	20.8271	20.8753	20.8598	20.8964	21.0254	20.9814	20.8637	20.9741	20.8767	21.0156	20.936	20.8543	20.5228		20.9811	20.8404
O95059	RPP14_HUMAN	RPP14	Ribonuclease P protein subunit p14	1260190		1038120		1447470	1178220	1099390		1086700		1112200	969031	1143170	1017320	1131020	955202	1444140	836673	1132260	1357830		16		20.2652		19.9855		20.4651	20.1682	20.0683		20.0515		20.085	19.8862	20.1246	19.9563	20.1092	19.8654	20.4618	19.6743	20.1108	20.3729		20.1254	20.2339
O95067	CCNB2_HUMAN	CCNB2	G2/mitotic-specific cyclin-B2		1896800		1807290		1751400	1893120	2244690						2144560								6			20.8551		20.7854		20.7401	20.8523	21.0981						21.0323								20.8203	20.8968
O95070	YIF1A_HUMAN	YIF1A	Protein YIF1A	13562200	15189500	15576600	16409300	16938700	14246000	16508300	15123700	15595000	15567100	15010600	15340600	14961600	16255200	15166600	15519200	17318800	16222300	18110200	18231500		20		23.6931	23.8566	23.8929	23.968	24.0138	23.7641	23.9767	23.8503	23.8946	23.892	23.8395	23.8709	23.8348	23.9544	23.8544	23.8876	24.0458	23.9515	24.1103	24.1199		23.8526	23.9012
O95071;O95071-2	UBR5_HUMAN	UBR5	E3 ubiquitin-protein ligase UBR5	6389700	6676440	7034810	7091090	6069940	6551460	6531420	6469420	5948360	6209100	6318810	6476410	6274890	5873150	6947100	6529230	5970240	5919390	6635780	6422000		20		22.6073	22.6706	22.7461	22.7576	22.5333	22.6434	22.639	22.6252	22.5041	22.566	22.5912	22.6268	22.5812	22.4857	22.728	22.6385	22.5094	22.497	22.6618	22.6146		22.6954	22.6102
O95072	REC8_HUMAN	REC8	Meiotic recombination protein REC8 homolog	3424720	3356660	2895580	3044660	3083630		2948150	2853240					2467170	3376240		2506940						10		21.7076	21.6786	21.4654	21.5378	21.5562		21.4914	21.4442					21.2344	21.687		21.2575						21.5974	21.4972
O95081	AGFG2_HUMAN	AGFG2	Arf-GAP domain and FG repeat-containing protein 2	3337460	3364850	3442530	3423040	2934170	3023640	3121400	3281720	2905610	3181710	3104570	3464190	3118440	3168580	3044210	3034370	2773380	2838760	3066250	2914430		20		21.6703	21.6821	21.715	21.7068	21.4845	21.5279	21.5738	21.646	21.4704	21.6014	21.566	21.7241	21.5724	21.5954	21.5376	21.533	21.4032	21.4368	21.548	21.4748		21.6936	21.558
O95104;O95104-2;O95104-3	SCAF4_HUMAN	SCAF4	SR-related and CTD-associated factor 4	11985600	12888800	14017600	13374900	9515470	12648800	13296200	8360580	10852900	12777100	11342700	11282200	12949600	11896900	13349800	13887900	10095300	12497400	12126600	12445300		20		23.5148	23.6196	23.7407	23.673	23.1818	23.5925	23.6645	22.9952	23.3716	23.6071	23.4353	23.4275	23.6264	23.5041	23.6703	23.7273	23.2672	23.5751	23.5317	23.5691		23.637	23.3585
O95104;O95104-3	SCAF4_HUMAN	SCAF4	SR-related and CTD-associated factor 4	9099740	8951260	10942400	11067600	6621070	9365160	9515290		10142800	10131300	9592340	10553000	9423070	10629600	12212300	11047700	6729900	9476350	8940510	10257300		19		23.1174	23.0937	23.3834	23.3998	22.6586	23.1589	23.1818		23.274	23.2723	23.1935	23.3311	23.1678	23.3416	23.5418	23.3972	22.6822	23.1759	23.0919	23.2901		23.2486	22.9998
O95139	NDUB6_HUMAN	NDUFB6	NADH dehydrogenase [ubiquinone] 1 beta subcomplex subunit 6	15755600	15826600	14331300	13983000	15139200	14409800	13099500	13495200	13332600	13709600	12541800	12512800	15038300	13780900	12381400	13497400	13242200	14938600	15383100	14150500		20		23.9094	23.9158	23.7727	23.7372	23.8518	23.7805	23.643	23.6859	23.6685	23.7087	23.5802	23.5769	23.8421	23.7162	23.5617	23.6862	23.6586	23.8325	23.8748	23.7543		23.8338	23.7403
O95140	MFN2_HUMAN	MFN2	Mitofusin-2	13102900	13825800	14309400	14015400	13491400	13485400	14615100	13629200	12692300	13223900	14147100	13491600	13794000	13374300	13502800	13394900	13353100	13312200	13517200	13009100		20		23.6434	23.7209	23.7705	23.7405	23.6855	23.6849	23.801	23.7002	23.5975	23.6566	23.754	23.6856	23.7175	23.673	23.6868	23.6752	23.6707	23.6662	23.6883	23.633		23.7188	23.7179
O95140;Q8IWA4	MFN1_HUMAN;MFN2_HUMAN	MFN1;MFN2	Mitofusin-2	4848930	4565850	5187110	4877790	4438080	4843110	5748280	5448830	4457600	4561000	5899750	4719720	4858360	4686860	4746440	4815670	4166990	3928510	4812300	4022200		20		22.2092	22.1225	22.3065	22.2178	22.0815	22.2075	22.4547	22.3775	22.0878	22.1209	22.4922	22.1703	22.212	22.1602	22.1784	22.1993	21.9906	21.9056	22.1983	21.9396		22.214	22.2803
O95155;O95155-2;O95155-4	UBE4B_HUMAN	UBE4B	Ubiquitin conjugation factor E4 B	7447530	7539110	7288470	7102530	7210500	7137550	6787080	5891150	6134070	6276270	6073940	6200940	6907600	6424990	6150140	7008400	5392520	5764140	5452580	5538110		20		22.8283	22.846	22.7972	22.7599	22.7817	22.767	22.6944	22.4901	22.5484	22.5815	22.5342	22.5641	22.7198	22.6153	22.5522	22.7407	22.3625	22.4587	22.3785	22.401		22.8078	22.6833
O95159	ZFPL1_HUMAN	ZFPL1	Zinc finger protein-like 1	5957830				7547320	6594180		7338740		6596490	7211940	7266770	5664300	6902880	6908940		6379270	6130330	5648650	5854910		14		22.5064				22.8475	22.6528		22.8071		22.6533	22.782	22.7929	22.4335	22.7188	22.72		22.605	22.5475	22.4295	22.4812		22.5064	22.7691
O95163	ELP1_HUMAN	ELP1	Elongator complex protein 1	18587900	18795600	18684800	19582400	18560100	19329900	19293700	18817100	19042100	19067400	19602700	19022900	19579800	18442500	19343400	19991800	18498300	17436000	18088800	17741100		20		24.1479	24.1639	24.1554	24.2231	24.1457	24.2043	24.2016	24.1655	24.1827	24.1846	24.2245	24.1812	24.2229	24.1365	24.2053	24.2529	24.1409	24.0556	24.1086	24.0806		24.1725	24.1793
O95164	UBL3_HUMAN	UBL3	Ubiquitin-like protein 3	1442650	1472710	1386540	1496960	1462820		1471940	1700650						1473700	1018870							9		20.4603	20.49	20.4031	20.5136	20.4803		20.4893	20.6977						20.491	19.9585							20.4667	20.5558
O95167	NDUA3_HUMAN	NDUFA3	NADH dehydrogenase [ubiquinone] 1 alpha subcomplex subunit 3	7069840	7991160	7419020	8630800	5893600	6683220	8717430	7911120	8998770	5692150	6610120	7521310	5533200	8492260	6881470	7300580	3815060	5137600	4302130	3542580		20		22.7532	22.93	22.8228	23.0411	22.4907	22.6721	23.0555	22.9155	23.1013	22.4405	22.6562	22.8426	22.3997	23.0177	22.7143	22.7996	21.8633	22.2927	22.0366	21.7564		22.8868	22.7834
O95168	NDUB4_HUMAN	NDUFB4	NADH dehydrogenase [ubiquinone] 1 beta subcomplex subunit 4	17232100	19125600	15977900	15586300	18531100	19272600	17803300	16067900	16527100	18267900	17540800	16746900	18253100	17821400	16217400	15763200	17990000	19662900	19496700	19112400		20		24.0386	24.189	23.9296	23.8938	24.1434	24.2	24.0856	23.9377	23.9783	24.1228	24.0642	23.9974	24.1216	24.0871	23.951	23.9101	24.1007	24.229	24.2167	24.188		24.0127	24.0917
O95169;O95169-3	NDUB8_HUMAN	NDUFB8	NADH dehydrogenase [ubiquinone] 1 beta subcomplex subunit 8, mitochondrial	9841990	10631500	10081300	10808700	10461900	11748900	12062300	9214010	12340700	11380500	11148700	11586400	11011800	10522300	11444100	10340400	11502200	10947500	10594200	8959040		20		23.2305	23.3418	23.2652	23.3657	23.3186	23.486	23.524	23.1354	23.5569	23.4401	23.4104	23.4659	23.3925	23.3269	23.4481	23.3018	23.4554	23.3841	23.3368	23.0949		23.3008	23.366
O95182	NDUA7_HUMAN	NDUFA7	NADH dehydrogenase [ubiquinone] 1 alpha subcomplex subunit 7	3935380	3984270	3484350	2654700	3809320	4175940	3035360	3610790	4224820	3282180	3172770	2906690	4722880	3248030	3129210	2762310	6091390	2854330	1840560	1579690		20		21.9081	21.9259	21.7325	21.3401	21.8611	21.9937	21.5334	21.7839	22.0105	21.6462	21.5973	21.4709	22.1712	21.6311	21.5774	21.3974	22.5383	21.4447	20.8117	20.5912		21.7266	21.793
O95185	UNC5C_HUMAN	UNC5C	Netrin receptor UNC5C	9016930	9448930	9419810	9037510	8644070	9559070	9211500	8695450	7088490	8075040	7243900	7251920	8256930	9587490	8244180	7680660	6350040	7124410	6334050	6195230		20		23.1042	23.1717	23.1673	23.1075	23.0433	23.1884	23.135	23.0518	22.757	22.945	22.7883	22.7899	22.9772	23.1927	22.9749	22.8728	22.5983	22.7643	22.5947	22.5627		23.1377	23.1046
O95185;Q8IZJ1;Q8IZJ1-2	UNC5B_HUMAN;UNC5C_HUMAN	UNC5B;UNC5C	Netrin receptor UNC5C	2605840	2973450	3095750	3340380	3082650	2905820	3068850	3320610	2611220	2739460		2479350	2846850	2884700	2878650	2732090	2363480	1983560	2322410	1647560		19		21.3133	21.5037	21.5619	21.6716	21.5557	21.4705	21.5493	21.663	21.3163	21.3855		21.2415	21.4409	21.46	21.457	21.3816	21.1725	20.9197	21.1472	20.6519		21.5126	21.5596
O95197-5	RTN3_HUMAN	RTN3	Isoform 5 of Reticulon-3	5228170	3477700	2573480	2327680	4521020	3182940	3370030	1689120	3242200	3639940	2811920	1710440	3897170	2253820	2007260	1739120	3340740	2627940	2102450	1113010		20		22.3179	21.7297	21.2953	21.1505	22.1082	21.6019	21.6843	20.6878	21.6285	21.7955	21.4231	20.7059	21.894	21.1039	20.9368	20.7299	21.6717	21.3255	21.0036	20.086		21.6233	21.5206
O95197;O95197-2;O95197-7	RTN3_HUMAN	RTN3	Reticulon-3	18670600	23002400	20342300	21463800	20685900	21031300	21934100	21839100	19050100	23729200	21541200	21362100	19957800	22627200	21933800	21519900	21517000	24903200	26156100	24920100		20		24.1543	24.4553	24.278	24.3554	24.3021	24.326	24.3867	24.3804	24.1833	24.5002	24.3606	24.3486	24.2504	24.4316	24.3867	24.3592	24.359	24.5698	24.6406	24.5708		24.3107	24.3488
O95197;O95197-2;O95197-7;O95197-5	RTN3_HUMAN	RTN3	Reticulon-3	27372400	29293800	27050600	26573600	28207100	28830300	28080300	22498700	27887800	31279400	23728900	26385300	28694000	28100300	27959500	25572500	31967100	29562100	28341200	24796800		20		24.7062	24.8041	24.6892	24.6635	24.7496	24.7811	24.7431	24.4233	24.7331	24.8987	24.5001	24.6532	24.7742	24.7441	24.7368	24.6081	24.9301	24.8172	24.7564	24.5637		24.7157	24.6743
O95202	LETM1_HUMAN	LETM1	Mitochondrial proton/calcium exchanger protein	38086900	39427800	40589400	38989700	38372600	44015800	40912700	36165500	40460800	43012600	42712100	41613800	40767700	39692100	42682300	42627700	42834500	44534700	43534700	43193600		20		25.1828	25.2327	25.2746	25.2166	25.1936	25.3915	25.286	25.1081	25.27	25.3583	25.3481	25.3106	25.2809	25.2423	25.3471	25.3453	25.3523	25.4084	25.3757	25.3643		25.2267	25.2448
O95208;O95208-2	EPN2_HUMAN	EPN2	Epsin-2	4416640	4156520	4261270	4581710	4424180	4020220	4285190	4063240	4787550	4401480	3949590	4608020	4212050	4225930	3742420	3203430	4942410	3806450	4019750	3855240		20		22.0745	21.9869	22.0229	22.1275	22.077	21.9388	22.0309	21.9542	22.1909	22.0696	21.9133	22.1357	22.0061	22.0108	21.8355	21.6112	22.2368	21.86	21.9387	21.8784		22.0529	22.0002
O95214	LERL1_HUMAN	LEPROTL1	Leptin receptor overlapping transcript-like 1	2416500	2967460	3913880	3644330	3272880	2890190	4573180	2679180	2715230	2794710	3038340	2795730	3642960	3192470	3343540	2981740	2529850	1963870	2348380	1956070		20		21.2045	21.5008	21.9002	21.7972	21.6421	21.4627	22.1248	21.3534	21.3726	21.4143	21.5349	21.4148	21.7967	21.6062	21.6729	21.5077	21.2706	20.9053	21.1632	20.8995		21.6007	21.6457
O95218-2	ZRAB2_HUMAN	ZRANB2	Isoform 2 of Zinc finger Ran-binding domain-containing protein 2	22508800	23176900	21587300	22370700	20245200	23436000	23676700	20801300	20607900	22741200	20088500	22648900	21672200	20849600	22286000	23480600	21418000	21811000	23441400	23173700		20		24.424	24.4662	24.3637	24.4151	24.2711	24.4822	24.497	24.3102	24.2967	24.4388	24.2599	24.4329	24.3693	24.3135	24.4096	24.485	24.3523	24.3786	24.4826	24.466		24.4172	24.3901
O95219	SNX4_HUMAN	SNX4	Sorting nexin-4	34335900	32779400	32805800	33214700	33693000	33164400	34007600	32462100	33037400	34629100	34917100	33474600	33207500	32374800	31744400	33604300	34123600	34041900	33714200	32012100		20		25.0332	24.9663	24.9674	24.9853	25.0059	24.9831	25.0194	24.9523	24.9776	25.0455	25.0574	24.9966	24.985	24.9484	24.92	25.0021	25.0243	25.0208	25.0069	24.9321		24.9881	24.9902
O95229	ZWINT_HUMAN	ZWINT	ZW10 interactor	1655130	1502620	1110870	2098300	1369500	971162	1798870	1180780	1361300	600469	1001750	1181540	1072640	1409010	1337200	1482940		392989	503167	754069		19		20.6585	20.519	20.0833	21.0008	20.3852	19.8894	20.7787	20.1713	20.3766	19.1957	19.9341	20.1722	20.0327	20.4263	20.3508	20.5		18.5841	18.9407	19.5243		20.5654	20.3061
O95232	LC7L3_HUMAN	LUC7L3	Luc7-like protein 3	31914700	29313900	32359400	31729600	33543000	30695300	28973300	36630100	34265600	31710200	32982500	35862000	32205100	32884500	35426100	35005600	29862500	30997400	35088800	35581500		20		24.9277	24.8051	24.9477	24.9193	24.9995	24.8715	24.7882	25.1265	25.0303	24.9184	24.9752	25.096	24.9408	24.9709	25.0783	25.0611	24.8318	24.8856	25.0645	25.0846		24.9	24.9464
O95235	KI20A_HUMAN	KIF20A	Kinesin-like protein KIF20A	4948820	4700500	4751930	4519530	5512560	4174330	4823900	5362300	4735860	3554760	4493480	3902900	4036910	4868590	4703650	4300130	4938370	3497760	3776750	4738690		20		22.2387	22.1644	22.1801	22.1077	22.3943	21.9931	22.2018	22.3544	22.1752	21.7613	22.0994	21.8961	21.9448	22.2151	22.1653	22.0359	22.2356	21.738	21.8487	22.1761		22.1727	22.2359
O95239	KIF4A_HUMAN	KIF4A	Chromosome-associated kinesin KIF4A	8579390	9628150	9405180	9181100	7474560	8742950	8138340	8299020	7215180	7166870	7821780	7854020	8100700	7594970	9241190	8501820	6738090	6815450	8049340	7784030		20		23.0324	23.1988	23.165	23.1302	22.8336	23.0597	22.9563	22.9845	22.7826	22.7729	22.8991	22.905	22.9496	22.8566	23.1396	23.0193	22.6839	22.7004	22.9404	22.8921		23.1316	22.9585
O95239;Q2VIQ3	KIF4A_HUMAN;KIF4B_HUMAN	KIF4A;KIF4B	Chromosome-associated kinesin KIF4A	10881900	12310100	11507700	10997500	9334090	11500800	10072600	10179100	9357380	9263220	10137500	9678610	10481000	9673500	10887000	10652700	8891820	9017640	9744680	9457310		20		23.3754	23.5533	23.4561	23.3907	23.1541	23.4552	23.2639	23.2791	23.1577	23.1431	23.2732	23.2064	23.3213	23.2056	23.3761	23.3447	23.084	23.1043	23.2162	23.173		23.4439	23.2881
O95239;Q9Y496;Q2VIQ3	KIF3A_HUMAN;KIF4A_HUMAN;KIF4B_HUMAN	KIF3A;KIF4A;KIF4B	Chromosome-associated kinesin KIF4A			6324710				6440850			5669960				5842570		7135950						5				22.5926				22.6188			22.4349				22.4782		22.7667						22.5926	22.6188
O95243-3;O95243;O95243-2;O95243-5;O95243-6	MBD4_HUMAN	MBD4	Methyl-CpG-binding domain protein 4	1022930				651511																	2		19.9643				19.3134																	19.9643	19.3134
O95248;O95248-4;O95248-5	MTMR5_HUMAN	SBF1	Myotubularin-related protein 5	3986140	4798420	4020650	4105490	3743020	5188080	4437500	3968430	4188480	4842640	4290390	4094630	3981540	4488900	4118000	4009110	4032960	4816280	4032900	4103090		20		21.9266	22.1941	21.939	21.9691	21.8358	22.3068	22.0813	21.9201	21.998	22.2074	22.0327	21.9653	21.9249	22.0979	21.9735	21.9349	21.9434	22.1995	21.9434	21.9683		22.0072	22.036
O95248;O95248-4;O95248-5;Q86WG5	MTMR5_HUMAN;MTMRD_HUMAN	SBF1;SBF2	Myotubularin-related protein 5	993438		941402		1198540	1231120		1054930	1010930		1297220	1199370	1034700	984682		987944	1562480	1144320				13		19.9221		19.8445		20.1928	20.2315		20.0087	19.9473		20.307	20.1938	19.9808	19.9093		19.9141	20.5754	20.1261				19.8833	20.1444
O95251;O95251-4	KAT7_HUMAN	KAT7	Histone acetyltransferase KAT7	12003500	10854400	10361500	10992600	16334100	11442900	11154000	13492600	14075500	11726200	12857800	11634900	11201500	12996000	12660100	12469000	16683500	12696300	12182800	14362100		20		23.517	23.3718	23.3047	23.39	23.9614	23.4479	23.4111	23.6857	23.7467	23.4832	23.6161	23.472	23.4172	23.6316	23.5938	23.5718	23.9919	23.5979	23.5383	23.7758		23.3959	23.6265
O95260	ATE1_HUMAN	ATE1	Arginyl-tRNA--protein transferase 1	5492860	6304230	6186090	5813740	5716630	6702530	5976830	6743680	5913120	6701690	6867760	6388690	5594890	6278620	6135970	6175860	6104360	6699980	5974950	6021420		20		22.3891	22.5879	22.5606	22.471	22.4467	22.6763	22.5109	22.6851	22.4955	22.6761	22.7114	22.6071	22.4157	22.582	22.5489	22.5582	22.5414	22.6757	22.5105	22.5217		22.5022	22.5798
O95292	VAPB_HUMAN	VAPB	Vesicle-associated membrane protein-associated protein B/C	49231300	45096000	49584200	47670000	56820400	45362200	49991900	56388500	58444500	51721900	51520900	54997600	46350200	53022900	52235200	51374500	57264200	51817600	52994100	59805800		20		25.5531	25.4265	25.5634	25.5066	25.7599	25.435	25.5752	25.7489	25.8006	25.6243	25.6187	25.7129	25.4661	25.6601	25.6385	25.6145	25.7711	25.6269	25.6593	25.8338		25.5124	25.6297
O95295	SNAPN_HUMAN	SNAPIN	SNARE-associated protein Snapin	5602610	5167830	4614970	7042660	5151820	4979130	7025020	5810640	10531700	4824280	5731950	8982080	4305790	6163950	7260850	7159090	4748830	4888990	5325800	5731800		20		22.4177	22.3011	22.1379	22.7477	22.2967	22.2475	22.7441	22.4703	23.3282	22.2019	22.4506	23.0986	22.0378	22.5554	22.7917	22.7713	22.1791	22.2211	22.3446	22.4506		22.4011	22.4396
O95297;O95297-2	MPZL1_HUMAN	MPZL1	Myelin protein zero-like protein 1	11085100	11550700	8953820	9918620	11016300	11045400	10342000	9777940	10648000	9864690	9589120	8729750	10354900	11234000	8654350	8201680	10396700	9792140	7290570	6834320		20		23.4021	23.4615	23.0941	23.2417	23.3931	23.3969	23.302	23.2211	23.3441	23.2338	23.193	23.0575	23.3038	23.4214	23.045	22.9675	23.3096	23.2232	22.7976	22.7044		23.2998	23.3283
O95298	NDUC2_HUMAN	NDUFC2	NADH dehydrogenase [ubiquinone] 1 subunit C2	6650880	6353280	6541810	5841400	6972530	6811900	7283740	5433970	6321680	5975190	6169410	6288320	7020100	6185660	6161220	5043820	7497690	6797040	6664310	6452850		20		22.6651	22.5991	22.6413	22.4779	22.7333	22.6996	22.7962	22.3736	22.5919	22.5106	22.5567	22.5842	22.7431	22.5605	22.5548	22.2661	22.838	22.6965	22.668	22.6215		22.5958	22.6507
O95299	NDUAA_HUMAN	NDUFA10	NADH dehydrogenase [ubiquinone] 1 alpha subcomplex subunit 10, mitochondrial	19727800	19603800	20211000	18575300	20495600	21260700	20668400	20292700	19511400	20243300	21769900	19823300	19724400	19162100	20032600	19636800	21132900	20582700	19371100	18382600		20		24.2337	24.2246	24.2686	24.1469	24.2888	24.3417	24.3009	24.2745	24.2178	24.2709	24.3758	24.2407	24.2335	24.1918	24.2558	24.2271	24.333	24.2949	24.2074	24.1318		24.2185	24.3015
O95302;O95302-3	FKBP9_HUMAN	FKBP9	Peptidyl-prolyl cis-trans isomerase FKBP9	4026740	3358020	3655110	3973890	3850630	3307710	3727880	3549150	3053240	3246410	3028920	3355430	3904640	3269670	3348910	2968400	3764780	2679430	3929060	3666480		20		21.9412	21.6792	21.8015	21.9221	21.8767	21.6574	21.8299	21.759	21.5419	21.6304	21.5304	21.6781	21.8968	21.6407	21.6753	21.5013	21.8441	21.3535	21.9058	21.806		21.836	21.7808
O95336	6PGL_HUMAN	PGLS	6-phosphogluconolactonase	21616900	22611800	23388500	24628000	19145000	21867000	23337800	21514100	25852600	23195600	22986500	25482300	21782700	22796800	23217500	23932300	18261800	21461200	22896600	21417800		20		24.3657	24.4306	24.4793	24.5538	24.1905	24.3823	24.4762	24.3588	24.6238	24.4673	24.4543	24.603	24.3767	24.4423	24.4687	24.5125	24.1223	24.3552	24.4486	24.3523		24.4573	24.3519
O95347	SMC2_HUMAN	SMC2	Structural maintenance of chromosomes protein 2	29172100	29713500	29681500	29415500	27999100	29571100	28465400	28705200	27603300	27665400	28971100	28929200	29215700	26617000	30992600	30282800	28514200	27390200	31127500	29076200		20		24.7981	24.8246	24.8231	24.8101	24.7389	24.8177	24.7627	24.7748	24.7183	24.7216	24.7881	24.786	24.8002	24.6658	24.8854	24.852	24.7652	24.7072	24.8917	24.7933		24.814	24.7735
O95352	ATG7_HUMAN	ATG7	Ubiquitin-like modifier-activating enzyme ATG7	6822790	6915480	6651860	6722300	6857020	6917080	7079370	6369900	7121520	6992870	7087490	7061370	7433660	6399560	6795120	6806470	7102070	6954950	6835320	6474510		20		22.7019	22.7214	22.6653	22.6805	22.7092	22.7217	22.7552	22.6028	22.7638	22.7375	22.7568	22.7515	22.8256	22.6095	22.6961	22.6985	22.7598	22.7296	22.7046	22.6263		22.6923	22.6972
O95359;O95359-3;O95359-1;O95359-5;O95359-6	TACC2_HUMAN	TACC2	Transforming acidic coiled-coil-containing protein 2	1312720	1136480	1393660	1218360		1277140	1595520	916804	1423750	1247930	1280470	1249280	1336270	1213390	1257380	964624		757812	1027230	860070		18		20.3241	20.1161	20.4104	20.2165		20.2845	20.6056	19.8063	20.4413	20.2511	20.2882	20.2527	20.3498	20.2106	20.262	19.8796		19.5315	19.9703	19.7141		20.2668	20.2321
O95359;O95359-3;O95359-1;O95359-5;O95359-6;O95359-2	TACC2_HUMAN	TACC2	Transforming acidic coiled-coil-containing protein 2	8352290	8192540	8743090	9083380	7945270	8045830	8727280	8453180	8133980	8207390	8159610	8618950	8528750	8383560	8957660	8571340	7145680	7679130	8453780	8709550		20		22.9937	22.9659	23.0597	23.1148	22.9217	22.9398	23.0571	23.0111	22.9555	22.9685	22.9601	23.0391	23.0239	22.9991	23.0947	23.0311	22.7686	22.8725	23.0112	23.0542		23.0335	22.9824
O95359;O95359-3;O95359-1;O95359-5;O95359-6;O95359-2;O75410;O75410-2;O75410-7;O75410-9;O75410-3;O75410-4;O75410-5;O75410-10;O75410-6	TACC1_HUMAN;TACC2_HUMAN	TACC1;TACC2	Transforming acidic coiled-coil-containing protein 1	5785640	6187850	6381780	6121380	5254850	4998490	5146450	4170660	4506560	4701320	5226820	3967560	4665680	5451660	5166230	5591440	4643190	4653980	4939130	4797020		20		22.464	22.561	22.6055	22.5454	22.3252	22.2531	22.2951	21.9918	22.1036	22.1646	22.3175	21.9198	22.1537	22.3783	22.3007	22.4148	22.1467	22.15	22.2358	22.1937		22.544	22.2163
O95363	SYFM_HUMAN	FARS2	Phenylalanine--tRNA ligase, mitochondrial	3527460	2964360	2761580	2668190	3825580	3067820	2400600	3074630	3443770	3103340	3509610	3211640	3741780	2484530	2769110	2731460	3256540	3109410	3682220	3313430		20		21.7502	21.4993	21.3971	21.3474	21.8672	21.5488	21.195	21.552	21.7156	21.5654	21.7429	21.6149	21.8353	21.2445	21.401	21.3812	21.6349	21.5682	21.8121	21.6599		21.4985	21.5407
O95372	LYPA2_HUMAN	LYPLA2	Acyl-protein thioesterase 2	17444300	21798800	19177900	18740600	17518300	20346100	19191200	18027700	20174800	22133700	20098000	19765300	19297200	21480000	18999500	19534300	16699800	22868100	20286000	19931200		20		24.0563	24.3777	24.1929	24.1597	24.0624	24.2782	24.1939	24.1037	24.2661	24.3997	24.2605	24.2365	24.2019	24.3565	24.1795	24.2195	23.9933	24.4468	24.274	24.2485		24.1967	24.1596
O95373	IPO7_HUMAN	IPO7	Importin-7	43881900	41308100	41372700	42318500	38512700	37506300	40817000	36266100	40060800	37897000	39902600	39023700	41022800	35886900	38472500	39056900	39325100	38067000	39925800	37851300		20		25.3871	25.2999	25.3022	25.3348	25.1988	25.1606	25.2827	25.1121	25.2557	25.1756	25.25	25.2178	25.2899	25.097	25.1973	25.2191	25.2289	25.182	25.2508	25.1738		25.331	25.1886
O95373;O15397	IPO7_HUMAN;IPO8_HUMAN	IPO7;IPO8	Importin-8	4297200		2354500	1777030		1550070	3006860			1471680	3576250		2669140				4026910					9		22.035		21.167	20.761		20.5639	21.5198			20.489	21.77		21.3479				21.9412					21.321	21.0419
O95376	ARI2_HUMAN	ARIH2	E3 ubiquitin-protein ligase ARIH2	14521900	13250900	13250700	13085000	13044400	12810600	12437400	13721600	13937400	13064600	12861600	13564600	12663000	12255700	12684300	13054300	13368000	13465500	13749900	14949900		20		23.7917	23.6596	23.6596	23.6414	23.6369	23.6108	23.5682	23.7099	23.7325	23.6392	23.6166	23.6933	23.5941	23.5469	23.5965	23.638	23.6723	23.6828	23.7129	23.8336		23.6881	23.6315
O95391	SLU7_HUMAN	SLU7	Pre-mRNA-splicing factor SLU7	7805170	7212090	8458200	8057080	8576380	7745240	7565050	8389440	7467730	7052340	7319270	7313390	7978400	8212860	8590820	7516050	6704710	6476220	7210700	6989720		20		22.896	22.782	23.0119	22.9418	23.0319	22.8849	22.8509	23.0001	22.8322	22.7497	22.8033	22.8021	22.9277	22.9695	23.0344	22.8415	22.6767	22.6267	22.7817	22.7368		22.9079	22.942
O95394	AGM1_HUMAN	PGM3	Phosphoacetylglucosamine mutase	8253940	8652200	8475660	8400160	8823120	8909570	8456400	9057720	8838930	8806960	8647140	8891940	9146960	8708560	8700560	8822400	9485080	8820560	9215910	9020850		20		22.9767	23.0446	23.0149	23.002	23.0729	23.0869	23.0116	23.1107	23.0754	23.0702	23.0438	23.0841	23.1249	23.054	23.0527	23.0727	23.1772	23.0724	23.1357	23.1048		23.0095	23.0705
O95396	MOCS3_HUMAN	MOCS3	Adenylyltransferase and sulfurtransferase MOCS3	15459000	14241700	13960500	14554200	16687600	15444000	15763600	16297900	16120900	16067400	16181300	16219500	15808000	14811400	15295400	15016000	15231600	14865300	15606300	16064400		20		23.8819	23.7636	23.7348	23.7949	23.9923	23.8805	23.9101	23.9582	23.9424	23.9376	23.9478	23.9512	23.9142	23.8202	23.8666	23.84	23.8606	23.8254	23.8956	23.9374		23.7938	23.9353
O95400	CD2B2_HUMAN	CD2BP2	CD2 antigen cytoplasmic tail-binding protein 2	20763800	20656600	21780900	21865700	20723700	20558600	21440400	20319400	19618500	20465200	19711000	19855400	20524400	20238300	20349300	20500100	20026400	18435800	19282700	18356200		20		24.3076	24.3001	24.3766	24.3822	24.3048	24.2932	24.3538	24.2764	24.2257	24.2867	24.2325	24.243	24.2908	24.2706	24.2785	24.2891	24.2554	24.136	24.2008	24.1298		24.3416	24.307
O95406	CNIH1_HUMAN	CNIH1	Protein cornichon homolog 1	1496570	1683340	2084410	1696220	1602340	1864330	2361370	1089370	1473420	1792970	1847660	1897870	1118120	2059920	2076220	1812810	2546470	1480290	1866070	1403140		20		20.5132	20.6829	20.9912	20.6939	20.6117	20.8302	21.1712	20.0551	20.4907	20.7739	20.8173	20.8559	20.0926	20.9742	20.9855	20.7898	21.2801	20.4974	20.8316	20.4202		20.7203	20.6671
O95415;O95415-2	BRI3_HUMAN	BRI3	Membrane protein BRI3	1653550	1430050	1385870	1538290	1783740	1834640	1953010	2019600	1450830	1771370	1997500	1772410	1584080	1668630	1745180	1419210	2113100	1457330	1680400	1867910		20		20.6571	20.4476	20.4024	20.5529	20.7665	20.8071	20.8973	20.9456	20.4684	20.7564	20.9298	20.7573	20.5952	20.6702	20.7349	20.4367	21.0109	20.4749	20.6804	20.833		20.515	20.8541
O95425;O95425-2;O95425-3;O95425-4	SVIL_HUMAN	SVIL	Supervillin	4407980	3265680	4316540	4790520	4583600	3457160	4407490	4677500	4457560	3632960	4363690	4529710	4247000	3435830	4198620	4401540	3730040	3183850	4043940	4221730		20		22.0717	21.639	22.0414	22.1918	22.128	21.7212	22.0715	22.1573	22.0878	21.7927	22.0571	22.111	22.018	21.7122	22.0015	22.0696	21.8308	21.6023	21.9473	22.0094		21.986	22.0195
O95429	BAG4_HUMAN	BAG4	BAG family molecular chaperone regulator 4	2533610	3101790	3164430	3506540	2725810	2640940	2845460	3325230	4155160	2601530	2481080	3607700	3309200	3036630	3066760	3468560	2559970	2613420	3686090	3075090		20		21.2728	21.5647	21.5935	21.7416	21.3783	21.3326	21.4402	21.665	21.9865	21.3109	21.2425	21.7826	21.6581	21.534	21.5483	21.7259	21.2877	21.3175	21.8137	21.5522		21.5431	21.454
O95433	AHSA1_HUMAN	AHSA1	Activator of 90 kDa heat shock protein ATPase homolog 1	82520400	75640600	77221300	78463800	74039100	67902900	74763400	77821700	73983700	69432200	75175500	74800400	78646500	68444800	70741900	74054600	68225600	65388500	71636700	66639700		20		26.2982	26.1727	26.2025	26.2255	26.1418	26.017	26.1558	26.2137	26.1407	26.0491	26.1638	26.1565	26.2289	26.0284	26.0761	26.1421	26.0238	25.9625	26.0942	25.9899		26.2247	26.1321
O95453;O95453-2	PARN_HUMAN	PARN	Poly(A)-specific ribonuclease PARN	11270400	10076800	10691900	10730700	14454000	10810900	11077400	12578000	13832600	11352300	12608300	12157100	11147900	12162700	12439700	12424200	14605200	12818700	12343300	14127000		20		23.426	23.2645	23.35	23.3552	23.785	23.366	23.4011	23.5844	23.7216	23.4365	23.5879	23.5353	23.4103	23.536	23.5684	23.5666	23.8	23.6117	23.5572	23.752		23.349	23.5341
O95456;O95456-2	PSMG1_HUMAN	PSMG1	Proteasome assembly chaperone 1	17854300	11837500	12662400	12371600	13934300	11006100	13182100	9541280	12071500	10738400	10727000	11861000	14059200	9960620	11297700	12199300	12745600	8647820	9558090	8973290		20		24.0898	23.4969	23.594	23.5605	23.7321	23.3918	23.6521	23.1858	23.5251	23.3563	23.3547	23.4997	23.745	23.2478	23.4295	23.5403	23.6035	23.0439	23.1883	23.0972		23.6853	23.4904
O95470	SGPL1_HUMAN	SGPL1	Sphingosine-1-phosphate lyase 1	9070600	10153000	8543360	8240140	12102500	10305800	9650270	9461660	10098700	11174000	10432200	8914650	9499440	11104700	9678310	9326510	12028900	12475000	11013300	10876400		20		23.1128	23.2754	23.0264	22.9742	23.5288	23.297	23.2021	23.1737	23.2677	23.4136	23.3145	23.0877	23.1794	23.4047	23.2063	23.1529	23.52	23.5725	23.3927	23.3747		23.0972	23.3004
O95475;O95343	SIX3_HUMAN;SIX6_HUMAN	SIX3;SIX6	Homeobox protein SIX3		4047310				3349560								4065990				3335220		3386070		5			21.9485				21.6755								21.9552				21.6694		21.6912		21.9485	21.6755
O95478	NSA2_HUMAN	NSA2	Ribosome biogenesis protein NSA2 homolog	29086200	22905900	21737800	22065400	45762600	22871700	24388700	35062200	38834000	28781000	30998500	27813900	24894600	32987300	28530300	28562700	39894500	29819900	27426800	39681000		20		24.7938	24.4492	24.3737	24.3953	25.4477	24.4471	24.5397	25.0634	25.2108	24.7786	24.8857	24.7293	24.5693	24.9754	24.766	24.7676	25.2497	24.8298	24.7091	25.2419		24.503	24.8745
O95486	SC24A_HUMAN	SEC24A	Protein transport protein Sec24A	7948950	7892430	8176690	8262540	7495740	8494980	8087710	7879690	7854600	8107150	8142920	8366520	7994790	7981570	8099720	8356890	8339280	8264540	8418820	7791580		20		22.9223	22.912	22.9631	22.9782	22.8376	23.0182	22.9473	22.9097	22.9051	22.9508	22.9571	22.9962	22.9306	22.9282	22.9494	22.9945	22.9915	22.9785	23.0052	22.8935		22.9439	22.9282
O95487	SC24B_HUMAN	SEC24B	Protein transport protein Sec24B	8782210	9656400	8836130	8877430	8511900	9915960	8893680	8947170	8988210	9743660	9177630	9160590	9122540	9185810	9441920	9163140	8894970	9881430	9686660	9096600		20		23.0662	23.2031	23.075	23.0817	23.021	23.2413	23.0843	23.093	23.0996	23.216	23.1297	23.127	23.121	23.131	23.1706	23.1274	23.0846	23.2363	23.2076	23.1169		23.1065	23.1099
O95487;O95486	SC24A_HUMAN;SC24B_HUMAN	SEC24A;SEC24B	Protein transport protein Sec24A	8215940	10244600	9883810	9874450	8345440	10888200	10114100	9525440	9094620	10229600	10159400	9823970	9372490	9925660	10186900	9233030	10220500	10470000	10523000	9883610		20		22.97	23.2884	23.2366	23.2353	22.9926	23.3763	23.2699	23.1834	23.1166	23.2862	23.2763	23.2279	23.16	23.2427	23.2802	23.1384	23.285	23.3198	23.327	23.2366		23.1826	23.2055
O95490;O95490-2;O95490-5;O95490-6;O95490-7;O95490-3;O95490-4	AGRL2_HUMAN	ADGRL2	Adhesion G protein-coupled receptor L2	2921410	2522610	2841520	2881740	2995050	2649870	2875010	3040930	2668410	2468420	2402010	2539530	2365150	2556980	2560800	2311050	2825620	2340090	2307900	2415570		20		21.4782	21.2665	21.4382	21.4585	21.5141	21.3375	21.4551	21.5361	21.3475	21.2352	21.1958	21.2761	21.1735	21.286	21.2882	21.1401	21.4301	21.1581	21.1381	21.2039		21.4104	21.4607
O95498-6	VNN2_HUMAN	VNN2	Isoform 6 of Pantetheine hydrolase VNN2	2257770									2219610			2510360									3		21.1065									21.0819			21.2595									21.1065	#DIV/0!
O95551;O95551-2	TYDP2_HUMAN	TDP2	Tyrosyl-DNA phosphodiesterase 2	10222300	9868040	10373300	10580200	10046500	9633790	9640900	9787320	9584740	9046460	9106760	9578570	10314400	9254740	10170400	9502550	9012270	8247450	8928450	8637440		20		23.2852	23.2343	23.3064	23.3349	23.2602	23.1997	23.2007	23.2225	23.1923	23.1089	23.1185	23.1914	23.2982	23.1418	23.2779	23.1799	23.1035	22.9755	23.09	23.0422		23.2902	23.2208
O95563	MPC2_HUMAN	MPC2	Mitochondrial pyruvate carrier 2	7849900	8046490	8834670	8936880	8374040	8571280	9133650	9083950	8064400	8589220	9221560	8902000	8767900	8200650	10049700	8788700	9729430	9151350	11523800	10094200		20		22.9042	22.9399	23.0747	23.0913	22.9975	23.0311	23.1228	23.1149	22.9431	23.0341	23.1366	23.0857	23.0638	22.9673	23.2606	23.0672	23.2139	23.1256	23.4581	23.267		23.0026	23.0666
O95571	ETHE1_HUMAN	ETHE1	Persulfide dioxygenase ETHE1, mitochondrial	6750420	6746380	6809200	6864780	7036420	7412110	7012340	7611740	7456160	8094970	6832480	7218780	6951410	7081000	7244450	6968400	7660990	8069730	8025460	8210000		20		22.6865	22.6857	22.6991	22.7108	22.7464	22.8215	22.7415	22.8598	22.83	22.9486	22.704	22.7833	22.7289	22.7555	22.7884	22.7324	22.8691	22.9441	22.9362	22.969		22.6955	22.7923
O95573	ACSL3_HUMAN	ACSL3	Fatty acid CoA ligase Acsl3	23895500	22833300	23191500	21413400	25838400	23707100	23061000	23518800	24801400	24216400	26872000	22833600	20875800	25379400	24375000	22792300	26392000	25364500	23534700	24622700		20		24.5102	24.4446	24.4671	24.352	24.623	24.4988	24.459	24.4873	24.5639	24.5295	24.6796	24.4447	24.3153	24.5972	24.5389	24.442	24.6536	24.5963	24.4883	24.5535		24.4435	24.517
O95573;O60488;O60488-2	ACSL3_HUMAN;ACSL4_HUMAN	ACSL3;ACSL4	Long-chain-fatty-acid--CoA ligase 4	18834300	23933600	21125600	21310100	23784200	23576800	23351200	22505300	21199700	24336900	22653600	21005700	19313000	26393400	22176200	20247600	22712500	26137900	23317700	23718500		20		24.1669	24.5125	24.3325	24.345	24.5035	24.4909	24.477	24.4238	24.3375	24.5366	24.4332	24.3243	24.2031	24.6537	24.4025	24.2712	24.437	24.6396	24.4749	24.4995		24.3392	24.4738
O95602	RPA1_HUMAN	POLR1A	DNA-directed RNA polymerase I subunit RPA1	14725400	13481600	13724300	13942400	17193200	12294900	13422400	14492200	15570100	12992900	14267900	13211900	12944400	14256100	13813300	13291100	15464300	12953100	12618400	14990900		20		23.8118	23.6845	23.7102	23.733	24.0353	23.5516	23.6781	23.7888	23.8923	23.6312	23.7663	23.6553	23.6258	23.7651	23.7196	23.664	23.8824	23.6268	23.589	23.8376		23.7349	23.7635
O95613	PCNT_HUMAN	PCNT	Pericentrin	12370800	11782000	12402400	12280200	10995500	13289900	12954400	11217800	13512000	13447100	12558400	13186500	13351200	12149500	12940900	12635700	12246400	12963600	12248100	13499700		20		23.5604	23.4901	23.5641	23.5498	23.3904	23.6638	23.6269	23.4193	23.6877	23.6808	23.5821	23.6526	23.6705	23.5344	23.6254	23.591	23.5459	23.628	23.5461	23.6864		23.5411	23.5251
O95619	YETS4_HUMAN	YEATS4	YEATS domain-containing protein 4	4089870	4134310	4534510	4236180	4970580	4112660	4241660	4276860	4054190	3780170	4050980	3997820	4116440	4290980	4393790	4315180	4493720	3593090	4021470	3707190		20		21.9636	21.9792	22.1125	22.0143	22.245	21.9716	22.0162	22.0281	21.951	21.85	21.9498	21.9308	21.973	22.0329	22.067	22.041	22.0995	21.7768	21.9393	21.8219		22.0174	22.0652
O95625	ZBT11_HUMAN	ZBTB11	Zinc finger and BTB domain-containing protein 11	3376100	2891050	2761950	2874760	4506190	2556950	2594050	3070210	3474480	2422670	2983840	2961960	2630350	3113980	2553420	2448080	3263220	2858590	3058770	3476610		20		21.6869	21.4632	21.3973	21.455	22.1035	21.286	21.3068	21.5499	21.7284	21.2082	21.5087	21.4981	21.3268	21.5703	21.284	21.2232	21.6379	21.4469	21.5445	21.7292		21.5006	21.5615
O95628-2;O95628-8;O95628-9	CNOT4_HUMAN	CNOT4	Isoform 2 of CCR4-NOT transcription complex subunit 4	5233970	4708070	4817560	4904410	4727930	4467740	4503980	4628730	4693800	4692210	4885650	4856080	5075550	4417600	4612550	4652020	4440700	4188480	4407280	4333750		20		22.3195	22.1667	22.1999	22.2256	22.1728	22.0911	22.1028	22.1422	22.1623	22.1618	22.2201	22.2114	22.2751	22.0748	22.1371	22.1494	22.0824	21.998	22.0715	22.0472		22.2279	22.1272
O95630	STABP_HUMAN	STAMBP	STAM-binding protein	6820390	6371200	6904830	6959240	6672100	6459090	6622740	6508250	6689200	6854540	6406410	7130580	6661210	6168130	6581360	6765750	7054420	6631860	7194620	7457130		20		22.7014	22.6031	22.7192	22.7305	22.6697	22.6229	22.659	22.6338	22.6734	22.7086	22.6111	22.7656	22.6674	22.5564	22.65	22.6898	22.7501	22.661	22.7785	22.8302		22.6886	22.6464
O95639	CPSF4_HUMAN	CPSF4	Cleavage and polyadenylation specificity factor subunit 4	9596230	9652040	10508700	9478440	10531800	9857210	9242380	9866820	9247360	9632240	9664680	9547150	8574030	9400340	9908120	9128140	9827140	10259800	10541400	10164900		20		23.194	23.2024	23.3251	23.1762	23.3282	23.2327	23.1398	23.2342	23.1406	23.1994	23.2043	23.1866	23.0315	23.1643	23.2402	23.1219	23.2283	23.2905	23.3296	23.2771		23.2244	23.2337
O95670	VATG2_HUMAN	ATP6V1G2	V-type proton ATPase subunit G 2	2757380	2930610	2180040	2734230	2900220		3048400	3403040		3482630			2809420		1869600	2025190	2197490		3297150	3602640		14		21.3949	21.4828	21.0559	21.3827	21.4677		21.5396	21.6984		21.7317			21.4218		20.8343	20.9496	21.0674		21.6528	21.7806		21.3291	21.5686
O95671;O95671-2	ASML_HUMAN	ASMTL	Probable bifunctional dTTP/UTP pyrophosphatase/methyltransferase protein	2742320	2516300	2740980	2688420	2924500	2906730	3057780	2273230	3220780	2949170	2736660	2804050	2857210	2611170	2710840	3097000	2863800	2807120	2738990	2619010		20		21.387	21.2629	21.3863	21.3583	21.4798	21.471	21.5441	21.1163	21.619	21.4919	21.384	21.4191	21.4462	21.3163	21.3703	21.5624	21.4495	21.4207	21.3852	21.3206		21.3486	21.4028
O95674	CDS2_HUMAN	CDS2	Phosphatidate cytidylyltransferase 2	21748400	23212500	21706000	22177700	25829100	25173800	23743000	26921700	28293100	28668300	27609100	25907200	23424600	28301700	24410100	21942100	31839900	31321700	28010600	29627200		20		24.3744	24.4684	24.3716	24.4026	24.6225	24.5854	24.501	24.6823	24.7539	24.773	24.7186	24.6268	24.4815	24.7544	24.541	24.3872	24.9243	24.9007	24.7395	24.8204		24.4043	24.5978
O95674;Q92903	CDS1_HUMAN;CDS2_HUMAN	CDS1;CDS2	Phosphatidate cytidylyltransferase 2	9925010	9735090	9335070	8754110	11651900	9686940	9881500	7337320	10639000	10803900	9331090	9091930	9954640	10600600	9132210	9246800	12123600	11792900	11066900	11223400		20		23.2426	23.2148	23.1542	23.0615	23.4741	23.2076	23.2363	22.8068	23.3429	23.365	23.1536	23.1162	23.2469	23.3376	23.1225	23.1405	23.5313	23.4914	23.3997	23.42		23.1683	23.1812
O95684;O95684-2	CEP43_HUMAN	CEP43	Centrosomal protein 43	13178800	11429400	12867600	13467200	11078200	11111300	12390500	11292700	12171500	10775100	11406600	12960800	11621900	10594600	12239800	12018700	10653400	9135950	10836500	10875000		20		23.6517	23.4462	23.6172	23.6829	23.4012	23.4055	23.5627	23.4289	23.537	23.3612	23.4434	23.6277	23.4703	23.3368	23.5451	23.5188	23.3448	23.1231	23.3694	23.3745		23.5995	23.4496
O95696-2	BRD1_HUMAN	BRD1	Isoform 2 of Bromodomain-containing protein 1	9693940	8806800	8163820	7679610	15583400	9646400	8389130	11194400	13824600	10379500	11203000	9525030	8658130	12496200	10521500	10053100	15712600	12574300	10413700	13643000		20		23.2087	23.0702	22.9608	22.8726	23.8935	23.2016	23.0001	23.4163	23.7207	23.3072	23.4174	23.1833	23.0456	23.575	23.3268	23.2611	23.9054	23.584	23.312	23.7017		23.0281	23.3779
O95707	RPP29_HUMAN	POP4	Ribonuclease P protein subunit p29	3384560	3086310	3570830	3185590	4695320	3264780	3590350	4208340	4208280	3429080	3792380	3626900	3538980	4120500	3538820	3665690	5111030	4153760	4017370	4545530		20		21.6905	21.5575	21.7678	21.6031	22.1628	21.6386	21.7757	22.0048	22.0048	21.7094	21.8547	21.7903	21.7549	21.9744	21.7548	21.8057	22.2852	21.986	21.9378	22.116		21.6547	21.8955
O95714	HERC2_HUMAN	HERC2	E3 ubiquitin-protein ligase HERC2	3077190	3067190	3092140	3065850	3245540	3202910	3252880	3045180	3084850	3110490	3161290	2991480	3170220	2920140	2934550	2784110	2983560	2716240	2665950	2684630		20		21.5532	21.5485	21.5602	21.5479	21.63	21.611	21.6333	21.5381	21.5568	21.5687	21.5921	21.5124	21.5962	21.4776	21.4847	21.4088	21.5086	21.3732	21.3462	21.3563		21.5524	21.6031
O95716	RAB3D_HUMAN	RAB3D	Ras-related protein Rab-3D	4681280	3397110	5453630	4382840	4713920	4355500	4712700	5427200	4985900	4074050	5486560	5030100	4080960	4047440	4253450	4101300	4507930	3505660	3597730	3622470		20		22.1585	21.6959	22.3788	22.0634	22.1685	22.0544	22.1681	22.3718	22.2494	21.958	22.3875	22.2622	21.9605	21.9486	22.0202	21.9676	22.104	21.7413	21.7787	21.7885		22.0741	22.1907
O95716;P20336	RAB3A_HUMAN;RAB3D_HUMAN	RAB3A;RAB3D	Ras-related protein Rab-3D	16597600	13734400	13614100	13245400	17388100	16507200	17923200	16263100	15911600	18134700	17411800	17336800	13195900	19626500	14068200	10474300	16922100	15379700	13827100	16692100		20		23.9845	23.7113	23.6986	23.659	24.0516	23.9766	24.0953	23.9551	23.9236	24.1122	24.0536	24.0473	23.6536	24.2263	23.7459	23.3204	24.0124	23.8745	23.721	23.9927		23.7633	24.0197
O95716;P20337;Q96E17	RAB3B_HUMAN;RAB3C_HUMAN;RAB3D_HUMAN	RAB3B;RAB3C;RAB3D	Ras-related protein Rab-3D																	9073700					1																		23.1133					#DIV/0!	#DIV/0!
O95718;O95718-1;O95718-2	ERR2_HUMAN	ESRRB	Steroid hormone receptor ERR2	3460670	3100450	3315570	3319730	4343590	2679980	2989200	3379240	3270520	2306640	2490960	2503730	2851680	3338350	2795350	2952870	3200750	2073530	2229570	2710090		20		21.7226	21.564	21.6608	21.6626	22.0505	21.3538	21.5113	21.6883	21.6411	21.1374	21.2483	21.2556	21.4434	21.6707	21.4146	21.4937	21.61	20.9837	21.0883	21.3699		21.6525	21.651
O95718;O95718-1;O95718-2;P11474;P11474-2	ERR1_HUMAN;ERR2_HUMAN	ESRRA;ESRRB	Steroid hormone receptor ERR2	2770810	2603540	2366900	2535570	3590540	1855700	2095920	3035130	2809580	1676060	1967740	1775050	2201920	2582270	2026720	2016610	2587580	1433300	1220900	1917120		20		21.4019	21.312	21.1746	21.2739	21.7758	20.8235	20.9992	21.5333	21.4219	20.6766	20.9081	20.7594	21.0703	21.3002	20.9507	20.9435	21.3032	20.4509	20.2195	20.8705		21.2906	21.2829
O95721	SNP29_HUMAN	SNAP29	Synaptosomal-associated protein 29	17029500	17039100	18261200	17345500	16029600	14549100	16047400	16416800	16110900	14529600	16090100	16416400	14947100	15249700	15713700	15469100	13190900	13003900	13978100	12900000		20		24.0215	24.0223	24.1223	24.0481	23.9342	23.7944	23.9358	23.9687	23.9415	23.7925	23.9397	23.9686	23.8334	23.8623	23.9055	23.8829	23.653	23.6324	23.7367	23.6209		24.0536	23.9083
O95747	OXSR1_HUMAN	OXSR1	Serine/threonine-protein kinase OSR1	23935900	24380300	22680700	22984600	24433700	25100300	23364900	23824600	25063200	25804600	24015000	24838500	24283100	24151600	23826700	23625000	25918000	25181200	25040400	24060700		20		24.5127	24.5392	24.435	24.4542	24.5424	24.5812	24.4778	24.5059	24.5791	24.6211	24.5174	24.5661	24.5334	24.5256	24.5061	24.4938	24.6275	24.5858	24.5778	24.5202		24.4853	24.5268
O95747;Q9UEW8	OXSR1_HUMAN;STK39_HUMAN	OXSR1;STK39	Serine/threonine-protein kinase OSR1	24313000	23035100	22647700	22927600	24830600	22578900	23361600	18240100	24067900	24525700	21332300	22133100	25028100	22401800	22710600	21397100	26952700	24118300	25010200	23978300		20		24.5352	24.4573	24.4329	24.4506	24.5656	24.4285	24.4776	24.1206	24.5206	24.5478	24.3465	24.3997	24.577	24.4171	24.4369	24.3509	24.6839	24.5236	24.576	24.5152		24.469	24.3981
O95749	GGPPS_HUMAN	GGPS1	Geranylgeranyl pyrophosphate synthase	8173540	8069100	7726240	7654640	7921040	8619100	8038750	7461540	8613340	9064250	7751810	8339740	7401940	8414090	7343200	7703900	8392530	8283420	8020750	7494800		20		22.9625	22.944	22.8813	22.8679	22.9173	23.0391	22.9385	22.831	23.0381	23.1118	22.8861	22.9916	22.8195	23.0044	22.808	22.8772	23.0007	22.9818	22.9353	22.8375		22.9139	22.9315
O95755	RAB36_HUMAN	RAB36	Ras-related protein Rab-36	5097430	4488110	4517640	4511490	5870610	4911190	5017040	5185970	5474060	5729800	5268750	5129660	4723040	4849490		5216880	5384950	4487680	4643960			18		22.2813	22.0977	22.1071	22.1052	22.4851	22.2276	22.2584	22.3062	22.3842	22.4501	22.329	22.2904	22.1713	22.2094		22.3148	22.3605	22.0975	22.1469			22.1478	22.3193
O95757	HS74L_HUMAN	HSPA4L	Heat shock 70 kDa protein 4L	24762300	23518200	23251900	23963800	23069100	23103500	22930400	22755800	23737500	23499100	23345900	23910500	23841400	22712000	22741400	23382700	22913000	22341500	22548400	22758200		20		24.5616	24.4873	24.4708	24.5144	24.4595	24.4616	24.4508	24.4397	24.5007	24.4861	24.4767	24.5111	24.507	24.437	24.4388	24.4789	24.4497	24.4132	24.4265	24.4399		24.5085	24.4529
O95758;O95758-2;O95758-4;O95758-5;O95758-7	PTBP3_HUMAN	PTBP3	Polypyrimidine tract-binding protein 3	3585990	3556820	4144050	3613400	4018770	3781480	3509700	3658490	3409620	3188190	4101470	3637180	3735150	3324150	4225530	3991460	3757560	3368810	3738130	3246880		20		21.7739	21.7622	21.9826	21.7849	21.9383	21.8505	21.7429	21.8028	21.7012	21.6043	21.9677	21.7944	21.8327	21.6646	22.0107	21.9285	21.8414	21.6838	21.8339	21.6306		21.8259	21.8336
O95772	STR3N_HUMAN	STARD3NL	STARD3 N-terminal-like protein	6959030	6394460	6230380	6383070	6442090	6088550	6403700	5985610	7063500	7092430	5622900	5693150	6831680	6441010	6386940	5680640	6713770	6470260	6221740	5565370		20		22.7305	22.6084	22.5709	22.6058	22.6191	22.5377	22.6105	22.5131	22.752	22.7578	22.4229	22.4408	22.7038	22.6189	22.6067	22.4376	22.6787	22.6254	22.5689	22.408		22.6289	22.5701
O95777	LSM8_HUMAN	LSM8	U6 snRNA-associated Sm-like protein LSm8	23191000	18805700	23453600	22658000	20387300	18220900	22162600	20861700	19934600	18095000	21267200	19515200	21706700	16872600	21254500	20529900	19440000	17226200	19445100	18161600		20		24.4671	24.1647	24.4833	24.4335	24.2812	24.1191	24.4016	24.3144	24.2488	24.1091	24.3421	24.2181	24.3716	24.0082	24.3413	24.2912	24.2125	24.0381	24.2129	24.1144		24.3871	24.2791
O95782;O95782-2	AP2A1_HUMAN	AP2A1	AP-2 complex subunit alpha-1	18663200	19862300	18257700	18584000	19179400	19160100	18903300	18249700	19105000	19693900	18637000	18229000	19014700	19253200	17305600	18394400	18413300	18460600	17110600	16867000		20		24.1537	24.2435	24.122	24.1476	24.1931	24.1916	24.1721	24.1214	24.1874	24.2312	24.1517	24.1197	24.1806	24.1986	24.0447	24.1328	24.1342	24.1379	24.0284	24.0077		24.1667	24.1695
O95785-3	WIZ_HUMAN	WIZ	Isoform 3 of Protein Wiz	14256700	15416300	16375000	16087500	15331300	15616300	14620400	16294500	14759300	14429000	14719300	15086600	13803900	16504700	17179100	15966800	13985600	14954500	16570800	16421500		20		23.7651	23.878	23.965	23.9394	23.87	23.8965	23.8015	23.9579	23.8151	23.7825	23.8112	23.8468	23.7186	23.9764	24.0342	23.9286	23.7374	23.8341	23.9821	23.9691		23.8869	23.8815
O95793;O95793-2	STAU1_HUMAN	STAU1	Double-stranded RNA-binding protein Staufen homolog 1	19398600	19077300	19465400	20425900	18547500	17304200	18601700	20063000	18112000	17888300	17504300	18981000	17930700	18672600	18985800	18952300	16616100	17052000	19455800	18612100		20		24.2094	24.1854	24.2144	24.2839	24.1447	24.0446	24.1489	24.258	24.1104	24.0925	24.0612	24.1781	24.0959	24.1544	24.1784	24.1759	23.9861	24.0234	24.2137	24.1497		24.2233	24.1491
O95801	TTC4_HUMAN	TTC4	Tetratricopeptide repeat protein 4	4710820	4317050	4514000	4498400	4725570	3965040	4315550	5184900	4259280	3827880	4325920	4286290	4021760	4138040	4032140	3611030	3764990	3394210	3860490	3464660		20		22.1675	22.0416	22.106	22.101	22.1721	21.9189	22.0411	22.3059	22.0222	21.8681	22.0446	22.0313	21.9394	21.9805	21.9431	21.784	21.8442	21.6946	21.8804	21.7243		22.104	22.1095
O95807	TM50A_HUMAN	TMEM50A	Transmembrane protein 50A				963146	1211880	1277890	1100060		1237550				1282220	1008270			1618930	1099970				9					19.8774	20.2088	20.2853	20.0692		20.2391				20.2902	19.9435			20.6266	20.069				19.8774	20.1878
O95817	BAG3_HUMAN	BAG3	BAG family molecular chaperone regulator 3	2988340	4224590	2974780	3182070	2745510	3562350	2594250	1730470	3506570	3860730	2410790	3041940	3405120	4140710	2735960	2946630	3410810	3513140	2725870	2660880		20		21.5109	22.0104	21.5044	21.6015	21.3886	21.7644	21.3069	20.7227	21.7416	21.8804	21.2011	21.5366	21.6993	21.9814	21.3836	21.4906	21.7017	21.7443	21.3783	21.3435		21.6568	21.2957
O95819-2;O95819-3;O95819-4;O95819-5;O95819;O95819-6	M4K4_HUMAN	MAP4K4	Mitogen-activated protein kinase kinase kinase kinase 4	8370500	10446100	9185960	9040390	8401500	10665500	9335480	8764060	8642630	10241700	9238870	8826190	9194610	9884600	9268550	9591040	9121840	10286800	9035610	8610250		20		22.9969	23.3165	23.131	23.108	23.0022	23.3464	23.1543	23.0632	23.043	23.288	23.1393	23.0734	23.1324	23.2368	23.1439	23.1933	23.1209	23.2943	23.1072	23.0376		23.1381	23.1415
O95819-2;O95819-3;O95819-4;O95819-5;O95819;O95819-6;Q8N4C8;Q8N4C8-2;Q8N4C8-3;Q8N4C8-4;Q8N4C8-5	M4K4_HUMAN;MINK1_HUMAN	MAP4K4;MINK1	Mitogen-activated protein kinase kinase kinase kinase 4	5826700	7477660	6518640	6694630	6597780	7488050	7272730	5912170	6240670	7531910	6383060	6649400	7062290	6837330	6624750	7063890	6641650	7545900	6738360	7147350		20		22.4742	22.8342	22.6361	22.6746	22.6535	22.8362	22.7941	22.4953	22.5733	22.8446	22.6058	22.6648	22.7517	22.705	22.6594	22.752	22.6631	22.8473	22.684	22.769		22.6548	22.6948
O95819-2;O95819-3;O95819-4;O95819-5;O95819;O95819-6;Q8N4C8;Q8N4C8-2;Q8N4C8-3;Q8N4C8-4;Q8N4C8-5;Q9UKE5	M4K4_HUMAN;MINK1_HUMAN;TNIK_HUMAN	MAP4K4;MINK1;TNIK	Mitogen-activated protein kinase kinase kinase kinase 4	10382500	10385200	9938520	9873560	10362400	11478600	10536400	9869330	10096200	11564300	10375100	9953420	9894750	11148300	10114200	10077200	11517400	11129600	10096800	10244000		20		23.3077	23.308	23.2446	23.2351	23.3049	23.4524	23.3289	23.2345	23.2673	23.4632	23.3066	23.2468	23.2382	23.4103	23.2699	23.2646	23.4573	23.4079	23.2674	23.2883		23.2739	23.3302
O95822;O95822-2	DCMC_HUMAN	MLYCD	Malonyl-CoA decarboxylase, mitochondrial	1936350	2008870	2179070	2106380	2063830	2161310	2374340	2468350	2012230	2318070	2205760	2502890	2172660	2004020	2355130	2252950	2303580	2568500	2799700	2439040		20		20.8849	20.938	21.0553	21.0063	20.9769	21.0435	21.1791	21.2351	20.9404	21.1445	21.0728	21.2552	21.051	20.9345	21.1674	21.1034	21.1354	21.2925	21.4168	21.2179		20.9711	21.1086
O95825	QORL1_HUMAN	CRYZL1	Quinone oxidoreductase-like protein 1	8373460	7775220	8222600	7918750	8443110	8423610	7688300	8486490	8571870	8946480	8408740	9328500	7638150	8318300	7684470	8652360	8237800	8372120	8125660	8325590		20		22.9974	22.8905	22.9712	22.9168	23.0093	23.006	22.8742	23.0167	23.0312	23.0929	23.0035	23.1532	22.8648	22.9879	22.8735	23.0447	22.9738	22.9972	22.9541	22.9891		22.944	22.9766
O95831-3;O95831	AIFM1_HUMAN	AIFM1	Apoptosis-inducing factor 1, mitochondrial	28310300	27277200	30091800	29727100	27643500	27298600	29143200	28766800	28658000	28121300	28940700	30103700	29446800	27043600	30820200	30859600	27722400	27681300	31123600	29498900		20		24.7548	24.7012	24.8429	24.8253	24.7204	24.7023	24.7967	24.7779	24.7724	24.7452	24.7866	24.8434	24.8116	24.6888	24.8774	24.8792	24.7245	24.7224	24.8915	24.8142		24.781	24.7493
O95857	TSN13_HUMAN	TSPAN13	Tetraspanin-13	10013200	9378110	9144380	9033990	8752440	8941470	8777330	7686780	7849150	6607260	7825840	7537860	7860640	8226260	6942600	7408500	7113350	6093070	6056600	6258970		20		23.2554	23.1609	23.1245	23.1069	23.0613	23.0921	23.0654	22.8739	22.9041	22.6556	22.8998	22.8457	22.9062	22.9718	22.727	22.8208	22.7621	22.5387	22.5301	22.5775		23.1619	23.0232
O95861	BPNT1_HUMAN	BPNT1	3'(2'),5'-bisphosphate nucleotidase 1	31747600	32688500	33421100	33893600	29731500	32323700	33062300	34821500	32174700	33246100	35243200	34409900	32129100	32967800	31368400	32490100	29307600	31708900	31757400	30502000		20		24.9201	24.9623	24.9943	25.0145	24.8255	24.9461	24.9787	25.0535	24.9394	24.9867	25.0708	25.0363	24.9374	24.9746	24.9028	24.9535	24.8048	24.9184	24.9206	24.8624		24.9728	24.9509
O95864	FADS2_HUMAN	FADS2	Acyl-CoA 6-desaturase	22304200	23866100	21298400	21692300	26985400	16443500	22325500	23999200	18916700	18030800	16852800	15591600	16663900	24450300	15333900	13708900	13563700	13856500	10708600	12798000		20		24.4108	24.5085	24.3442	24.3707	24.6857	23.971	24.4122	24.5165	24.1732	24.104	24.0065	23.8943	23.9902	24.5433	23.8702	23.7086	23.6932	23.7241	23.3523	23.6094		24.4085	24.3963
O95865	DDAH2_HUMAN	DDAH2	Putative hydrolase DDAH2	10692600	12323400	11367900	11164900	10481000	12718700	11640400	10777200	11418000	14083600	10942100	11371800	10489900	12764500	11065900	10829800	10428200	12468100	11351000	10611400		20		23.3501	23.5549	23.4385	23.4125	23.3213	23.6004	23.4726	23.3615	23.4448	23.7475	23.3834	23.439	23.3225	23.6056	23.3996	23.3685	23.314	23.5717	23.4363	23.3391		23.439	23.439
O95870	ABHGA_HUMAN	ABHD16A	Phosphatidylserine lipase ABHD16A	5253650	5134950	5248740	5144080	5700470	5685710	5429690	5260280	5753020	5593830	6033920	5576980	5168920	5620450	5517720	5539020	6144920	6046210	5946340	5942280		20		22.3249	22.2919	22.3235	22.2945	22.4426	22.4389	22.3724	22.3267	22.4559	22.4154	22.5247	22.4111	22.3014	22.4223	22.3956	22.4012	22.551	22.5276	22.5036	22.5026		22.3087	22.3952
O95881	TXD12_HUMAN	TXNDC12	Thioredoxin domain-containing protein 12	40602500	41822700	44886100	43283200	42843100	37051800	42447900	42423900	42689500	39216500	41175500	42352200	41213500	40841100	45362700	41147100	42506300	37353000	43251700	41736400		20		25.2751	25.3178	25.4198	25.3673	25.3526	25.143	25.3392	25.3384	25.3474	25.225	25.2953	25.3359	25.2966	25.2835	25.435	25.2943	25.3412	25.1547	25.3663	25.3148		25.345	25.2933
O95900;O95900-2	TRUB2_HUMAN	TRUB2	Pseudouridylate synthase TRUB2, mitochondrial	2382720	2127690	2182620	2012670	2126380	2073920	2052570	2019190	1488110	1736950	1617670		2283980	1914260					1773260			14		21.1842	21.0209	21.0576	20.9407	21.02	20.9839	20.969	20.9453	20.505	20.7281	20.6255		21.1231	20.8684					20.758			21.0508	20.9796
O95905	ECD_HUMAN	ECD	Protein ecdysoneless homolog	3857940	3645120	3498300	3721280	3989760	2774660	3674860	3330190	3213750	2614320	2968770	2721640	2959590	3326370	3065630	2692910	2822280	2193400	1889150	2128310		20		21.8794	21.7975	21.7382	21.8274	21.9279	21.4039	21.8093	21.6672	21.6158	21.318	21.5014	21.376	21.497	21.6655	21.5478	21.3607	21.4284	21.0647	20.8493	21.0213		21.8106	21.702
O95948	ONEC2_HUMAN	ONECUT2	One cut domain family member 2	376099	179942	240030	152260	604945	150787	262021	326384	546409	287488	410482	263089	234676	363134	253434	354301	509730	369187	204704	437880		20		18.5208	17.4572	17.8729	17.2162	19.2064	17.2022	17.9993	18.3162	19.0596	18.1331	18.647	18.0052	17.8403	18.4701	17.9513	18.4346	18.9594	18.494	17.6432	18.7402		17.7667	18.181
O95983	MBD3_HUMAN	MBD3	Methyl-CpG-binding domain protein 3	12061500	12676000	13257300	12609700	11874800	12492700	12530600	12851400	11583700	12049400	12011800	12545600	11639000	12438200	13288100	12851400	11017800	11270500	11965600	11689000		20		23.5239	23.5956	23.6603	23.588	23.5014	23.5746	23.579	23.6154	23.4656	23.5225	23.5179	23.5807	23.4725	23.5683	23.6636	23.6154	23.3933	23.426	23.5124	23.4786		23.592	23.5676
O95985;O95985-2;O95985-3	TOP3B_HUMAN	TOP3B	DNA topoisomerase 3-beta-1	1731330	1550910	1654460	1585460		1875420	1658680		1552630	1476170	1663820		1505650		1742160			1620370	1693980	1616940		14		20.7234	20.5647	20.6579	20.5965		20.8388	20.6616		20.5663	20.4934	20.6661		20.522		20.7324			20.6279	20.692	20.6248		20.6356	20.7502
O95989	NUDT3_HUMAN	NUDT3	Diphosphoinositol polyphosphate phosphohydrolase 1	17514500	20302700	18615000	18967400	18910600	20091900	18342300	20059600	19093900	21344800	19622700	20351700	17733500	21136700	18210500	19386600	18793900	21489100	19872600	20390300		20		24.062	24.2752	24.15	24.177	24.1727	24.2601	24.1287	24.2578	24.1866	24.3474	24.226	24.2786	24.08	24.3332	24.1183	24.2086	24.1638	24.3571	24.2443	24.2814		24.166	24.2048
O95989;Q96G61;Q9NZJ9;Q8NFP7;A0A024RBG1	NUD10_HUMAN;NUD11_HUMAN;NUD4B_HUMAN;NUDT3_HUMAN;NUDT4_HUMAN	NUDT10;NUDT11;NUDT3;NUDT4;NUDT4B	Diphosphoinositol polyphosphate phosphohydrolase NUDT4B	17464800	15978600	14938800	11111500	15813800	15556200	13283500	18576200	14556400	14060600	16806400	13690900	13484600	15839300	12558300	10130800	12591200	12951900	11080700	11469700		20		24.0579	23.9296	23.8326	23.4056	23.9147	23.891	23.6631	24.147	23.7952	23.7452	24.0025	23.7067	23.6848	23.917	23.5821	23.2722	23.5859	23.6267	23.4015	23.4513		23.8064	23.9039
O95999	BCL10_HUMAN	BCL10	B-cell lymphoma/leukemia 10	4635480	4125040	3862740	4207140	4368780	4473290	3556290	4872300	4186900	4041870	3515030	4371270	4038490	4417160	4038140	3688790	4012460	4035040	3128830	3006370		20		22.1443	21.976	21.8812	22.0044	22.0588	22.0929	21.7619	22.2162	21.9975	21.9466	21.7451	22.0596	21.9454	22.0747	21.9453	21.8147	21.9361	21.9442	21.5772	21.5196		22.0015	22.0325
O96000	NDUBA_HUMAN	NDUFB10	NADH dehydrogenase [ubiquinone] 1 beta subcomplex subunit 10	18976900	18202900	19332600	18188500	18516900	17904900	18856400	19967700	17871800	16938300	18338200	17657900	18015100	17963300	17415200	17271100	17367100	16940700	15885700	15340500		20		24.1777	24.1177	24.2045	24.1165	24.1423	24.0939	24.1686	24.2512	24.0912	24.0138	24.1283	24.0738	24.1027	24.0985	24.0538	24.0419	24.0499	24.014	23.9212	23.8708		24.1541	24.164
O96004	HAND1_HUMAN	HAND1	Heart- and neural crest derivatives-expressed protein 1	5992470	5714440	5949720	6570200	7822840	5880520	6605520	7673650	5805820	5191060	6075070	6075420	5889680	6787540	6144600	6509620	5539830	5346610	4581050	6255800		20		22.5147	22.4462	22.5044	22.6475	22.8993	22.4875	22.6552	22.8715	22.4691	22.3076	22.5345	22.5346	22.4898	22.6945	22.5509	22.6341	22.4014	22.3502	22.1272	22.5768		22.5282	22.7284
O96004;P61296;P61296-2	HAND1_HUMAN;HAND2_HUMAN	HAND1;HAND2	Heart- and neural crest derivatives-expressed protein 1	12184700	9078190	11834300	10409200	14309000	9846030	12179000	11690800	9513990	9387610	10359400	9170420	9147800	12218800	11527800	9468010	9003060	7076270	7299610	8925740		20		23.5386	23.114	23.4965	23.3114	23.7704	23.2311	23.5379	23.4789	23.1816	23.1623	23.3044	23.1286	23.125	23.5426	23.4586	23.1746	23.102	22.7546	22.7994	23.0895		23.3651	23.5046
O96005	CLPT1_HUMAN	CLPTM1	Putative lipid scramblase CLPTM1	11781200	11643900	12721600	12093900	13995600	11499200	12342200	12109500	12572400	11022300	12391300	11863500	11279700	12225600	12049400	11822500	13936200	10786600	11793500	12252000		20		23.49	23.4731	23.6008	23.5278	23.7385	23.455	23.5571	23.5296	23.5838	23.3939	23.5628	23.5	23.4272	23.5434	23.5225	23.495	23.7323	23.3627	23.4915	23.5465		23.5229	23.5701
O96006	ZBED1_HUMAN	ZBED1	E3 SUMO-protein ligase ZBED1	2382270	2738520	2754670	2636040	2226150	2543660	2811360	2357450	2340650	2422500	2457230	2397830	2342650	2477210	2529110	2401240	2175090	2134310	2676850	2494900		20		21.1839	21.385	21.3934	21.3299	21.0861	21.2785	21.4228	21.1688	21.1585	21.2081	21.2286	21.1933	21.1597	21.2403	21.2702	21.1953	21.0526	21.0253	21.3521	21.2506		21.3231	21.2391
O96008	TOM40_HUMAN	TOMM40	Mitochondrial import receptor subunit TOM40 homolog	69702000	69560000	71047200	66099000	70212100	69384600	69747300	69155500	66916000	65545000	71000400	67035800	72920700	64390000	71460200	74376300	74456500	69471700	78136100	72143100		20		26.0547	26.0518	26.0823	25.9781	26.0652	26.0481	26.0556	26.0433	25.9958	25.966	26.0813	25.9984	26.1198	25.9403	26.0906	26.1483	26.1499	26.0499	26.2195	26.1044		26.0417	26.0531
O96011	PX11B_HUMAN	PEX11B	Peroxisomal membrane protein 11B	7090450	7461600	7595800	6993010	8257890	8304800	8503360	6978620	7895450	9036800	9591800	7118680	6764750	9360380	6884770	6067820	9080500	8416920	7205920	7399290		20		22.7574	22.8311	22.8568	22.7375	22.9773	22.9855	23.0196	22.7345	22.9126	23.1074	23.1934	22.7632	22.6896	23.1581	22.715	22.5327	23.1143	23.0049	22.7808	22.819		22.7957	22.9292
O96013	PAK4_HUMAN	PAK4	Serine/threonine-protein kinase PAK 4	4989110	5379410	5341750	5915890	5419730	5229920	5220190	5647700	5255600	5513970	5148960	5678780	5114640	5167260	5452300	5868070	5798690	5802510	6129300	6239010		20		22.2504	22.359	22.3489	22.4962	22.3698	22.3184	22.3157	22.4292	22.3254	22.3947	22.2958	22.4371	22.2862	22.301	22.3784	22.4845	22.4673	22.4682	22.5473	22.5729		22.3636	22.3583
O96017;O96017-9;O96017-12	CHK2_HUMAN	CHEK2	Serine/threonine-protein kinase Chk2	2813050	3263560	3169490	3334470	2652430	3600450	3211000	2613800	2673260	3022340	3046320	3187450	2987970	2945360	3199580	2991880	2578960	2837210	2815850	2964740		20		21.4237	21.638	21.5958	21.669	21.3389	21.7797	21.6146	21.3177	21.3502	21.5272	21.5386	21.604	21.5107	21.49	21.6095	21.5126	21.2984	21.436	21.4251	21.4995		21.5816	21.5127
O96017;O96017-9;O96017-4;O96017-13	CHK2_HUMAN	CHEK2	Serine/threonine-protein kinase Chk2	2176460	2333340	2369630	2662110	2092350	2306730	2587290		2287800	2615860	1644130	2349750	2534110	2158130	2649850	2883080	2367760	2034100		3097480		18		21.0536	21.154	21.1762	21.3441	20.9967	21.1374	21.303		21.1255	21.3189	20.6489	21.1641	21.273	21.0414	21.3375	21.4592	21.1751	20.956		21.5627		21.182	21.1457
O96017;O96017-9;O96017-4;O96017-13;O96017-12	CHK2_HUMAN	CHEK2	Serine/threonine-protein kinase Chk2	7027940	6729710	7247740	6402960	6461360	7699510	7882980	6227700		7211930	7637140	7612820	6712440	7027700	7430050	7227900		6335630	6189040	6389310		18		22.7447	22.6821	22.7891	22.6103	22.6234	22.8763	22.9103	22.5703		22.782	22.8646	22.86	22.6784	22.7446	22.8249	22.7851		22.5951	22.5613	22.6072		22.7065	22.7451
O96017;O96017-9;O96017-4;O96017-13;O96017-12;O96017-11	CHK2_HUMAN	CHEK2	Serine/threonine-protein kinase Chk2	11029900	12118800	11679700	12320200	10147400	13003800	12006500	9545540	10968700	12619500	9525120	11593100	12400900	11378300	12034000	12805100	12079500	11073000	12302200	12510000		20		23.3949	23.5307	23.4775	23.5545	23.2746	23.6324	23.5173	23.1864	23.3869	23.5892	23.1833	23.4668	23.5639	23.4398	23.5206	23.6102	23.5261	23.4005	23.5524	23.5766		23.4894	23.4027
O96019	ACL6A_HUMAN	ACTL6A	Actin-like protein 6A	21478900	26923900	26076300	26495200	22050300	23551200	23632300	24518000	22414500	26524100	24325400	25805000	22137800	27032800	27391100	24226100	21800600	22491700	24561900	22906400		20		24.3564	24.6824	24.6362	24.6592	24.3943	24.4893	24.4943	24.5473	24.4179	24.6608	24.536	24.6211	24.4	24.6882	24.7072	24.5301	24.3779	24.4229	24.5499	24.4492		24.5836	24.4813
O96019;O96019-2	ACL6A_HUMAN	ACTL6A	Actin-like protein 6A	32727500	34727700	35181100	33514900	32352200	31632000	32549600	32774200	30814900	31727100	32058800	31570400	30891100	32292500	33392300	30778300	28716200	31998900	32832200	29179500		20		24.964	25.0496	25.0683	24.9983	24.9474	24.9149	24.9561	24.9661	24.8771	24.9192	24.9342	24.9121	24.8807	24.9447	24.993	24.8754	24.7754	24.9315	24.9686	24.7985		25.02	24.9461
O96019;O96019-2;O94805	ACL6A_HUMAN;ACL6B_HUMAN	ACTL6A;ACTL6B	Actin-like protein 6B	75932500	76922100	65184700	59649200	81780800	67509600	62269000	63509800	74529800	67461000	68212200	60862300	73022000	64422700	61173700	66701100	71894000	67310400	62933600	58359200		20		26.1782	26.1969	25.958	25.83	26.2853	26.0086	25.892	25.9205	26.1513	26.0076	26.0235	25.859	26.1218	25.9411	25.8664	25.9912	26.0994	26.0043	25.9073	25.7985		26.0408	26.0266
O96028	NSD2_HUMAN	NSD2	Histone-lysine N-methyltransferase NSD2	11869000	10192900	9920620	9440870	17363800	10039300	9593300	12968700	15148100	11173200	12350300	10911300	9849660	13405400	11909700	11398800	16468800	12786300	11044100	14581000		20		23.5007	23.2811	23.242	23.1705	24.0496	23.2592	23.1936	23.6285	23.8526	23.4135	23.558	23.3793	23.2316	23.6763	23.5056	23.4424	23.9732	23.6081	23.3968	23.7976		23.2986	23.5327
P00156	CYB_HUMAN	MT-CYB	Cytochrome b	7728170	7251680	8250650	8385380	8279670	7347860	8945610	7214150	7692420	7896880	7240840	7915460	7693880	7411030	8332460	8272990	9108800	7617940	8546660	8762830		20		22.8817	22.7899	22.9761	22.9994	22.9811	22.8089	23.0927	22.7824	22.875	22.9129	22.7877	22.9162	22.8753	22.8212	22.9903	22.98	23.1188	22.861	23.0269	23.063		22.9118	22.9163
P00167;P00167-2	CYB5_HUMAN	CYB5A	Cytochrome b5	20801600	23848900	22963500	22645600	23781000	22238800	24047500	22435200	30706300	25299700	23021700	23630600	22039300	24903100	22170500	21545000	20740400	26452500	23789900	22880700		20		24.3102	24.5074	24.4528	24.4327	24.5033	24.4066	24.5194	24.4193	24.872	24.5926	24.4565	24.4942	24.3936	24.5698	24.4021	24.3608	24.3059	24.6569	24.5038	24.4476		24.4258	24.4621
P00338;P00338-3;P00338-2;P00338-5	LDHA_HUMAN	LDHA	L-lactate dehydrogenase A chain	245046000	211872000	267395000	241237000	245872000	203979000	240364000	276192000	262199000	242179000	289532000	249602000	234557000	243403000	230443000	225539000	250969000	216437000	227032000	211286000		20		27.8685	27.6586	27.9944	27.8459	27.8733	27.6038	27.8406	28.0411	27.9661	27.8515	28.1091	27.8951	27.8054	27.8588	27.7798	27.7488	27.9029	27.6894	27.7583	27.6546		27.8418	27.8397
P00338;P00338-3;P00338-4	LDHA_HUMAN	LDHA	L-lactate dehydrogenase A chain	373972000	396236000	403456000	420040000	388214000	365915000	384536000	412535000	394367000	398821000	380706000	407897000	387857000	398490000	363618000	398278000	344956000	363979000	351733000	362416000		20		28.4784	28.5618	28.5878	28.646	28.5323	28.4469	28.5185	28.6199	28.555	28.5712	28.5041	28.6036	28.5309	28.57	28.4378	28.5692	28.3618	28.4393	28.3899	28.4331		28.5685	28.5294
P00338;P00338-3;P00338-4;P00338-2;P00338-5	LDHA_HUMAN	LDHA	L-lactate dehydrogenase A chain	324799000	318065000	334408000	347677000	320263000	303952000	326472000	347913000	326816000	328383000	309994000	354914000	305050000	322092000	311086000	339032000	280772000	296670000	308612000	318569000		20		28.275	28.2447	28.317	28.3732	28.2547	28.1793	28.2824	28.3742	28.2839	28.2908	28.2077	28.4029	28.1845	28.2629	28.2127	28.3368	28.0648	28.1443	28.2012	28.247		28.3025	28.2726
P00338;P00338-3;P07195;P00338-4;P00338-2;P00338-5;P07864;Q6ZMR3	LDH6A_HUMAN;LDHA_HUMAN;LDHB_HUMAN;LDHC_HUMAN	LDHA;LDHAL6A;LDHB;LDHC	L-lactate dehydrogenase A chain	760673000	694383000	701663000	600299000	699607000	646811000	622000000	645250000	705564000	664794000	697537000	629163000	650344000	711022000	581541000	572592000	609099000	540938000	506528000	518703000		20		29.5027	29.3712	29.3862	29.1611	29.382	29.2688	29.2123	29.2653	29.3942	29.3083	29.3777	29.2289	29.2766	29.4053	29.1153	29.0929	29.1821	29.0109	28.9161	28.9503		29.3553	29.2821
P00352	AL1A1_HUMAN	ALDH1A1	Aldehyde dehydrogenase 1A1	5758490	7962280	6815220	5886380	9336680	10954200	7766550	8984210	9055760	11182800	10103000	9714180	6058160	9722200	8685630	7816410	10519000	13589800	9804250	10624800		20		22.4573	22.9248	22.7003	22.4889	23.1545	23.385	22.8888	23.099	23.1104	23.4148	23.2683	23.2117	22.5304	23.2129	23.0502	22.8981	23.3265	23.696	23.225	23.3409		22.6428	23.1318
P00367;P00367-3;P00367-2	DHE3_HUMAN	GLUD1	Glutamate dehydrogenase 1, mitochondrial	90519700	91927300	100213000	92713000	92701600	99439900	97081600	101646000	93343800	97318000	106137000	104261000	90698700	95541400	104824000	101888000	100896000	108416000	113042000	106928000		20		26.4317	26.454	26.5785	26.4663	26.4661	26.5673	26.5327	26.599	26.4761	26.5362	26.6614	26.6356	26.4346	26.5096	26.6434	26.6024	26.5883	26.692	26.7523	26.6721		26.4826	26.5413
P00367;P00367-3;P00367-2;P49448	DHE3_HUMAN;DHE4_HUMAN	GLUD1;GLUD2	Glutamate dehydrogenase 1, mitochondrial	42010700	42761800	43398500	41198100	44755400	46472100	44019200	43354100	45112400	45385700	47654000	45163900	44978400	43306000	45875000	43774800	48526500	45802400	49000200	45665500		20		25.3243	25.3498	25.3711	25.2961	25.4156	25.4699	25.3916	25.3697	25.427	25.4357	25.5061	25.4287	25.4227	25.3681	25.4512	25.3836	25.5323	25.4489	25.5463	25.4446		25.3353	25.4117
[truncated: 6,391 more rows]
[truncated: 15 more columns]

## Sheet: PDX1 10nM 6h
Genes	P-value	Log2(FC)	-Log10(P-value)
[truncated: 6,770 more rows]

[truncated: 3 more sheets: PDX1 1uM 6h, PDX1 10nM 24h, PDX1 1uM 24h]
