# Supplementary material for: GSPT1-specific protein degradation is effective in preclinical models of chemoresistant MYCN-amplified neuroblastoma
Source: J Exp Clin Cancer Res. 2026 Feb 6;45:58. doi: 10.1186/s13046-026-03647-0 (PMC12918055; doi:10.1186/s13046-026-03647-0)
Supplement: Supplementary file 5 — Supplementary Material 5. [file 13046_2026_3647_MOESM5_ESM.xlsx]

## Sheet: report.pg_matrix
Protein.Group	Protein.Names	Genes	First.Protein.Description	1N1	1N2	1N3	2N1	2N2	2N3	3N1	3N2	3N3	4N1	4N2	4N3	5N1	5N2	5N3		Count		1N1	1N2	1N3	2N1	2N2	2N3	3N1	3N2	3N3	4N1	4N2	4N3	5N1	5N2	5N3		1	2	3	4	5		F-test 2	F-test 3	F-test 4	F-test 5		T-test 2
A0A024RBG1	NUD4B_HUMAN	NUDT4B	Diphosphoinositol polyphosphate phosphohydrolase NUDT4B	3071960	3145520	2863430	4353200	3058690		3072130			3257300	2770850			2421220			9		21.5507	21.5849	21.4493	22.0536	21.5445		21.5508			21.6352	21.4019			21.2073			21.5283	21.7991	21.5508	21.4019	21.2073		0.0725502	#DIV/0!	0.288261	#DIV/0!		0.262785
A0A024RBG1;Q9NZJ9	NUD4B_HUMAN;NUDT4_HUMAN	NUDT4;NUDT4B	Diphosphoinositol polyphosphate phosphohydrolase NUDT4B	7989110	8118150	8176050	8472510	8153160	8315330	7182080	7278120	7446690	7767170	6773270	6948530	7521920	6114410	6384800		15		22.9296	22.9527	22.963	23.0144	22.9589	22.9873	22.776	22.7951	22.8282	22.889	22.6914	22.7283	22.8427	22.5438	22.6062		22.9484	22.9869	22.7998	22.7541	22.6642		0.551019	0.590625	0.0515961	0.0232342		0.110343
A0A075B6H8	KVD42_HUMAN	IGKV1D-42	Probable non-functional immunoglobulin kappa variable 1D-42			1301600						1093680								2				20.3119						20.0608								20.3119	#DIV/0!	20.0608	#DIV/0!	#DIV/0!		#DIV/0!	#DIV/0!	#DIV/0!	#DIV/0!		#DIV/0!
A0A0B4J2D5;P0DPI2	GAL3A_HUMAN;GAL3B_HUMAN	GATD3;GATD3B	Putative glutamine amidotransferase-like class 1 domain-containing protein 3B, mitochondrial	53769300	57267600	55208400	52023200	56613400	56468600	55547300	61948300	55662800	47482300	50175400	57665100	55410700	64775200	66774600		15		25.6803	25.7712	25.7184	25.6327	25.7546	25.7509	25.7272	25.8846	25.7302	25.5009	25.5805	25.7812	25.7237	25.9489	25.9928		25.7233	25.7127	25.7807	25.6951	25.8885		0.604461	0.409549	0.181726	0.181843		0.836697
A0A590UK83	SMI45_HUMAN	SMIM45	Small integral membrane protein 45	816715	3626030	2935390	711686	3182160	2482310	3434230	3102340	3808130	3339880	3864740	3154880	3299070	2592150	2869060		15		19.6395	21.79	21.4851	19.4409	21.6016	21.2433	21.7116	21.5649	21.8607	21.6714	21.8819	21.5892	21.6536	21.3057	21.4521		20.9715	20.7619	21.7124	21.7082	21.4705		0.995151	0.0317824	0.0331263	0.0440779		0.835797
A0AVF1	IFT56_HUMAN	IFT56	Intraflagellar transport protein 56	3007420	3047370	3041070	3026970	2799400	3188650	3096170	2638870	3038290	3235880	2915970	3229010	2840420	2757070	2787200		15		21.5201	21.5391	21.5361	21.5294	21.4167	21.6045	21.5621	21.3315	21.5348	21.6257	21.4755	21.6227	21.4377	21.3947	21.4104		21.5318	21.5169	21.4761	21.512	21.4143		0.0231876	0.0131222	0.0280603	0.363005		0.799383
A0AVT1	UBA6_HUMAN	UBA6	Ubiquitin-like modifier-activating enzyme 6	26736700	25954900	26136700	23447300	24731800	25258600	25462200	27007900	26037200	26089200	26486200	26851800	26295500	27121400	26722800		15		24.6723	24.6295	24.6396	24.4829	24.5599	24.5903	24.6019	24.6869	24.6341	24.6369	24.6587	24.6785	24.6483	24.6929	24.6716		24.6471	24.5444	24.6409	24.6619	24.6709		0.281307	0.427621	0.926245	0.996823		0.0406388
A0FGR8-2	ESYT2_HUMAN	ESYT2	Isoform 2 of Extended synaptotagmin-2	847182	349895	551872	562938		631230	415530	683804	609391	794223	527178	665120	662918	847921	732606		14		19.6923	18.4166	19.074	19.1026		19.2678	18.6646	19.3832	19.217	19.5992	19.0079	19.3433	19.3385	19.6936	19.4827		19.0609	19.1852	19.0883	19.2299	19.5049		0.256785	0.516041	0.355283	0.145336		0.812281
A0FGR8-2;A0FGR8-6	ESYT2_HUMAN	ESYT2	Isoform 2 of Extended synaptotagmin-2	6607940	6512580	6499870	6860440	6469310	6465090	6508720	6580980	6772760	6467500	6049450	6057010	7072770	6625740	6731480		15		22.6558	22.6348	22.632	22.7099	22.6252	22.6242	22.6339	22.6499	22.6913	22.6248	22.5284	22.5302	22.7538	22.6597	22.6825		22.6408	22.6531	22.6584	22.6041	22.6987		0.130635	0.323032	0.105262	0.130808		0.698013
A0JLT2;A0JLT2-2	MED19_HUMAN	MED19	Mediator of RNA polymerase II transcription subunit 19	4153280	3883110	3967190	4153870	4205900	3841630	3852610	3990650	3789580	3752390	4569370	4202560	3720430	4097880	3968000		15		21.9858	21.8888	21.9197	21.986	22.004	21.8733	21.8774	21.9282	21.8536	21.8394	22.1236	22.0028	21.827	21.9664	21.92		21.9314	21.9544	21.8864	21.9845	21.9045		0.657405	0.742625	0.215573	0.655675		0.668898
A0JNW5	BLT3B_HUMAN	BLTP3B	Bridge-like lipid transfer protein family member 3B	2266780	2157200	2340380	2172370	1960330	2123600	2031590	2027220	1919970	1987160	2011410	2215980	1939300	1749280	1680920		15		21.1122	21.0407	21.1583	21.0508	20.9027	21.0181	20.9542	20.9511	20.8727	20.9223	20.9398	21.0795	20.8871	20.7383	20.6808		21.1038	20.9905	20.926	20.9688	20.7688		0.733699	0.756241	0.641931	0.472981		0.115478
A0PJW6	TM223_HUMAN	TMEM223	Transmembrane protein 223	770637	860794	905858	837173	743198	661981		955902	945446	757428		1155020	713317	1091430	847173		13		19.5557	19.7153	19.7889	19.6752	19.5034	19.3364		19.8665	19.8506	19.5307		20.1395	19.4442	20.0578	19.6923		19.6866	19.505	19.8586	19.7918	19.7314		0.662691	0.132791	0.137783	0.259669		0.203394
A1L020	MEX3A_HUMAN	MEX3A	RNA-binding protein MEX3A	7594200	7449850	7996850	7286950	7534900	7837440	7050560	6825290	6961600	8090720	8528220	8251460	6245480	6706370	6223200		15		22.8565	22.8288	22.931	22.7969	22.8452	22.902	22.7493	22.7025	22.731	22.9478	23.0238	22.9762	22.5744	22.6771	22.5692		22.8721	22.848	22.7276	22.8581	22.6069		0.994731	0.332503	0.690498	0.860356		0.60572
A1L020;Q6ZN04;Q86XN8	MEX3A_HUMAN;MEX3B_HUMAN;MEX3D_HUMAN	MEX3A;MEX3B;MEX3D	RNA-binding protein MEX3A	10937700	10916700	10595300	11564000	10644500	9641390	8813890	7477300	6605550	9192890	11284900	10450600	7486750	5745740	6912820		15		23.3828	23.38	23.3369	23.4631	23.3436	23.2008	23.0713	22.8341	22.6552	23.1321	23.4279	23.3171	22.8359	22.4541	22.7208		23.3666	23.3359	22.8536	23.1936	22.6703		0.0739173	0.029932	0.0575735	0.0339192		0.711102
A1L0T0	HACL2_HUMAN	ILVBL	2-hydroxyacyl-CoA lyase 2	12778100	13459600	14312300	13458000	14427300	14428900	14377100	14131600	14359300	13212600	12915200	14730000	14546200	15068700	15182800		15		23.6072	23.6821	23.7708	23.682	23.7823	23.7825	23.7773	23.7524	23.7755	23.6554	23.6226	23.8123	23.7941	23.8451	23.8559		23.6867	23.7489	23.7684	23.743	23.8317		0.6678	0.0556927	0.7897	0.279258		0.343243
A1X283	SPD2B_HUMAN	SH3PXD2B	SH3 and PX domain-containing protein 2B	3595990	3724660	3468680	3319600	3162680	3072360	3039760	3576400	3696280	3083220	3653460	3194220	3349730	3207590	3028910		15		21.778	21.8287	21.726	21.6626	21.5927	21.5509	21.5355	21.7701	21.8176	21.556	21.8008	21.607	21.6756	21.6131	21.5304		21.7775	21.6021	21.7077	21.6945	21.6063		0.906432	0.207322	0.27307	0.664005		0.0163555
A1X283;Q5TCZ1;Q5TCZ1-3	SPD2A_HUMAN;SPD2B_HUMAN	SH3PXD2A;SH3PXD2B	SH3 and PX domain-containing protein 2B	2250690	2211420	2314520	2472900	2249310	2543250	2548120	2431100	2318930	2109570	1884400	2113170	2584760	2388060	2205470		15		21.1019	21.0765	21.1423	21.2378	21.1011	21.2782	21.281	21.2132	21.145	21.0085	20.8457	21.011	21.3016	21.1874	21.0727		21.1069	21.2057	21.2131	21.0528	21.1872		0.226139	0.384201	0.218199	0.154766		0.157726
A1XBS5;A1XBS5-2	CBAR1_HUMAN	CIBAR1	CBY1-interacting BAR domain-containing protein 1	564169	675756	743886			727515	330045				585163	795254					7		19.1058	19.3661	19.5047			19.4726	18.3323				19.1585	19.6011					19.3255	19.4726	18.3323	19.3798	#DIV/0!		#DIV/0!	#DIV/0!	0.524709	#DIV/0!		#DIV/0!
A2RRP1	NBAS_HUMAN	NBAS	NBAS subunit of NRZ tethering complex	7115350	6932190	6963060	6742850	7176440	7174450	7319980	6543700	7228500	7721060	6852230	7533800	6568830	7489320	7070170		15		22.7625	22.7249	22.7313	22.6849	22.7748	22.7744	22.8034	22.6417	22.7853	22.8804	22.7081	22.8449	22.6472	22.8364	22.7533		22.7396	22.7447	22.7434	22.7334	22.7456		0.262418	0.098147	0.0933835	0.0862173		0.879652
A2RU67	F234B_HUMAN	FAM234B	Protein FAM234B	3719520	3226140	3358560	3293570	3088620	3238550	3414820	2354660	2771560	3178190	2888000	3123260	3004910	2920650	3229900		15		21.8267	21.6214	21.6794	21.6512	21.5585	21.6269	21.7034	21.1671	21.4023	21.5998	21.4616	21.5746	21.5189	21.4779	21.6231		21.7092	21.6122	21.4242	21.5184	21.5399		0.341906	0.268408	0.651612	0.666843		0.222122
A3KMH1	VWA8_HUMAN	VWA8	von Willebrand factor A domain-containing protein 8	9699100	9772250	9651220	9335160	9809190	9778110	9619240	9476710	10157400	9634830	9756450	10284600	10100900	10302800	10654500		15		23.2094	23.2203	23.2023	23.1542	23.2257	23.2211	23.1975	23.176	23.276	23.1998	23.2179	23.294	23.268	23.2965	23.345		23.2107	23.2004	23.2165	23.26	23.3032		0.0974492	0.0573852	0.0635768	0.102682		0.686116
A3KN83;A3KN83-2;A3KN83-3	SBNO1_HUMAN	SBNO1	Protein strawberry notch homolog 1	11428000	11801500	11384900	10866100	11180900	10673800	9767960	10640400	10456500	11305600	11302900	10776900	9407930	10255400	8630700		15		23.4461	23.4925	23.4406	23.3733	23.4145	23.3476	23.2196	23.343	23.3179	23.4305	23.4302	23.3614	23.1654	23.2899	23.041		23.4597	23.3785	23.2935	23.319	23.1655		0.831471	0.320507	0.677821	0.099658		0.0333963
A3KN83;A3KN83-2;A3KN83-3;Q9Y2G9	SBNO1_HUMAN;SBNO2_HUMAN	SBNO1;SBNO2	Protein strawberry notch homolog 1	4802120	4501750	4634970	3535830	4618220	4133040	3150510	4017840	3693410	3608240	4146680	4581790					12		22.1952	22.1021	22.1441	21.7536	22.1389	21.9788	21.5872	21.938	21.8165	21.7829	21.9835	22.1275					22.1471	21.9571	21.7806	22.0555	#DIV/0!		0.109869	0.128405	0.135531	#DIV/0!		0.173626
A4D161	F221A_HUMAN	FAM221A	Protein FAM221A	2479190			2688070		2046920		3011060		2611590	2767060	2390580		1723200			8		21.2414			21.3581		20.965		21.5218		21.3165	21.3999	21.1889		20.7167			21.2414	21.1616	21.5218	21.2944	20.7167		#DIV/0!	#DIV/0!	#DIV/0!	#DIV/0!		#DIV/0!
A4D1E9	GTPBA_HUMAN	GTPBP10	GTP-binding protein 10	9254950	9241650	9110780	8675940	9144700	8849830	9020430	9274960	9401440	8722000	9396520	10236000	8561010	9467590	9518880		15		23.1418	23.1397	23.1191	23.0486	23.1245	23.0772	23.1048	23.1449	23.1645	23.0562	23.1637	23.2871	23.0293	23.1746	23.1824		23.1336	23.0834	23.138	23.1601	23.1288		0.19278	0.289607	0.0232118	0.041349		0.0977374
A4D1P6	WDR91_HUMAN	WDR91	WD repeat-containing protein 91	6075430	5826910	5631740	5364620	5485020	5200450	5488330	5584670	5489140	5503360	5567580	5557950	5553390	5297380	5935680		15		22.5346	22.4743	22.4251	22.355	22.3871	22.3102	22.3879	22.413	22.3881	22.3919	22.4086	22.4061	22.4049	22.3368	22.501		22.478	22.3508	22.3964	22.4066	22.4143		0.663471	0.129752	0.0528681	0.612616		0.030286
A4D1U4	DEN11_HUMAN	DENND11	DENN domain-containing protein 11	2255600	2442200	2485610	2546200	2210960	2293550	1658020	2207720		2284820	2483680	2725560	2278780	1987760	2050170		14		21.1051	21.2197	21.2452	21.2799	21.0762	21.1292	20.661	21.0741		21.1236	21.244	21.3781	21.1198	20.9227	20.9673		21.19	21.1618	20.8676	21.2473	21.0033		0.66553	0.119026	0.511607	0.685355		0.724678
A5PLN9;A5PLN9-2;A5PLN9-4;A5PLN9-5	TPC13_HUMAN	TRAPPC13	Trafficking protein particle complex subunit 13	4088560	4012540	4330020	3917670	4313270	4241210	4160440	4210740	4045050	4053860	3873730	4274310	4318400	4306710	4260610		15		21.9632	21.9361	22.0459	21.9016	22.0404	22.016	21.9883	22.0056	21.9477	21.9509	21.8853	22.0273	22.0421	22.0382	22.0226		21.9817	21.986	21.9806	21.9849	22.0343		0.747143	0.424867	0.78704	0.0625123		0.941019
A5YKK6	CNOT1_HUMAN	CNOT1	CCR4-NOT transcription complex subunit 1	24022000	23450200	23558800	20905800	23264800	22835300	23235500	23234000	22452200	23285000	22923200	23257600	22825100	22694600	22786400		15		24.5179	24.4831	24.4898	24.3174	24.4716	24.4448	24.4698	24.4697	24.4204	24.4729	24.4503	24.4712	24.4441	24.4358	24.4417		24.4969	24.4113	24.4533	24.4552	24.4405		0.0954472	0.589374	0.635071	0.10079		0.15382
A6NCE7;Q9GZQ8	MLP3B_HUMAN;MP3B2_HUMAN	MAP1LC3B;MAP1LC3B2	Microtubule-associated proteins 1A/1B light chain 3 beta 2	26527000	23394500	22154800	24495100	20635700	20093600	20606600	24360100	20761200	22028100	22109200	22963100	17843600	18195200	20796300		15		24.661	24.4797	24.4011	24.546	24.2986	24.2602	24.2966	24.538	24.3074	24.3928	24.3981	24.4528	24.0889	24.1171	24.3098		24.5139	24.3683	24.3807	24.3133	24.1719		0.849485	0.976932	0.116882	0.897592		0.284905
A6NDG6	PGP_HUMAN	PGP	Glycerol-3-phosphate phosphatase	26505600	29131500	29201300	27560100	26177100	28427900	28872100	31371900	30329400	28150900	29895900	32738100	27988800	32675600	32477700		15		24.6598	24.7961	24.7995	24.7161	24.6418	24.7608	24.7832	24.903	24.8542	24.7467	24.8334	24.9645	24.7383	24.9617	24.9529		24.7518	24.7062	24.8468	24.8454	24.8843		0.72517	0.727221	0.691425	0.568258		0.473351
A6NDU8	RIMC1_HUMAN	RIMOC1	RAB7A-interacting MON1-CCZ1 complex subunit 1	7142130	6707430	6667120	6786000	6255560	6394610	6279960	6825880	6718730	6708660	6940400	6422520	6816980	6466910	5899980		15		22.7679	22.6773	22.6686	22.6941	22.5767	22.6084	22.5823	22.7026	22.6798	22.6776	22.7266	22.6147	22.7007	22.6246	22.4923		22.7046	22.6264	22.6549	22.6807	22.6059		0.900753	0.851353	0.980268	0.427429		0.173628
A6NE02	BTBDH_HUMAN	BTBD17	BTB/POZ domain-containing protein 17	3325050	4434940	3892640	3771570	5183950	4424720	3046440	3977280	4874680	3182470	2711790	3827880	3017230	4213270	3079120		15		21.6649	22.0805	21.8923	21.8467	22.3056	22.0772	21.5387	21.9234	22.2169	21.6017	21.3708	21.8681	21.5248	22.0065	21.5541		21.8792	22.0765	21.893	21.5879	21.6951		0.902561	0.544704	0.822902	0.745018		0.331913
A6NED2	RCCD1_HUMAN	RCCD1	RCC1 domain-containing protein 1	1528330	1558740	1715400	1854790	1593190	1965460	1468330	1619860	1341690	1487370	1543090	1443200	1665640	1453710	1668190		15		20.5435	20.5719	20.7101	20.8228	20.6035	20.9064	20.4857	20.6274	20.3556	20.5043	20.5574	20.4608	20.6676	20.4713	20.6699		20.6085	20.7776	20.4896	20.562	20.6029		0.489899	0.601088	0.454906	0.758613		0.179238
A6NFI3	ZN316_HUMAN	ZNF316	Zinc finger protein 316	3307680	3205280	3404030	3396590	2989670	3506180	3385700	3026960	3329430	3325490	3380210	3336750	3212340	3052800	3173360		15		21.6574	21.612	21.6988	21.6957	21.5116	21.7415	21.691	21.5294	21.6668	21.6651	21.6887	21.67	21.6152	21.5417	21.5976		21.6561	21.6496	21.6291	21.658	21.5848		0.225788	0.397575	0.1515	0.877175		0.934616
A6NHL2	TBAL3_HUMAN	TUBAL3	Tubulin alpha chain-like 3	180699000	173809000	169014000	253309000	182379000	174884000	173517000	162262000	197551000	163207000	180426000	93484800	172650000	113312000	103226000		15		27.429	27.3729	27.3326	27.9163	27.4424	27.3818	27.3705	27.2737	27.5576	27.2821	27.4268	26.4782	27.3633	26.7557	26.6212		27.3782	27.5802	27.4006	27.0894	26.9134		0.0533125	0.202448	0.0178055	0.0295749		0.303613
A6NHQ2	FBLL1_HUMAN	FBLL1	rRNA/tRNA 2'-O-methyltransferase fibrillarin-like protein 1	35594100	29680500	38528000	49259300	42699500	39765000	45371200	34468500	42925000	38193200	31838800	37016200	45064400	47052300	48804900		15		25.0851	24.823	25.1994	25.5539	25.3477	25.245	25.4353	25.0388	25.3553	25.1868	24.9243	25.1417	25.4255	25.4878	25.5405		25.0359	25.3822	25.2765	25.1638	25.4846		0.798451	0.917156	0.692007	0.163528		0.0735926
A6NHR9	SMHD1_HUMAN	SMCHD1	Structural maintenance of chromosomes flexible hinge domain-containing protein 1	10387400	9140030	10376200	11507700	10870100	10442000	11550100	9861730	11137200	10448400	9660510	10691400	11368100	11787600	11308800		15		23.3083	23.1238	23.3068	23.4561	23.3739	23.3159	23.4614	23.2334	23.4089	23.3168	23.2037	23.3499	23.4385	23.4908	23.4309		23.2463	23.382	23.3679	23.3307	23.4534		0.611876	0.882603	0.68628	0.172304		0.138824
A6NHX0	CAST2_HUMAN	CASTOR2	Cytosolic arginine sensor for mTORC1 subunit 2	861722	1064560	1109090	687785	1046970	969749	1081420	983343	911965	1130440	1021290	960508	985333	881774	830420		15		19.7169	20.0218	20.0809	19.3916	19.9978	19.8873	20.0445	19.9073	19.7986	20.1085	19.962	19.8734	19.9103	19.75	19.6635		19.9399	19.7589	19.9168	19.9152	19.7746		0.536166	0.569047	0.539115	0.582186		0.452818
A6NIH7	U119B_HUMAN	UNC119B	Protein unc-119 homolog B	14211600	13665400	13666100	14381200	12697200	12316900	12596200	13378600	12861100	13736300	13634700	14570000	12437600	12427900	13070000		15		23.7606	23.704	23.7041	23.7777	23.598	23.5541	23.5865	23.6734	23.6165	23.7115	23.7008	23.7965	23.5682	23.5671	23.6398		23.7229	23.6433	23.6255	23.6885	23.5917		0.141014	0.706186	0.557968	0.760712		0.324471
A6NIH7;Q13432	U119A_HUMAN;U119B_HUMAN	UNC119;UNC119B	Protein unc-119 homolog B	10512200	10321800	10769000	11223600	10304600	11209100	10891700	10749800	10801900	10757800	9685180	11641000	10089800	10413500	11130500		15		23.3256	23.2992	23.3604	23.42	23.2968	23.4182	23.3767	23.3578	23.3648	23.3589	23.2073	23.4727	23.2664	23.312	23.408		23.3284	23.3783	23.3664	23.3155	23.3288		0.317715	0.177144	0.100937	0.305412		0.324088
A6NJ78	MET15_HUMAN	METTL15	12S rRNA N4-methylcytidine (m4C) methyltransferase	2990990	2877110	2977630	2589640	2659990	2961180	2642220	2982520	3205150	2848980	2835000	3395520	2763750	3146990	3018450		15		21.5122	21.4562	21.5057	21.3043	21.343	21.4977	21.3333	21.5081	21.612	21.442	21.4349	21.6952	21.3982	21.5855	21.5254		21.4914	21.3817	21.4845	21.5094	21.503		0.164487	0.090405	0.0819088	0.186124		0.149993
A6NJ78;A6NJ78-2;A6NJ78-4	MET15_HUMAN	METTL15	12S rRNA N4-methylcytidine (m4C) methyltransferase	4605800	4998350	5595390	4358500	4874120	6100810	5171860	5012850	5975230	5310040	5144050	5182300	5518440	5120820	5705300		15		22.135	22.253	22.4158	22.0554	22.2167	22.5406	22.3023	22.2572	22.5106	22.3403	22.2945	22.3052	22.3958	22.2879	22.4439		22.2679	22.2709	22.3567	22.3318	22.3759		0.491247	0.957844	0.0561908	0.485773		0.986558
A6NK58	LIPT2_HUMAN	LIPT2	Octanoyl-[acyl-carrier-protein]:protein N-octanoyltransferase LIPT2, mitochondrial	4426480	4623400	4484610	4662830	4339380	4940160	4548140	4771350	5195970	4224320	4528060	4916020	4907700	5133490	5276640		15		22.0777	22.1405	22.0966	22.1528	22.0491	22.2361	22.1168	22.186	22.309	22.0103	22.1105	22.2291	22.2266	22.2915	22.3312		22.1049	22.146	22.2039	22.1887	22.2831		0.211467	0.197665	0.159374	0.542955		0.512755
A6NKD9	CC85C_HUMAN	CCDC85C	Coiled-coil domain-containing protein 85C	3370740	3884730	3569300	3353240	2993360	3411780	3455720	3593240	3042130	3232330	3042360	3292360	2612570	2825430	2449820		15		21.6846	21.8894	21.7672	21.6771	21.5133	21.7021	21.7206	21.7769	21.5367	21.6241	21.5368	21.6507	21.317	21.43	21.2242		21.7804	21.6309	21.678	21.5015	21.3238		0.995371	0.804105	0.50174	0.999496		0.149287
A6NKF1	SAC31_HUMAN	SAC3D1	SAC3 domain-containing protein 1	5567860	5627450	5585150	6047880	5619390	6133360	5874870	4933230	5354260	5823190	5317620	5937210	4757800	5426880	5767010		15		22.4087	22.424	22.4132	22.528	22.422	22.5482	22.4861	22.2341	22.3523	22.4734	22.3423	22.5014	22.1819	22.3717	22.4594		22.4153	22.4994	22.3575	22.3419	22.3376		0.0267735	0.0078181	0.0171702	0.0061818		0.0997831
A6ZKI3	RTL8C_HUMAN	RTL8C	Retrotransposon Gag-like protein 8C	5071440	5311740	5021040	4999520	4316980	4418880	3426420	3542480	3781120	4347360	4382660	4191720	2625210	2465420	2761400		15		22.274	22.3408	22.2596	22.2534	22.0416	22.0752	21.7083	21.7563	21.8504	22.0517	22.0634	21.9991	21.324	21.2334	21.397		22.2914	22.1234	21.7717	21.7955	21.3181		0.253176	0.528551	0.768829	0.436935		0.0751645
A6ZKI3;Q9BWD3	RTL8A_HUMAN;RTL8C_HUMAN	RTL8A;RTL8C	Retrotransposon Gag-like protein 8C	17060700	17336600	16979600	15700800	15307400	15656000	10754700	10856200	11509300	14089100	14041200	12070600	8502900	8031250	7425930		15		24.0242	24.0473	24.0173	23.9043	23.8677	23.9002	23.3585	23.372	23.4563	23.7481	23.7432	23.525	23.0195	22.9372	22.8241		24.0296	23.8908	23.3956	23.4292	22.927		0.761703	0.161815	0.0300192	0.0501207		0.000703222
A7KAX9;A7KAX9-2	RHG32_HUMAN	ARHGAP32	Rho GTPase-activating protein 32	1664950	1856660	1966630	1986240	2221730	1896570	1717190	1691800	1825550	2116280	1893430	1617950	1834210	2103700	1674300		15		20.667	20.8243	20.9073	20.9216	21.0833	20.855	20.7116	20.6901	20.7999	21.0131	20.8526	20.6257	20.8067	21.0045	20.6751		20.7995	20.9533	20.7339	20.7617	20.8288		0.961374	0.370411	0.564309	0.702711		0.190916
A8CG34	P121C_HUMAN	POM121C	Nuclear envelope pore membrane protein POM 121C	6065140	4547280	5705980	8546280	5132340	4683580	7021970	3853900	5085070	4884270	3759520	4919770	4858970	4429130	5747930		15		22.5321	22.1166	22.444	23.0269	22.2912	22.1592	22.7434	21.8779	22.2778	22.2197	21.8421	22.2302	22.2122	22.0786	22.4546		22.3642	22.4924	22.2997	22.0948	22.2485		0.359762	0.406994	0.990361	0.862234		0.689349
A8MVW0;Q5VUB5	F1711_HUMAN;F1712_HUMAN	FAM171A1;FAM171A2	Protein FAM171A2	2113120	2175800	2190600		2057150	2010010		1839470	1924460	1854490	2441430	2277600	1422310	1964590	1835330		13		21.0109	21.0531	21.0629		20.9722	20.9388		20.8109	20.876	20.8226	21.2193	21.1191	20.4398	20.9058	20.8076		21.0423	20.9555	20.8434	20.9261	20.7177		0.963832	0.47411	0.035191	0.0249454		0.0365299
A8MW92	P20L1_HUMAN	PHF20L1	PHD finger protein 20-like protein 1	1827100	1882220	1932890	1960410	2082020	2174230	1748750	1316210	1723040	1728100	1916350	1985620	1489950		1694990		14		20.8011	20.844	20.8823	20.9027	20.9896	21.0521	20.7379	20.328	20.7165	20.7208	20.8699	20.9212	20.5068		20.6928		20.8425	20.9814	20.5941	20.766	20.5998		0.453628	0.0601205	0.264251	0.1672		0.0477412
A8MWD9;P62308	RUXGL_HUMAN;RUXG_HUMAN	SNRPG;SNRPGP15	Putative small nuclear ribonucleoprotein G-like protein 15	120532000	151459000	142225000	120310000	130314000	122876000	107723000	142127000	134997000	131186000	139858000	133902000	120778000	141174000	121852000		15		26.8448	27.1744	27.0836	26.8422	26.9574	26.8726	26.6828	27.0826	27.0084	26.967	27.0594	26.9966	26.8478	27.0729	26.8606		27.0343	26.8907	26.9246	26.9679	26.9271		0.219198	0.780803	0.142595	0.711257		0.240223
A8MXV4	NUD19_HUMAN	NUDT19	Acyl-coenzyme A diphosphatase NUDT19	11784300	13318600	13316000	12164200	14258000	13582200	12362100	15158800	13951500	11916600	13954700	13626000	12657500	15902400	14792100		15		23.4904	23.6669	23.6667	23.5361	23.7653	23.6952	23.5594	23.8537	23.7339	23.5065	23.7342	23.6999	23.5935	23.9227	23.8183		23.608	23.6655	23.7157	23.6759	23.7782		0.85891	0.643116	0.815314	0.53644		0.556223
B4DXR9;Q15928;Q8TB69	ZN141_HUMAN;ZN519_HUMAN;ZN732_HUMAN	ZNF141;ZNF519;ZNF732	Zinc finger protein 732			5688970	5768540					6239950			6027480					4				22.4397	22.4598					22.5731			22.5231					22.4397	22.4598	22.5731	22.5231	#DIV/0!		#DIV/0!	#DIV/0!	#DIV/0!	#DIV/0!		#DIV/0!
B7ZAQ6-4	GPHRA_HUMAN	GPR89A	Isoform 4 of Golgi pH regulator A	3681590	4028440	4319100		4052200	3958510	4014720	3598900	4064850	4506850	3981570	3450600	5158920	3823760	3607180		14		21.8119	21.9418	22.0423		21.9503	21.9165	21.9369	21.7791	21.9548	22.1037	21.9249	21.7184	22.2986	21.8666	21.7824		21.932	21.9334	21.8903	21.9807	21.9825		0.289089	0.823647	0.528277	0.296358		0.988135
B7ZAQ6;B7ZAQ6-2;B7ZAQ6-3;P0CG08	GPHRA_HUMAN;GPHRB_HUMAN	GPR89A;GPR89B	Golgi pH regulator A	10435700	9335630	9485460	11821800	10320200	9532660	10438100	9613230	9873830	10198600	8680280	9723790	11287300	10589200	10401600		15		23.315	23.1543	23.1773	23.4949	23.299	23.1844	23.3154	23.1966	23.2352	23.2819	23.0493	23.2131	23.4282	23.3361	23.3103		23.2155	23.3261	23.249	23.2302	23.3582		0.469075	0.653989	0.692201	0.674169		0.346019
C9J7I0	UMAD1_HUMAN	UMAD1	UBAP1-MVB12-associated (UMA)-domain containing protein 1	226361	329812	301409			296485		197465	482180			338808					7		17.7883	18.3313	18.2014			18.1776		17.5912	18.8792			18.3701					18.107	18.1776	18.2352	18.3701	#DIV/0!		#DIV/0!	0.169573	#DIV/0!	#DIV/0!		#DIV/0!
C9JLW8	MCRI1_HUMAN	MCRIP1	Mapk-regulated corepressor-interacting protein 1	12664500	13833700	12793200	11988600	12879300	12443700	10318400	12337200	11012600	11953800	13736500	12500800	9890220	10518300	10793900		15		23.5943	23.7217	23.6089	23.5152	23.6186	23.5689	23.2987	23.5565	23.3927	23.511	23.7115	23.5755	23.2376	23.3264	23.3637		23.6416	23.5675	23.416	23.5082	23.3092		0.709682	0.444303	0.633772	0.92689		0.213478
E9PAV3;Q13765	NACAM_HUMAN;NACA_HUMAN	NACA	Nascent polypeptide-associated complex subunit alpha, muscle-specific form	89513800	98460600	102398000	96421400	96586500	99767500	81055200	98732100	91842100	91091100	96295000	92699500	69327600	71441700	74464600		15		26.4156	26.553	26.6096	26.5229	26.5253	26.5721	26.2724	26.557	26.4527	26.4408	26.521	26.4661	26.0469	26.0903	26.1501		26.5261	26.5401	26.4274	26.3446	26.0957		0.143417	0.648802	0.288691	0.42439		0.826465
E9PAV3;Q13765;Q9BZK3	NACAM_HUMAN;NACA_HUMAN;NACP4_HUMAN	NACA;NACA4P	Nascent polypeptide-associated complex subunit alpha, muscle-specific form	18657300	18811800	26128700	18911300	13922300	19589200	12419000	21523400	18116600	15741900	17132500	46176100	12248000	28927800	25746500		15		24.1532	24.1651	24.6391	24.1727	23.7309	24.2236	23.566	24.3594	24.1108	23.9081	24.0302	25.4606	23.546	24.786	24.6179		24.3192	24.0424	24.0121	24.3456	24.3166		0.977391	0.636224	0.186895	0.290304		0.283825
E9PRG8	CK098_HUMAN	C11orf98	Uncharacterized protein C11orf98	25439400	30342900	29632900	33990600	30037100	31684600	26130700	28237800	30073500	26467000	30182000	28443700	19837000	23437700	22689600		15		24.6006	24.8549	24.8207	25.0186	24.8402	24.9173	24.6392	24.7511	24.842	24.6577	24.8472	24.7616	24.2417	24.4823	24.4355		24.7587	24.9254	24.7441	24.6168	24.3865		0.59179	0.702498	0.641983	0.921577		0.154075
F8WCM5;P01308	INSR2_HUMAN;INS_HUMAN	INS;INS-IGF2	Insulin, isoform 2	11299700	6204970	8894860	13669600	7166780	9218210	14973300	6737370	13129200	13051000		10118000	14670300	8403030	13365800		14		23.4298	22.565	23.0845	23.7045	22.7729	23.1361	23.8359	22.6838	23.6463	23.6377		23.2704	23.8064	23.0025	23.672		23.0264	23.2045	23.3886	23.5384	23.4936		0.924453	0.663582	0.777296	0.989185		0.65525
L0R6Q1	S35U4_HUMAN	SLC35A4	SLC35A4 upstream open reading frame protein	8472780	8303790	8398030	6134710	7207620	8562350	7696000	7433040	9227780	7979300	7242280	9488020	6269440	6674300	7886630		15		23.0144	22.9853	23.0016	22.5486	22.7811	23.0296	22.8757	22.8255	23.1376	22.9278	22.788	23.1777	22.5799	22.6702	22.911		23.0005	22.7864	22.9463	22.8485	22.7204		0.00730826	0.0150039	0.0108329	0.0143866		0.198783
L0R819	ASURF_HUMAN	ASDURF	ASNSD1 upstream open reading frame protein	10580400	11430800	10990000	8442170	9869710	10620200	9121780	11067200	10278800	9207350	10897300	10527700	8507680	8343250	9218680		15		23.3349	23.4464	23.3897	23.0092	23.2346	23.3403	23.1209	23.3998	23.2932	23.1344	23.3775	23.3277	23.0203	22.9922	23.1361		23.3903	23.1947	23.2713	23.2418	23.0495		0.196136	0.271438	0.317309	0.696515		0.129813
O00116	ADAS_HUMAN	AGPS	Alkyldihydroxyacetonephosphate synthase, peroxisomal	23661000	24049200	24356500	24136700	24480600	24327700	23387500	23398200	24142500	22677200	21671000	23374700	24452100	26413600	24809200		15		24.496	24.5195	24.5378	24.5247	24.5451	24.5361	24.4792	24.4799	24.5251	24.4347	24.3693	24.4784	24.5435	24.6548	24.5644		24.5178	24.5353	24.4947	24.4637	24.5875		0.384885	0.777327	0.253824	0.22284		0.262183
O00124;O00124-3	UBXN8_HUMAN	UBXN8	UBX domain-containing protein 8	1984560	2056800	2060180	2115340	2411980	2185170	2007800	1917470	1992570	1954080	1787950	1880920	1651840	1556170	1705620		15		20.9204	20.972	20.9743	21.0125	21.2018	21.0593	20.9372	20.8708	20.9262	20.8981	20.7699	20.843	20.6556	20.5696	20.7019		20.9556	21.0912	20.9114	20.7562	20.6424		0.174512	0.846273	0.367071	0.341893		0.0851693
O00139-2	KIF2A_HUMAN	KIF2A	Isoform 2 of Kinesin-like protein KIF2A			930402		694301	1354840	1147510	1150980	598162			1435070		861775			8				19.8275		19.4052	20.3697	20.1301	20.1344	19.1902			20.4527		19.717			19.8275	19.8874	19.8182	20.4527	19.717		#DIV/0!	#DIV/0!	#DIV/0!	#DIV/0!		#DIV/0!
O00139;O00139-1;O00139-2;O00139-4;O00139-5	KIF2A_HUMAN	KIF2A	Kinesin-like protein KIF2A	38180600	38722600	38519500	38263700	38793200	38344200	38449800	37735500	38095600	38308700	38404600	39626700	38612100	37686400	37743800		15		25.1863	25.2067	25.1991	25.1895	25.2093	25.1925	25.1965	25.1694	25.1831	25.1912	25.1948	25.24	25.2025	25.1675	25.1697		25.1974	25.1971	25.183	25.2124	25.1799		0.961498	0.731886	0.249931	0.430938		0.976164
O00139;O00139-1;O00139-2;O00139-4;O00139-5;Q8N4N8	KIF2A_HUMAN;KIF2B_HUMAN	KIF2A;KIF2B	Kinesin-like protein KIF2A	1231900	1605680	2434450	1323630	2713590	2959450	2977120	2691010	1876340	2118150	1113770	2352500	2550920	2133830	2293130		15		20.2325	20.6148	21.2152	20.3361	21.3718	21.4969	21.5055	21.3597	20.8395	21.0144	20.087	21.1658	21.2826	21.025	21.1289		20.6875	21.0682	21.2349	20.8451	21.1455		0.75347	0.666215	0.83682	0.128098		0.45969
O00139;O00139-1;O00139-2;O00139-4;O00139-5;Q99661	KIF2A_HUMAN;KIF2C_HUMAN	KIF2A;KIF2C	Kinesin-like protein KIF2A	7438990	9039970	8474820	7732200	8750340	9577730	8207260	10085400	9557270	9981700	8637060	9333940	10410000	10380400	8746120		15		22.8267	23.1079	23.0148	22.8824	23.0609	23.1913	22.9685	23.2658	23.1882	23.2509	23.0421	23.1541	23.3115	23.3074	23.0602		22.9831	23.0449	23.1408	23.1692	23.2263		0.921176	0.92646	0.694332	0.995549		0.63894
O00139;O00139-1;O00139-4;O00139-5	KIF2A_HUMAN	KIF2A	Kinesin-like protein KIF2A	2652760	2544260	3016000	3517160	3335260	4294700	3100680	3648820	3038380	3738120	2870900	5563430	3105160	4275440	3208160		15		21.3391	21.2788	21.5242	21.746	21.6694	22.0341	21.5642	21.799	21.5349	21.8339	21.4531	22.4075	21.5662	22.0276	21.6133		21.3807	21.8165	21.6327	21.809	21.7357		0.61314	0.876509	0.13231	0.404717		0.0308438
O00148	DX39A_HUMAN	DDX39A	ATP-dependent RNA helicase DDX39A	48951600	44931900	48608700	43126800	44563900	46159300	48435100	48394400	46577000	43983900	45825300	48092800	50323600	48952100	53001900		15		25.5449	25.4212	25.5347	25.3621	25.4094	25.4601	25.5295	25.5283	25.4731	25.3905	25.4496	25.5193	25.5847	25.5449	25.6595		25.5003	25.4105	25.5103	25.5179	25.5964		0.675808	0.361543	0.937928	0.836926		0.139124
O00148;Q13838	DX39A_HUMAN;DX39B_HUMAN	DDX39A;DDX39B	ATP-dependent RNA helicase DDX39A	250814000	241214000	255770000	248375000	228131000	256897000	261478000	269038000	260411000	250371000	241611000	296147000	260418000	296401000	284943000		15		27.902	27.8457	27.9303	27.8879	27.7653	27.9366	27.9621	28.0032	27.9562	27.8995	27.8481	28.1417	27.9563	28.143	28.0861		27.8927	27.8633	27.9739	27.982	28.0618		0.384002	0.523145	0.140091	0.336388		0.63147
O00151	PDLI1_HUMAN	PDLIM1	PDZ and LIM domain protein 1	34164400	33481100	33348100	32171100	31857500	33310900	34254400	34032300	33288600	32688400	33152900	33378900	32780000	33054700	32451000		15		25.026	24.9968	24.9911	24.9393	24.9251	24.9895	25.0298	25.0204	24.9885	24.9623	24.9826	24.9924	24.9663	24.9784	24.9518		25.0046	24.9513	25.0129	24.9805	24.9655		0.468447	0.855926	0.806846	0.672572		0.0751188
O00154-4	BACH_HUMAN	ACOT7	Isoform 4 of Cytosolic acyl coenzyme A thioester hydrolase	84957700	85085800	86073200	82220400	81497800	85804400	82854300	91271000	87284000	82848600	85450400	89756300	87973200	88226900	90521800		15		26.3402	26.3424	26.3591	26.293	26.2803	26.3545	26.3041	26.4437	26.3792	26.304	26.3486	26.4195	26.3906	26.3947	26.4318		26.3472	26.3093	26.3756	26.3862	26.4057		0.125857	0.0425158	0.0605544	0.341625		0.184295
O00159;O00159-3	MYO1C_HUMAN	MYO1C	Unconventional myosin-Ic	4504350	4126780	4503390	3012070	3876390	4084240	3978370	4693760	4172620	4440810	4181230	4669250	4468280	4776630	4506680		15		22.1029	21.9766	22.1026	21.5223	21.8863	21.9616	21.9237	22.1623	21.9925	22.0824	21.9955	22.1548	22.0913	22.1876	22.1036		22.0607	21.7901	22.0262	22.0805	22.1275		0.175372	0.520475	0.909607	0.68189		0.129398
O00165;O00165-2	HAX1_HUMAN	HAX1	HCLS1-associated protein X-1	4313520	4495890	4364630	4549960	4789830	4242520	4321010	4389060	4514240	4515630	4623360	4302140	4414060	3961740	3657870		15		22.0404	22.1002	22.0574	22.1174	22.1915	22.0165	22.0429	22.0655	22.1061	22.1065	22.1405	22.0366	22.0737	21.9177	21.8026		22.066	22.1085	22.0715	22.0836	21.9313		0.218617	0.961723	0.504966	0.0973781		0.473652
O00170	AIP_HUMAN	AIP	AH receptor-interacting protein	29180000	27910000	27826500	30142600	28179100	27971500	28677500	27236300	27919100	25305800	24692700	24509100	26352500	25144700	25434500		15		24.7985	24.7343	24.73	24.8453	24.7481	24.7375	24.7734	24.699	24.7347	24.593	24.5576	24.5468	24.6514	24.5838	24.6003		24.7542	24.777	24.7357	24.5853	24.6118		0.588548	0.969062	0.567231	0.916364		0.607624
O00178	GTPB1_HUMAN	GTPBP1	GTP-binding protein 1	33139900	31125200	31560200	31615300	30669000	30669200	30870800	30714400	30337000	30263600	32479400	31724300	31111500	30558000	31545800		15		24.9821	24.8916	24.9116	24.9141	24.8703	24.8703	24.8797	24.8724	24.8546	24.8511	24.953	24.9191	24.8909	24.865	24.9109		24.9284	24.8849	24.8689	24.921	24.889		0.441842	0.138074	0.912029	0.379811		0.234125
O00186	STXB3_HUMAN	STXBP3	Syntaxin-binding protein 3	1802800	1680990	1698360	1565280	1287400	1536290	1527690	1301800	1604870	1454300	1399950	1267370	1564050	1076110	1346690		15		20.7818	20.6809	20.6957	20.578	20.296	20.551	20.5429	20.3121	20.614	20.4719	20.4169	20.2734	20.5769	20.0374	20.361		20.7195	20.475	20.4897	20.4224	20.3251		0.218549	0.212974	0.440857	0.0774496		0.0620893
O00189	AP4M1_HUMAN	AP4M1	AP-4 complex subunit mu-1	2251130	2334460	2587030	3016000	2467110	2530140	2163350	2151400	2391410	2513930	2509660	2007250	2835720	2331470	2349890		15		21.1022	21.1547	21.3029	21.5242	21.2344	21.2708	21.0448	21.0368	21.1894	21.2615	21.2591	20.9368	21.4353	21.1528	21.1642		21.1866	21.3431	21.0904	21.2104	21.2508		0.605789	0.810296	0.473775	0.595		0.224873
O00192	ARVC_HUMAN	ARVCF	Splicing regulator ARVCF	7143820	7590390	7166380	6739240	6570080	6355790	6748080	6257790	6551560	7150460	7499700	6962920	6484300	5793330	5647200		15		22.7683	22.8557	22.7728	22.6842	22.6475	22.5996	22.686	22.5772	22.6434	22.7696	22.8384	22.7313	22.6285	22.466	22.4291		22.7989	22.6438	22.6356	22.7327	22.5079		0.850985	0.892895	0.902836	0.354455		0.0144114
O00193	SMAP_HUMAN	SMAP	Small acidic protein	35630300	38857500	36195300	42286800	37868900	41553100	34087800	35757400	34877200	38273700	36858500	34740400	34071400	32234000	34569300		15		25.0866	25.2117	25.1093	25.3337	25.1745	25.3085	25.0228	25.0917	25.0558	25.1899	25.1355	25.0501	25.0221	24.9421	25.043		25.1359	25.2722	25.0568	25.0692	25.0024		0.755201	0.422797	0.944598	0.779467		0.0949774
O00203;O00203-3	AP3B1_HUMAN	AP3B1	AP-3 complex subunit beta-1	14132000	13028200	13679500	13851600	12252000	12994900	13973300	12968500	13470900	14092600	12647200	13320600	15085800	13048400	13693900		15		23.7525	23.6351	23.7055	23.7235	23.5465	23.6314	23.7362	23.6285	23.6833	23.7484	23.5923	23.6672	23.8467	23.6374	23.707		23.6977	23.6338	23.6827	23.7021	23.7304		0.615739	0.907736	0.727712	0.469686		0.357312
O00213;O00213-2	APBB1_HUMAN	APBB1	Amyloid beta precursor protein binding family B member 1	4336410	5077820	4705520	4593450	4840430	4697430	3194290	3253970	3541630	4296770	3778420	3595020	3260550	2880740	3333550		15		22.0481	22.2758	22.1659	22.1311	22.2067	22.1634	21.6071	21.6338	21.756	22.0348	21.8494	21.7776	21.6367	21.458	21.6686		22.1633	22.1671	21.6656	21.7545	21.5878		0.199544	0.654231	0.847867	0.996762		0.958464
O00217	NDUS8_HUMAN	NDUFS8	NADH dehydrogenase [ubiquinone] iron-sulfur protein 8, mitochondrial	44133300	44370100	47773700	45405800	46020200	45646600	46365000	44712400	46791300	42460500	43809200	45577900	44638800	46254900	47179100		15		25.3954	25.4031	25.5097	25.4364	25.4558	25.444	25.4665	25.4142	25.4797	25.3396	25.3847	25.4418	25.4118	25.4631	25.4916		25.4361	25.4454	25.4535	25.4128	25.4555		0.0456601	0.454911	0.782304	0.572307		0.814998
O00231	PSD11_HUMAN	PSMD11	26S proteasome non-ATPase regulatory subunit 11	51413500	49357900	51253100	47535900	44393900	48583900	49076000	49437600	48446500	49828300	48164700	52686700	48227700	47689400	49398900		15		25.6156	25.5568	25.6111	25.5025	25.4039	25.534	25.5485	25.5591	25.5299	25.5705	25.5215	25.6509	25.5234	25.5072	25.558		25.5945	25.4801	25.5458	25.5653	25.5295		0.377806	0.338618	0.401559	0.771228		0.0582662
O00232	PSD12_HUMAN	PSMD12	26S proteasome non-ATPase regulatory subunit 12	53509100	53270600	52709500	50807700	48848800	50240700	51003400	53677100	51028200	53592200	52052300	55963400	51053500	53341700	51637200		15		25.6733	25.6668	25.6516	25.5985	25.5418	25.5824	25.6041	25.6778	25.6048	25.6755	25.6335	25.738	25.6055	25.6688	25.6219		25.6639	25.5742	25.6289	25.659	25.6321		0.254444	0.129733	0.0861171	0.207078		0.00767965
O00233	PSMD9_HUMAN	PSMD9	26S proteasome non-ATPase regulatory subunit 9	14200300	14869000	14837800	14514900	14694600	14789200	14360700	15301400	14983100	14614400	14570400	13716100	14377100	13996000	13863600		15		23.7594	23.8258	23.8228	23.791	23.8088	23.818	23.7756	23.8672	23.8368	23.8009	23.7965	23.7094	23.7773	23.7385	23.7248		23.8027	23.806	23.8265	23.7611	23.7469		0.236456	0.785094	0.690333	0.690309		0.893509
O00244	ATOX1_HUMAN	ATOX1	Copper transport protein ATOX1	23923500	26056600	26189800	17643100	21154400	24375200	21750200	23530300	22374400	22197200	22964000	23973800	14638300	18022800	19049300		15		24.5119	24.6351	24.6425	24.0726	24.3345	24.5389	24.3745	24.488	24.4153	24.4039	24.4529	24.515	23.8032	24.1033	24.1832		24.5965	24.3153	24.426	24.257	24.0299		0.179325	0.760913	0.730876	0.236443		0.117704
O00255	MEN1_HUMAN	MEN1	Menin	6027020	6077750	6068920	7002920	6252710	6254710	6443030	5315450	5594620	6372220	5661400	5793770	5771410	5479520	5184740		15		22.523	22.5351	22.533	22.7395	22.5761	22.5765	22.6193	22.3418	22.4156	22.6034	22.4327	22.4661	22.4605	22.3856	22.3058		22.5304	22.6307	22.4589	22.4531	22.384		0.00935705	0.00403327	0.0101574	0.0138648		0.139714
O00257	CBX4_HUMAN	CBX4	E3 SUMO-protein ligase CBX4	2769380	2294940	2321140	2693710	2554210	2248760	1876060	1618790	2103380	2220200	2125720	1933920	1638270	1678550	1393580		15		21.4011	21.13	21.1464	21.3612	21.2844	21.1007	20.8393	20.6265	21.0043	21.0823	21.0195	20.8831	20.6437	20.6788	20.4104		21.2259	21.2488	20.8233	20.8488	20.5776		0.873394	0.783605	0.619443	0.959038		0.854189
O00258;O00258-2	GET1_HUMAN	GET1	Guided entry of tail-anchored proteins factor 1	10249600	9341490	8923200	10984300	9720780	8619110	9676260	8607120	8866970	8638340	8775810	8305700	9362000	8603870	8479140		15		23.2891	23.1552	23.0891	23.3889	23.2126	23.0391	23.206	23.0371	23.08	23.0423	23.0651	22.9857	23.1584	23.0366	23.0155		23.1778	23.2136	23.1077	23.0697	23.0701		0.506488	0.852521	0.277689	0.728987		0.774889
O00264	PGRC1_HUMAN	PGRMC1	Membrane-associated progesterone receptor component 1	39001800	36463100	41725300	44525800	40244400	42451200	43956900	36250200	39804900	40653900	32677400	39751900	40117600	39054000	41998500		15		25.217	25.1199	25.3144	25.4081	25.2623	25.3393	25.3896	25.1115	25.2464	25.2769	24.9618	25.2445	25.2577	25.219	25.3238		25.2171	25.3366	25.2492	25.1547	25.2668		0.720417	0.656751	0.478772	0.45837		0.164022
O00264;O15173;O15173-2	PGRC1_HUMAN;PGRC2_HUMAN	PGRMC1;PGRMC2	Membrane-associated progesterone receptor component 1	6135930	6733340	7826410	6476990	9315950	11184400	10969700	9750460	7794450	7376930	4622800	10308500	9795180	9959060	10814200		15		22.5489	22.6829	22.8999	22.6269	23.1513	23.415	23.387	23.217	22.894	22.8146	22.1403	23.2973	23.2236	23.2476	23.3664		22.7106	23.0644	23.166	22.8871	23.2792		0.326394	0.667072	0.170068	0.314091		0.234803
O00267	SPT5H_HUMAN	SUPT5H	Transcription elongation factor SPT5	3436050	3612310	3014510	3691970	3596610	3847260	3652820	3569490	3307920	3418540	3997900	2848300	3461420	3063700	3007000		15		21.7123	21.7845	21.5235	21.816	21.7782	21.8754	21.8006	21.7673	21.6575	21.7049	21.9308	21.4417	21.7229	21.5468	21.5199		21.6734	21.8232	21.7418	21.6985	21.5966		0.233489	0.471693	0.465176	0.801993		0.144759
O00267;O00267-2	SPT5H_HUMAN	SUPT5H	Transcription elongation factor SPT5	21886700	23361700	22849200	22268200	22717000	22792900	21185900	22468400	22389500	22666500	24107700	24108500	22610800	21566300	21935700		15		24.3836	24.4776	24.4456	24.4085	24.4373	24.4421	24.3366	24.4214	24.4163	24.4341	24.523	24.523	24.4305	24.3623	24.3868		24.4356	24.4293	24.3914	24.4922	24.3932		0.252122	0.994077	0.929151	0.68596		0.84074
O00268	TAF4_HUMAN	TAF4	Transcription initiation factor TFIID subunit 4	4489560	4282120	4086890	3796070	3284830	3891440	4278030	3629060	3647580	3976150	2932330	3652300	3685750	3836430	3740480		15		22.0981	22.0299	21.9626	21.8561	21.6474	21.8919	22.0285	21.7912	21.7985	21.9229	21.4836	21.8004	21.8135	21.8713	21.8348		22.0302	21.7984	21.8727	21.6992	21.8399		0.417168	0.402881	0.164137	0.313715		0.0538396
O00273	DFFA_HUMAN	DFFA	DNA fragmentation factor subunit alpha	7545580	7601790	7778460	7297830	6972280	7640020	7378490	7783560	7662840	7128080	7537280	7371020	7680950	8096820	7503340		15		22.8472	22.8579	22.8911	22.799	22.7332	22.8651	22.8149	22.892	22.8694	22.7651	22.8456	22.8134	22.8729	22.9489	22.8391		22.8654	22.7991	22.8588	22.844	22.887		0.214443	0.499174	0.482705	0.283533		0.175585
O00287	RFXAP_HUMAN	RFXAP	Regulatory factor X-associated protein	397954	442292	515896	437226	510821	471198	469965	405471	484005	572069	436114	460699	420347	410085	430116		15		18.6022	18.7546	18.9767	18.738	18.9625	18.846	18.8422	18.6292	18.8847	19.1258	18.7343	18.8135	18.6812	18.6456	18.7144		18.7779	18.8488	18.7854	18.743	18.6804		0.524286	0.691288	0.905693	0.0646152		0.605019
O00291;O00291-3;O00291-4	HIP1_HUMAN	HIP1	Huntingtin-interacting protein 1	9264470	9200980	9834820	7537900	8959080	8834750	8609840	8379910	9091160	8373110	8699000	8936010	8821340	8187570	8944410		15		23.1433	23.1334	23.2295	22.8457	23.0949	23.0748	23.0376	22.9985	23.116	22.9973	23.0524	23.0912	23.0726	22.965	23.0926		23.1687	23.0051	23.0507	23.0721	23.0434		0.25455	0.876311	0.886597	0.74504		0.128442
O00291;O00291-3;O00291-4;O75146;O75146-2	HIP1R_HUMAN;HIP1_HUMAN	HIP1;HIP1R	Huntingtin-interacting protein 1	791635	526607	583189	603646		417389	701765	295220	217893		733368	419826			693560		11		19.5945	19.0064	19.1536	19.2033		18.671	19.4206	18.1714	17.7333		19.4842	18.6794			19.4037		19.2515	18.9372	18.4418	19.0818	19.4037		0.687519	0.21773	0.408104	#DIV/0!		0.374917
O00299	CLIC1_HUMAN	CLIC1	Chloride intracellular channel protein 1	200377000	189097000	204304000	193222000	193917000	207847000	210324000	207510000	211009000	201911000	199919000	200366000	209808000	197529000	206395000		15		27.5781	27.4946	27.6061	27.5257	27.5309	27.6309	27.648	27.6286	27.6527	27.5891	27.5748	27.5781	27.6445	27.5575	27.6208		27.5596	27.5625	27.6431	27.5991	27.6076		0.978242	0.0925782	0.0328562	0.750302		0.954863
O00303	EIF3F_HUMAN	EIF3F	Eukaryotic translation initiation factor 3 subunit F	34992600	34855400	36309000	32453100	34379400	38595200	34567100	35282800	34867600	36641100	33213600	39221600	33551400	35814500	34913200		15		25.0605	25.0549	25.1138	24.9519	25.035	25.2019	25.0429	25.0725	25.0554	25.127	24.9853	25.2251	24.9999	25.094	25.0573		25.0764	25.0629	25.0569	25.0701	25.0504		0.122438	0.344788	0.135578	0.638981		0.867645
O00305;O00305-2;O00305-3;O00305-4;Q08289-6;Q08289-7;Q02641;Q08289;Q08289-10;Q08289-2;Q08289-3;Q08289-4;Q08289-5;Q08289-8;Q08289-9;P54284;P54284-2;P54284-4;Q02641-3	CACB1_HUMAN;CACB2_HUMAN;CACB3_HUMAN;CACB4_HUMAN	CACNB1;CACNB2;CACNB3;CACNB4	Voltage-dependent L-type calcium channel subunit beta-4	810499	743652	603582	861520	854368	541700	693275	639803	748094	791628	772061	580524	837099	748144	506962		15		19.6285	19.5043	19.2032	19.7165	19.7045	19.0471	19.4031	19.2873	19.5129	19.5945	19.5584	19.147	19.675	19.513	18.9515		19.4453	19.4894	19.4011	19.4601	19.3798		0.491601	0.420377	0.872532	0.498169		0.870973
O00330;O00330-3	ODPX_HUMAN	PDHX	Pyruvate dehydrogenase protein X component, mitochondrial	18407700	17974400	18065700	16569400	18015000	18222300	18301500	18390700	18250500	17804800	17533400	18280100	19612300	19245300	19392700		15		24.1338	24.0994	24.1067	23.982	24.1027	24.1192	24.1255	24.1325	24.1214	24.0858	24.0636	24.1238	24.2253	24.198	24.209		24.1133	24.068	24.1265	24.1375	24.2108		0.11041	0.173929	0.522835	0.728947		0.365541
O00399	DCTN6_HUMAN	DCTN6	Dynactin subunit 6	15136100	14252800	13726300	11461500	11925700	13319400	12493400	15900200	12151700	11779700	13604200	14818500	13066300	13546300	14245900		15		23.8515	23.7647	23.7104	23.4503	23.5076	23.667	23.5747	23.9225	23.5347	23.4898	23.6975	23.8209	23.6393	23.6914	23.764		23.7756	23.5416	23.6773	23.7193	23.6983		0.57274	0.200163	0.306191	0.873232		0.0381161
O00400	ACATN_HUMAN	SLC33A1	Acetyl-coenzyme A transporter 1	7426470	6506900	7391200	8549670	7382500	7365580	7557980	6957810	7911370	7650140	6323120	6415180	8949260	7615560	6920210		15		22.8242	22.6335	22.8174	23.0274	22.8157	22.8124	22.8496	22.7302	22.9155	22.8671	22.5922	22.6131	23.0933	22.8605	22.7224		22.7584	22.8852	22.8318	22.7662	22.8921		0.870473	0.859644	0.666457	0.499549		0.251561
O00401	WASL_HUMAN	WASL	Actin nucleation-promoting factor WASL	5251640	5476650	5263620	4689500	5108580	4990060	4540180	5208000	5045870	4797600	5363360	4593300	3955190	5061340	4914700		15		22.3243	22.3849	22.3276	22.161	22.2845	22.2506	22.1143	22.3123	22.2667	22.1939	22.3547	22.1311	21.9153	22.2711	22.2287		22.3456	22.232	22.2311	22.1337	22.1384		0.442998	0.19458	0.160228	0.0595282		0.0529855
O00410	IPO5_HUMAN	IPO5	Importin-5	3528550	4177270	3625710	3684390	3856030	4537150	3463550	4110720	4064510	4103270	3265630	4478120	4123010	4911700	4352860		15		21.7506	21.9941	21.7898	21.813	21.8787	22.1134	21.7238	21.971	21.9547	21.9683	21.6389	22.0945	21.9753	22.2278	22.0535		21.8449	21.935	21.8831	21.9029	22.0855		0.813436	0.944431	0.472088	0.988672		0.488725
O00410;O00410-3	IPO5_HUMAN	IPO5	Importin-5	45630700	45688300	44866300	25830600	37792300	41404300	44911500	45493600	43424700	44979100	44482500	52706300	37802100	48910800	46610100		15		25.4435	25.4453	25.4191	24.6226	25.1716	25.3033	25.4206	25.4392	25.372	25.4228	25.4067	25.6515	25.172	25.5436	25.4741		25.436	25.0325	25.4106	25.4101	25.3966		0.00327649	0.302104	0.0225651	0.0108957		0.125214
O00410;O00410-3;O00410-2	IPO5_HUMAN	IPO5	Importin-5	87204600	84419600	87309400	60920500	79499100	85026500	87095800	90827900	84895200	82617800	81236800	92529800	81993000	92391400	98104200		15		26.3779	26.3311	26.3796	25.8604	26.2444	26.3414	26.3761	26.4366	26.3392	26.2999	26.2756	26.4634	26.289	26.4613	26.5478		26.3629	26.1488	26.384	26.3427	26.4327		0.0231876	0.477376	0.135669	0.0837818		0.220799
O00410;O00410-3;O00410-2;O60518	IPO5_HUMAN;RNBP6_HUMAN	IPO5;RANBP6	Importin-5	79116800	80344000	77757200	66548200	73908400	76648600	79549900	81208100	75005300	79468200	74747200	81372900	78551900	83965400	80630200		15		26.2375	26.2597	26.2125	25.9879	26.1392	26.1918	26.2454	26.2751	26.1605	26.2439	26.1555	26.278	26.2271	26.3233	26.2648		26.2365	26.1063	26.227	26.2202	26.2718		0.0948774	0.27243	0.244929	0.384108		0.105995
O00411	RPOM_HUMAN	POLRMT	DNA-directed RNA polymerase, mitochondrial	7546680	8042560	7647740	7553980	7841400	7633280	7589210	7512320	7720170	7852160	7816700	8297070	7462750	8175160	7521060		15		22.8474	22.9392	22.8666	22.8488	22.9027	22.8639	22.8555	22.8408	22.8802	22.9047	22.8981	22.9842	22.8313	22.9628	22.8425		22.8844	22.8718	22.8588	22.9045	22.8789		0.495584	0.288852	0.989095	0.612144		0.715279
O00418	EF2K_HUMAN	EEF2K	Eukaryotic elongation factor 2 kinase	2536170	2392630	2722090	2598530						2648360	2334910						6		21.2742	21.1902	21.3763	21.3093						21.3367	21.1549						21.2802	21.3093	#DIV/0!	21.1549	#DIV/0!		#DIV/0!	#DIV/0!	0.603859	#DIV/0!		#DIV/0!
O00422-2	SAP18_HUMAN	SAP18	Isoform 2 of Histone deacetylase complex subunit SAP18	25491500	18168700	24335100	25408100	21729300	23412800	24075800	23228800	24759900	25252000	22914900	25669200	23412000	27941600	25101900		15		24.6035	24.115	24.5365	24.5988	24.3731	24.4808	24.5211	24.4694	24.5615	24.5899	24.4498	24.6135	24.4807	24.7359	24.5813		24.4183	24.4842	24.5173	24.5147	24.5993		0.307348	0.0589555	0.200912	0.381229		0.711985
O00423	EMAL1_HUMAN	EML1	Echinoderm microtubule-associated protein-like 1	3297910	3141600	2983120	3627610	3234930	2830830	2871580	3270650	2795220	3103230	3483240	2699480	2717370	2847040	2980420		15		21.6531	21.5831	21.5084	21.7906	21.6253	21.4328	21.4534	21.6411	21.4145	21.5653	21.732	21.3643	21.3738	21.441	21.5071		21.5815	21.6162	21.503	21.49	21.4406		0.28085	0.52586	0.267631	0.917796		0.771196
O00425	IF2B3_HUMAN	IGF2BP3	Insulin-like growth factor 2 mRNA-binding protein 3	33754500	33854000	34086200	34016400	33619600	34099000	34683800	34443500	34012400	34967300	36865400	36598300	35659000	35908500	37147000		15		25.0086	25.0128	25.0227	25.0197	25.0028	25.0232	25.0478	25.0377	25.0196	25.0595	25.1358	25.1253	25.0878	25.0978	25.1467		25.0147	25.0153	25.035	25.1163	25.1108		0.610101	0.408092	0.0594964	0.0999843		0.944929
O00429-2	DNM1L_HUMAN	DNM1L	Isoform 4 of Dynamin-1-like protein	50068700	48717200	47442200	50229200	45195000	46617200	49249600	48670700	46944600	49526900	47132900	47031800	50139500	46553300	48167200		15		25.5774	25.5379	25.4997	25.582	25.4297	25.4744	25.5536	25.5366	25.4845	25.5617	25.4902	25.4871	25.5794	25.4724	25.5215		25.5383	25.4953	25.5249	25.5189	25.5245		0.395275	0.924128	0.918227	0.689455		0.442447
O00429-2;O00429-7	DNM1L_HUMAN	DNM1L	Isoform 4 of Dynamin-1-like protein	27207000	26029200	26095600	24898600	24484100	24622600	26715300	26945300	26293900	26307500	26269300	25362900	25662700	25806400	26968700		15		24.6975	24.6336	24.6373	24.5696	24.5453	24.5535	24.6712	24.6835	24.6482	24.649	24.6469	24.5962	24.6132	24.6212	24.6848		24.6561	24.5561	24.6676	24.6188	24.6397		0.211419	0.399661	0.819594	0.910154		0.0102649
O00429-7	DNM1L_HUMAN	DNM1L	Isoform 7 of Dynamin-1-like protein	6774800	7067500	7325570	6630170	7728450	7426160	7195900	7849160	7603880	6898190	8414360	7991750	7577690	8343600	7843680		15		22.6917	22.7528	22.8045	22.6606	22.8817	22.8242	22.7787	22.9041	22.8583	22.7178	23.0044	22.9301	22.8533	22.9922	22.9031		22.7497	22.7888	22.8471	22.9293	22.9162		0.389789	0.883784	0.251742	0.782876		0.623736
O00442;O00442-2	RTCA_HUMAN	RTCA	RNA 3'-terminal phosphate cyclase	14288900	12938700	13313900	14070500	12819800	12761800	12999100	14292900	14000300	14230200	14445800	14896200	13974300	15509000	15134400		15		23.7684	23.6252	23.6664	23.7462	23.6119	23.6053	23.6319	23.7688	23.739	23.7625	23.7841	23.8284	23.7363	23.8866	23.8513		23.6867	23.6545	23.7132	23.783	23.8247		0.924676	0.97619	0.344602	0.935751		0.633919
O00443	P3C2A_HUMAN	PIK3C2A	Phosphatidylinositol 4-phosphate 3-kinase C2 domain-containing subunit alpha	4309460	4401730	4245470	4501570	4147370	4151740	4145080	4113810	4215440	4061940	4091430	3764140	4271960	3746430	3729540		15		22.0391	22.0696	22.0175	22.102	21.9838	21.9853	21.983	21.972	22.0073	21.9537	21.9642	21.8439	22.0265	21.8371	21.8306		22.0421	22.0237	21.9874	21.9448	21.898		0.259706	0.642284	0.267799	0.105076		0.684005
O00458	IFRD1_HUMAN	IFRD1	Interferon-related developmental regulator 1	1966300	2045880	1584430	2166180	1706210	2118740	1283710	1615680	1432870	1810400	1879820	1843360	934130	1263760	920344		15		20.9071	20.9643	20.5955	21.0467	20.7024	21.0148	20.2919	20.6237	20.4505	20.7879	20.8422	20.8139	19.8333	20.2693	19.8118		20.8223	20.9213	20.4554	20.4964	19.9715		0.957886	0.823102	0.0367467	0.742894		0.566643
O00461	GOLI4_HUMAN	GOLIM4	Golgi integral membrane protein 4	22218300	19802600	20749300	17747900	18078700	20386500	19842900	17815100	19062600	19070400	16931000	18232700	16510000	14483700	17111500		15		24.4052	24.2392	24.3066	24.0811	24.1078	24.2811	24.2421	24.0866	24.1842	24.1848	24.0132	24.12	23.9768	23.7879	24.0285		24.317	24.1567	24.171	24.0367	23.9311		0.743463	0.939411	0.962784	0.606294		0.112592
O00468;O00468-2;O00468-3;O00468-4;O00468-5;O00468-6;O00468-7	AGRIN_HUMAN	AGRN	Agrin	1723570	1729400	1791450	1593280	1515450	1690560	1834650	1526060	1805130	1838170	1458330	1612440	1871880	1722390	1536480		15		20.717	20.7218	20.7727	20.6036	20.5313	20.6891	20.8071	20.5414	20.7837	20.8098	20.4759	20.6208	20.8361	20.716	20.5512		20.7372	20.608	20.7107	20.6443	20.7011		0.265024	0.0843262	0.065707	0.0890072		0.0576411
O00469;O00469-2	PLOD2_HUMAN	PLOD2	Procollagen-lysine,2-oxoglutarate 5-dioxygenase 2	820591		1052530		4635380	965239	793165	1040730	849858								7		19.6463		20.0054		22.1443	19.8805	19.5973	19.9892	19.6969								19.8259	21.0124	19.7611	#DIV/0!	#DIV/0!		0.200322	0.67745	#DIV/0!	#DIV/0!		0.409284
O00471	EXOC5_HUMAN	EXOC5	Exocyst complex component 5	9981220	10170200	9737080	9643610	9836840	9822740	9908550	10201200	9615010	10084500	10083500	10298800	10098300	10534100	10161700		15		23.2508	23.2778	23.2151	23.2011	23.2298	23.2277	23.2402	23.2822	23.1969	23.2656	23.2655	23.296	23.2676	23.3286	23.2766		23.2479	23.2195	23.2398	23.2764	23.2909		0.408725	0.704824	0.47418	0.956416		0.236495
O00483	NDUA4_HUMAN	NDUFA4	Cytochrome c oxidase subunit NDUFA4	123070000	142696000	133152000	114262000	141091000	151074000	127577000	126312000	128265000	118096000	123427000	137375000	106612000	117794000	135710000		15		26.8749	27.0884	26.9885	26.7678	27.0721	27.1707	26.9268	26.9124	26.9346	26.8154	26.8791	27.0335	26.6678	26.8117	27.016		26.9839	27.0035	26.9246	26.8601	26.8318		0.410966	0.0218746	0.950931	0.54303		0.892533
O00487	PSDE_HUMAN	PSMD14	26S proteasome non-ATPase regulatory subunit 14	60078700	58261900	59079700	56399600	53713200	56150300	59941200	60567600	58873800	54859700	54971200	59311500	59007500	58466100	60890300		15		25.8404	25.796	25.8162	25.7492	25.6788	25.7428	25.837	25.852	25.8111	25.7092	25.7122	25.8218	25.8144	25.8011	25.8597		25.8175	25.7236	25.8334	25.7828	25.8251		0.490048	0.931063	0.213526	0.685138		0.022143
O00488	ZN593_HUMAN	ZNF593	Zinc finger protein 593	10124000	11405600	10974000	11529600	11133000	11154100	9513240	9466390	9371100	10230100	9710160	9925420	8490980	9078580	9678450		15		23.2713	23.4432	23.3876	23.4588	23.4083	23.4111	23.1815	23.1744	23.1598	23.2863	23.2111	23.2427	23.0175	23.114	23.2063		23.3674	23.4261	23.1719	23.1571	23.1126		0.189652	0.0313415	0.312855	0.926719		0.332043
O00499;O00499-11;O00499-2;O00499-6	BIN1_HUMAN	BIN1	Myc box-dependent-interacting protein 1	5107830	5494450	5279660	3507990	4865060	4156800	4235610	4849390	4769860	4271520	5141740	4472080	3746590	3055670	4863020		15		22.2843	22.3895	22.332	21.7422	22.214	21.987	22.0141	22.2094	22.1855	22.0263	22.2938	22.0925	21.8371	21.5431	22.2134		22.3353	21.9811	22.1363	22.0745	21.8645		0.0950502	0.393486	0.250403	0.0480284		0.0641638
O00499;O00499-11;O00499-2;O00499-6;O00499-10;O00499-3;O00499-4;O00499-5;O00499-7;O00499-8;O00499-9	BIN1_HUMAN	BIN1	Myc box-dependent-interacting protein 1	9327810	8853600	8840950	7127320	8014490	7853120	8184460	8123850	8128890	8208800	8695770	7412670	7765560	7355320	7289970		15		23.1531	23.0778	23.0758	22.7649	22.9342	22.9048	22.9645	22.9537	22.9546	22.9687	23.0519	22.8216	22.8887	22.8104	22.7975		23.1022	22.868	22.9576	22.9207	22.8322		0.3837	0.0358068	0.249836	0.887336		0.0156959
O00505	IMA4_HUMAN	KPNA3	Importin subunit alpha-4	28993100	28346200	30007200	28639700	26712000	28685600	29519300	28437900	30261300	29551400	27691900	30378200	29134400	28953400	28778200		15		24.7892	24.7567	24.8388	24.7715	24.671	24.7738	24.8152	24.7613	24.851	24.8167	24.723	24.8565	24.7962	24.7872	24.7785		24.7949	24.7388	24.8091	24.7919	24.7873		0.663457	0.913223	0.533639	0.0879718		0.247438
O00505;O00629	IMA3_HUMAN;IMA4_HUMAN	KPNA3;KPNA4	Importin subunit alpha-4	33466400	30492000	32694000	30173600	31225300	31401400	29809200	31528700	31638300	32610000	30708500	30842900	32039100	31473400	29448400		15		24.9962	24.8619	24.9625	24.8468	24.8962	24.9043	24.8293	24.9102	24.9152	24.9588	24.8721	24.8784	24.9333	24.9076	24.8117		24.9402	24.8824	24.8849	24.8946	24.8842		0.331572	0.645372	0.64726	0.914309		0.260873
O00506	STK25_HUMAN	STK25	Serine/threonine-protein kinase 25	6775210	6170270	6074080	7318460	6070060	6298700	5738520	5346640	6007810	6285940	5649290	5493390	5450460	5163080	4638240		15		22.6918	22.5569	22.5342	22.8031	22.5333	22.5866	22.4522	22.3502	22.5184	22.5837	22.4296	22.3893	22.3779	22.2998	22.1451		22.5943	22.641	22.4403	22.3989	22.2743		0.524552	0.994529	0.816261	0.681773		0.652409
O00512	BCL9_HUMAN	BCL9	B-cell CLL/lymphoma 9 protein	2087410	1903280	1758170	1033200	1606290	1504200	1834590	2594440	2245300	1982750	2148250	1964970	1838750	1955790	1851180		15		20.9933	20.8601	20.7456	19.9787	20.6153	20.5206	20.807	21.307	21.0985	20.9191	21.0347	20.9061	20.8103	20.8993	20.82		20.8663	20.3715	21.0708	20.917	20.8432		0.230399	0.391731	0.492348	0.26879		0.0787715
O00541	PESC_HUMAN	PES1	Pescadillo homolog	43970600	36218500	43755800	50881000	44369800	43479700	48336300	37156100	45438400	45689600	38356600	45123900	44723900	44158100	44702100		15		25.39	25.1102	25.383	25.6006	25.4031	25.3738	25.5266	25.1471	25.4374	25.4454	25.193	25.4274	25.4145	25.3962	25.4138		25.2944	25.4592	25.3704	25.345	25.4082		0.748311	0.785276	0.875749	0.00847417		0.22997
O00560-2	SDCB1_HUMAN	SDCBP	Isoform 2 of Syntenin-1	2684080	2049350	2242460	1906840	2182230	2622320	2212690		2159590	2012940	1257280	2301380	2231820	2115950	1604010		14		21.356	20.9667	21.0967	20.8628	21.0574	21.3224	21.0774		21.0423	20.9409	20.2619	21.1341	21.0898	21.0129	20.6133		21.1398	21.0808	21.0598	20.8286	20.9053		0.849123	0.176138	0.315321	0.750082		0.753976
O00560;O00560-2;O00560-3	SDCB1_HUMAN	SDCBP	Syntenin-1	6085850	5198330	5767010	6101510	5531390	6037560	6355880	4974460	5364750	5862380	4300900	6095720	5608890	4726940	4954700		15		22.537	22.3096	22.4594	22.5407	22.3992	22.5255	22.5997	22.2461	22.3551	22.4831	22.0362	22.5394	22.4193	22.1725	22.2404		22.4353	22.4885	22.4003	22.3316	22.2774		0.622335	0.579158	0.299058	0.902314		0.544781
O00560;O00560-3	SDCB1_HUMAN	SDCBP	Syntenin-1	8298250	7115060	8691430	7855850	6419880	8119380	7436930	6277150	7389190	7712870	5826500	7873600	7081360	6186480	6855670		15		22.9844	22.7624	23.0512	22.9053	22.6141	22.9529	22.8263	22.5817	22.817	22.8788	22.4742	22.9086	22.7556	22.5607	22.7089		22.9327	22.8241	22.7416	22.7128	22.675		0.808806	0.91366	0.559035	0.623787		0.473253
O00566	MPP10_HUMAN	MPHOSPH10	U3 small nucleolar ribonucleoprotein protein MPP10	17129800	13049400	16938300	21846700	18916400	16828400	20498000	14515500	19935300	17552400	13941500	16496200	20838200	19374700	20528100		15		24.03	23.6375	24.0138	24.3809	24.1731	24.0044	24.289	23.7911	24.2488	24.0652	23.7329	23.9756	24.3127	24.2077	24.2911		23.8938	24.1861	24.1096	24.0071	24.2705		0.837962	0.783992	0.74944	0.117456		0.157177
O00567	NOP56_HUMAN	NOP56	Nucleolar protein 56	133611000	106492000	145184000	196764000	158321000	149616000	178947000	122228000	168504000	148677000	110796000	144262000	176831000	183629000	183145000		15		26.9935	26.6662	27.1133	27.5519	27.2383	27.1567	27.415	26.865	27.3282	27.1476	26.7233	27.1041	27.3978	27.4522	27.4484		26.9243	27.3156	27.2027	27.0751	27.4328		0.896636	0.759887	0.991542	0.0338777		0.0952735
O00571;O00571-2	DDX3X_HUMAN	DDX3X	ATP-dependent RNA helicase DDX3X	91316100	85951000	87160500	89653500	96345900	93526800	89338100	91936600	94715400	88439600	84746300	89354700	96805800	96141800	90175100		15		26.4444	26.357	26.3772	26.4179	26.5217	26.4789	26.4128	26.4541	26.4971	26.3982	26.3366	26.413	26.5286	26.5187	26.4262		26.3928	26.4728	26.4547	26.4261	26.4912		0.86871	0.918797	0.879064	0.79261		0.116678
O00571;O00571-2;O15523;O15523-2	DDX3X_HUMAN;DDX3Y_HUMAN	DDX3X;DDX3Y	ATP-dependent RNA helicase DDX3X	90083500	84951600	87381400	86860500	88644700	85563300	94784000	83983000	85976800	85871200	81734000	89644300	87535400	89196600	89205400		15		26.4248	26.3401	26.3808	26.3722	26.4015	26.3505	26.4981	26.3236	26.3574	26.3557	26.2844	26.4177	26.3834	26.4105	26.4106		26.3819	26.3747	26.3931	26.3618	26.4015		0.536251	0.345803	0.574184	0.24195		0.814208
O00571;O15523;O15523-2	DDX3X_HUMAN;DDX3Y_HUMAN	DDX3X;DDX3Y	ATP-dependent RNA helicase DDX3X	9321640	10451800	10882700	10260600	12765900	8728210	9367750	8960420	8734190	6374840	13384400	9599790	6237060	6933110	12149300		15		23.1522	23.3172	23.3755	23.2906	23.6058	23.0573	23.1593	23.0951	23.0582	22.604	23.674	23.1946	22.5724	22.7251	23.5344		23.2816	23.3179	23.1042	23.147	22.944		0.300997	0.325899	0.0892862	0.0956607		0.843808
O00592;O00592-2	PODXL_HUMAN	PODXL	Podocalyxin	5160800	4406590	4512100	3794030	4098390	4180490	4725450	4065480	4328340	4653300	4081220	3935590	4487050	4017460	4194100		15		22.2992	22.0712	22.1054	21.8553	21.9666	21.9952	22.172	21.955	22.0454	22.1498	21.9606	21.9081	22.0973	21.9379	21.9999		22.1586	21.9391	22.0575	21.9887	22.0117		0.531231	0.880434	0.966446	0.59909		0.0569433
O00629	IMA3_HUMAN	KPNA4	Importin subunit alpha-3	10810000	9865980	9994180	9934600	10498200	10534300	10314200	10521700	10147200	11814300	11245900	11099700	9811820	10726500	10348700		15		23.3659	23.234	23.2527	23.244	23.3236	23.3286	23.2981	23.3269	23.2746	23.494	23.4229	23.404	23.2261	23.3547	23.3029		23.2842	23.2988	23.2999	23.351	23.2946		0.61344	0.237427	0.613645	0.902536		0.783024
O00712;O00712-4;O00712-5	NFIB_HUMAN	NFIB	Nuclear factor 1 B-type	1253520	1379630	1519580	1702640		1405850		1438950	1651200	1494900	1436350	1458000	1549920	1573850	1359770		13		20.2576	20.3958	20.5352	20.6993		20.423		20.4566	20.6551	20.5116	20.454	20.4756	20.5638	20.5859	20.3749		20.3962	20.5612	20.5558	20.4978	20.5082		0.589256	0.836943	0.0842799	0.821571		0.340697
O00712;O00712-4;O00712-5;P08651-2;P08651-3;P08651-4;P08651;P08651-5;P08651-6;Q12857-3;Q14938-4;Q14938-6;O00712-2;Q12857;Q14938;Q14938-5	NFIA_HUMAN;NFIB_HUMAN;NFIC_HUMAN;NFIX_HUMAN	NFIA;NFIB;NFIC;NFIX	Nuclear factor 1 B-type	7052580	4975830	5403510	8693500	6432270	5628760	7136380	5172520	6251940	7025930	5456560	4919670	6895890	5656310	4640960		15		22.7497	22.2465	22.3655	23.0515	22.6169	22.4244	22.7668	22.3024	22.5759	22.7443	22.3796	22.2301	22.7173	22.4314	22.146		22.4539	22.6976	22.5484	22.4423	22.4316		0.802565	0.881074	0.994448	0.917566		0.366807
O00743;O00743-3	PPP6_HUMAN	PPP6C	Serine/threonine-protein phosphatase 6 catalytic subunit	11028500	10688400	10490700	10289800	10438800	11029300	10686600	10344500	10378000	10364100	9650780	10302200	10655600	10239200	9530400		15		23.3947	23.3495	23.3226	23.2947	23.3155	23.3948	23.3493	23.3024	23.307	23.3051	23.2022	23.2964	23.3451	23.2876	23.1841		23.3556	23.335	23.3196	23.2813	23.2723		0.644615	0.6697	0.579443	0.332698		0.607515
O00746	NDKM_HUMAN	NME4	Nucleoside diphosphate kinase, mitochondrial	10092000	9418310	9792200	10553500	8961540	10577400	10852600	9367870	10396500	9443530	8542300	10367500	10938500	9024160	10864600		15		23.2667	23.167	23.2232	23.3312	23.0953	23.3345	23.3715	23.1593	23.3096	23.1709	23.0262	23.3056	23.3829	23.1054	23.3731		23.219	23.2537	23.2801	23.2382	23.2871		0.234379	0.346564	0.226818	0.182915		0.701721
O00750	P3C2B_HUMAN	PIK3C2B	Phosphatidylinositol 4-phosphate 3-kinase C2 domain-containing subunit beta	3619630	3947660	3885450	3842530	3184480	3677320	3594720	3835960	3760900	3722050	3804670	4474110	3413590	4700620	3857090		15		21.7874	21.9126	21.8897	21.8736	21.6026	21.8102	21.7774	21.8712	21.8426	21.8277	21.8593	22.0932	21.7029	22.1644	21.8791		21.8632	21.7622	21.8304	21.8851	21.9155		0.361987	0.683921	0.348686	0.151309		0.32639
O00754;O00754-2	MA2B1_HUMAN	MAN2B1	Lysosomal alpha-mannosidase	5817710	5641180	5716690	6363290	5734480	5560020	5787130	5940090	5666550	5671420	5852130	6229240	6204310	6129110	6134660		15		22.472	22.4276	22.4467	22.6013	22.4512	22.4067	22.4644	22.5021	22.434	22.4353	22.4805	22.5706	22.5648	22.5472	22.5486		22.4488	22.4864	22.4668	22.5387	22.5535		0.0912123	0.59968	0.18959	0.32394		0.56627
O00762;O00762-2	UBE2C_HUMAN	UBE2C	Ubiquitin-conjugating enzyme E2 C	7948260	8859610	8607870	7042380	9636010	10653900	5103170	5878970	4911450	4160400	2164850	4415120			3735430		13		22.9222	23.0788	23.0372	22.7476	23.2	23.3449	22.283	22.4871	22.2277	21.9883	21.0458	22.074			21.8328		23.0127	23.0975	22.3326	21.5599	21.8328		0.126993	0.521175	0.0396375	#DIV/0!		0.672039
O00764	PDXK_HUMAN	PDXK	Pyridoxal kinase	13898700	13577600	14172100	14746000	13653500	14205700	14112900	14868900	14684500	14838400	14903100	14256200	15515900	14986800	15196300		15		23.7284	23.6947	23.7566	23.8138	23.7028	23.76	23.7505	23.8258	23.8078	23.8228	23.8291	23.7651	23.8872	23.8372	23.8572		23.7266	23.7589	23.7947	23.8271	23.8605		0.47409	0.76545	0.869639	0.796911		0.428884
O00767	SCD_HUMAN	SCD	Stearoyl-CoA desaturase	17549100	15663500	17559500	18849900	18463300	17132100	11374500	7924270	11238600	14033700	9809320	11544600	9419720	8679610	8193140		15		24.0649	23.9009	24.0657	24.1681	24.1382	24.0302	23.4393	22.9178	23.422	23.7424	23.2257	23.4607	23.1673	23.0492	22.966		24.0105	24.1121	23.2597	23.2846	23.0608		0.73704	0.186308	0.237357	0.936741		0.214632
O14497;O14497-2	ARI1A_HUMAN	ARID1A	AT-rich interactive domain-containing protein 1A	2911800	3454260	3158550	2093000	3064160	2933270	2511560	3159310	2846960	3145610	3342340	2912460	2650760	2758610	2626040		15		21.4735	21.7199	21.5908	20.9971	21.5471	21.4841	21.2602	21.5912	21.441	21.5849	21.6724	21.4738	21.338	21.3955	21.3245		21.5948	21.3428	21.4308	21.4947	21.3526		0.287351	0.712332	0.78934	0.171295		0.250713
O14497;O14497-2;O14497-3	ARI1A_HUMAN	ARID1A	AT-rich interactive domain-containing protein 1A	5570840	6137020	5992130	4812260	6183110	5894870	5652830	6046660	6057730	5956180	6012480	5488310	5263740	5798230	5707900		15		22.4095	22.5491	22.5146	22.1983	22.5599	22.491	22.4305	22.5277	22.5303	22.506	22.5195	22.3879	22.3277	22.4672	22.4445		22.4911	22.4164	22.4962	22.4117	22.4131		0.251027	0.758768	0.994972	0.971108		0.562989
O14497;O14497-2;O14497-3;Q8NFD5	ARI1A_HUMAN;ARI1B_HUMAN	ARID1A;ARID1B	AT-rich interactive domain-containing protein 1A	2175790	2405970	2313520	2337340	2033130	2197740	2215680	2296380	2274810	2191340		2422470	1583690	2322340	2126530		14		21.0531	21.1982	21.1417	21.1564	20.9553	21.0676	21.0793	21.1309	21.1173	21.0634		21.208	20.5949	21.1471	21.0201		21.131	21.0598	21.1092	20.9015	20.9207		0.689539	0.236019	0.593522	0.120154		0.378006
O14497;O14497-3	ARI1A_HUMAN	ARID1A	AT-rich interactive domain-containing protein 1A	12813500	12389100	13128700	11782900	10577500	12209000	11130400	12159000	11599300	10476700	12177500	11245200	10444700	11338400	11179500		15		23.6112	23.5626	23.6462	23.4902	23.3345	23.5414	23.408	23.5355	23.4675	23.3207	23.5377	23.4228	23.3163	23.4347	23.4144		23.6067	23.4554	23.4704	23.4256	23.3884		0.263773	0.604771	0.260392	0.611103		0.0861923
O14523	C2C2L_HUMAN	C2CD2L	Phospholipid transfer protein C2CD2L	1529090	1604580	1378790	1564290	1443340	1375010	1490060	1563160	1423140	1473020	1396310	1515090	1725070	1508980	1442000		15		20.5442	20.6138	20.395	20.5771	20.461	20.391	20.5069	20.576	20.4406	20.4903	20.4132	20.531	20.7182	20.5251	20.4596		20.5177	20.4764	20.5079	20.5541	20.5677		0.82817	0.536644	0.445292	0.817628		0.6499
O14524	NEMP1_HUMAN	NEMP1	Nuclear envelope integral membrane protein 1	3306660	2562170	3292240	4214800	3536260	3398660	4049510	3477920	4115740	4063570	3120280	3240120	4378190	4569790	3834720		15		21.6569	21.2889	21.6506	22.007	21.7538	21.6965	21.9493	21.7298	21.9727	21.9543	21.5732	21.6276	22.0619	22.1237	21.8707		21.5322	21.8191	21.8839	21.7543	22.0188		0.761736	0.576133	0.97814	0.563234		0.136988
O14530	TXND9_HUMAN	TXNDC9	Thioredoxin domain-containing protein 9	7931440	7806180	7912700	7941200	7789970	7859230	6511490	6628040	6320930	6699250	6881940	6818980	5887630	5233670	5478910		15		22.9192	22.8962	22.9157	22.9209	22.8932	22.906	22.6346	22.6602	22.5917	22.6756	22.7144	22.7011	22.4893	22.3194	22.3855		22.9104	22.9067	22.6288	22.6349	22.398		0.886818	0.227582	0.565806	0.0410305		0.749935
O14531	DPYL4_HUMAN	DPYSL4	Dihydropyrimidinase-related protein 4	10463100	12211800	11538300	10751700	11362900	11408500	11155300	12634300	11679300	10896800	11659700	11335700	11243600	11388500	11705400		15		23.3188	23.5418	23.4599	23.3581	23.4378	23.4436	23.4112	23.5908	23.4775	23.3774	23.475	23.4344	23.4226	23.4411	23.4807		23.4402	23.4132	23.4932	23.444	23.4481		0.304614	0.786846	0.317979	0.12943		0.722021
O14545	TRAD1_HUMAN	TRAFD1	TRAF-type zinc finger domain-containing protein 1	5417490	5593690	6153550	6259370	5509520	6037510	5245490	5242950	5629090	5528400	5492240	5824810	4988810	5411320	5577470		15		22.3692	22.4154	22.553	22.5776	22.3935	22.5255	22.3226	22.3219	22.4245	22.3984	22.389	22.4738	22.2503	22.3675	22.4112		22.4458	22.4989	22.3564	22.371	22.343		0.992467	0.551414	0.382258	0.862056		0.532866
O14548	COX7R_HUMAN	COX7A2L	Cytochrome c oxidase subunit 7A-related protein, mitochondrial	14083100	16481800	15283600	15862300	16616800	16159000	15457500	16177100	15726900	15015800	16054100	16069200	15595300	16088400	15658400		15		23.7475	23.9744	23.8655	23.9191	23.9861	23.9458	23.8818	23.9474	23.9067	23.84	23.9364	23.9378	23.8946	23.9395	23.9004		23.8624	23.9504	23.912	23.9229	23.9115		0.162501	0.157134	0.392616	0.088517		0.267775
O14561	ACPM_HUMAN	NDUFAB1	Acyl carrier protein, mitochondrial	6400290	7143570	4996800	3834300	4660660	7038310	4524600	4293720	5958400	4524140	4120710	6505190	4910120	4163120	8311300		15		22.6097	22.7682	22.2526	21.8705	22.1521	22.7468	22.1094	22.0338	22.5065	22.1092	21.9745	22.6332	22.2273	21.9892	22.9866		22.5435	22.2565	22.2165	22.2783	22.4011		0.516944	0.960659	0.731024	0.409018		0.392793
O14562	UBFD1_HUMAN	UBFD1	Ubiquitin domain-containing protein UBFD1	23752300	27174600	25952600	23653800	23810300	24426000	23662500	26689400	24812700	24147400	27317900	25082900	22142600	21692200	23832900		15		24.5016	24.6958	24.6294	24.4956	24.5051	24.5419	24.4961	24.6698	24.5646	24.5254	24.7033	24.5802	24.4003	24.3707	24.5065		24.6089	24.5142	24.5768	24.5613	24.4258		0.115879	0.879848	0.920545	0.686915		0.182013
O14569	C56D2_HUMAN	CYB561D2	Transmembrane reductase CYB561D2	1883470	1766440	1659640	1919620	1880200	1233180	1477880	1272430	1097900	1206270	1440820	1424590	1390640	1182440	1737550		15		20.845	20.7524	20.6624	20.8724	20.8425	20.234	20.4951	20.2792	20.0663	20.2021	20.4585	20.4421	20.4073	20.1733	20.7286		20.7533	20.6496	20.2802	20.436	20.4364		0.120604	0.30682	0.575923	0.193588		0.654239
O14578-4;O14578	CTRO_HUMAN	CIT	Citron Rho-interacting kinase	4104170	4204720	3975930	4001710	4290040	4100120		3916650	3934870	4041480	4159770	4676260		2975810	4071700		13		21.9687	22.0036	21.9229	21.9322	22.0326	21.9672		21.9012	21.9079	21.9465	21.9881	22.1569		21.5049	21.9572		21.965	21.9773	21.9045	22.0725	21.731		0.774092	0.164844	0.233062	0.0312842		0.759889
O14579	COPE_HUMAN	COPE	Coatomer subunit epsilon	29288800	29263700	28764400	23762200	27870200	29202100	28227000	28382800	26398100	29839800	29356800	30919500	27018000	28211900	29195500		15		24.8038	24.8026	24.7778	24.5022	24.7322	24.7996	24.7506	24.7585	24.6539	24.8307	24.8072	24.882	24.6874	24.7498	24.7992		24.7947	24.678	24.721	24.7922	24.7455		0.0176257	0.119914	0.257417	0.128841		0.266224
O14602	IF1AY_HUMAN	EIF1AY	Eukaryotic translation initiation factor 1A, Y-chromosomal	32731700	29460100	30272800	31938600	28764400	30096000	31593800	30675100	29577400	32777200	31643900	30773700	30704100	28408900	26840200		15		24.9642	24.8123	24.8515	24.9288	24.7778	24.8431	24.9131	24.8706	24.818	24.9662	24.9154	24.8752	24.8719	24.7598	24.6779		24.876	24.8499	24.8672	24.8875	24.7699		0.959592	0.535047	0.501105	0.7919		0.700432
O14602;P47813	IF1AX_HUMAN;IF1AY_HUMAN	EIF1AX;EIF1AY	Eukaryotic translation initiation factor 1A, Y-chromosomal	57555300	54607200	55351600	55244100	51271300	52485700	55668900	51424200	49465200	54087500	54722600	54983900	52553000	52219100	54540300		15		25.7784	25.7026	25.7221	25.7193	25.6116	25.6454	25.7304	25.6159	25.5599	25.6888	25.7056	25.7125	25.6473	25.6381	25.7008		25.7344	25.6588	25.6354	25.6885	25.6621		0.676916	0.340984	0.175116	0.850638		0.125265
O14617-5	AP3D1_HUMAN	AP3D1	Isoform 5 of AP-3 complex subunit delta-1	26365100	24393400	24317600	23156600	22784000	24346500	24978800	23511200	23854000	25842700	24785800	26122400	25241700	25447100	24308600		15		24.6521	24.54	24.5355	24.4649	24.4415	24.5372	24.5742	24.4868	24.5077	24.6233	24.563	24.6388	24.5893	24.601	24.535		24.5759	24.4812	24.5229	24.597	24.5751		0.726062	0.645541	0.536844	0.442842		0.118777
O14618	CCS_HUMAN	CCS	Copper chaperone for superoxide dismutase	6183870	5461960	6223470	6222500	6127900	5955850	5871650	6156640	5900870	6181180	5888400	5172600	5762120	5002820	5350760		15		22.5601	22.381	22.5693	22.5691	22.547	22.5059	22.4853	22.5537	22.4925	22.5595	22.4894	22.3025	22.4582	22.2543	22.3513		22.5035	22.5406	22.5105	22.4167	22.3546		0.167218	0.222739	0.779315	0.959771		0.592558
O14639;O14639-2;O14639-6;O14639-3;O14639-4;O14639-5	ABLM1_HUMAN	ABLIM1	Actin-binding LIM protein 1	5912620	5711560	5756220	4592580	4810760	4683160	5628110	4943630	4763830	5057350	5714330	5387250	4155810	3336230	5025100		15		22.4954	22.4455	22.4567	22.1309	22.1978	22.1591	22.4242	22.2371	22.1837	22.27	22.4462	22.3611	21.9867	21.6698	22.2607		22.4658	22.1626	22.2817	22.2647	21.9724		0.755089	0.0824132	0.162253	0.0155563		0.000248907
O14646;O14646-2	CHD1_HUMAN	CHD1	Chromodomain-helicase-DNA-binding protein 1	5968240	5169810	5884180	7718990	6064400	5948880	6864280	4954060	6293350	5854770	4436390	5001780	6429000	6542460	6151260		15		22.5089	22.3017	22.4884	22.88	22.5319	22.5042	22.7107	22.2402	22.5854	22.4812	22.081	22.254	22.6162	22.6414	22.5525		22.433	22.6387	22.5121	22.317	22.6033		0.458285	0.360068	0.488925	0.277646		0.209523
O14646;O14646-2;O14647;O14647-2	CHD1_HUMAN;CHD2_HUMAN	CHD1;CHD2	Chromodomain-helicase-DNA-binding protein 1	8800770	7035190	8794050	10440500	8963470	9017790	10272900	7365020	8953810	8726610	7380180	9292450	10821500	10375100	10801200		15		23.0692	22.7462	23.0681	23.3157	23.0956	23.1043	23.2923	22.8123	23.0941	23.057	22.8152	23.1476	23.3674	23.3066	23.3647		22.9612	23.1719	23.0662	23.1101	23.3462		0.618718	0.746581	0.919921	0.0657699		0.17861
O14647;O14647-2	CHD2_HUMAN	CHD2	Chromodomain-helicase-DNA-binding protein 2	5623730	4785840	5556040	6962530	5997980	5778960	6785540	4997170	6291850	6188690	5081880	5563960	6562000	6193010	6320820		15		22.4231	22.1903	22.4056	22.7312	22.516	22.4624	22.694	22.2527	22.5851	22.5612	22.2769	22.4077	22.6457	22.5622	22.5917		22.3397	22.5699	22.5106	22.4434	22.5999		0.907355	0.482466	0.907121	0.192828		0.107046
O14653;O14653-2	GOSR2_HUMAN	GOSR2	Golgi SNAP receptor complex member 2	8308630	7825880	8056480	9538530	8692780	8553730	8994670	8152290	8689060	8269890	6904550	8687560	7069490	8644860	8933500		15		22.9862	22.8998	22.9417	23.1853	23.0514	23.0281	23.1006	22.9588	23.0508	22.9794	22.7191	23.0505	22.7532	23.0434	23.0908		22.9426	23.0883	23.0367	22.8409	22.9625		0.411468	0.529498	0.115455	0.105734		0.0569391
O14656	TOR1A_HUMAN	TOR1A	Torsin-1A	9977100	8907750	9095430	10758000	9441170	8619060	9692940	8294510	9803210	9081860	8155550	9218150	10268400	9168440	9154400		15		23.2502	23.0866	23.1167	23.3589	23.1705	23.0391	23.2085	22.9837	23.2248	23.1146	22.9594	23.136	23.2917	23.1282	23.126		23.1512	23.1895	23.139	23.129	23.182		0.453576	0.589059	0.89828	0.912692		0.734812
O14657	TOR1B_HUMAN	TOR1B	Torsin-1B	2601440	2125310	1918340	2702930	2171560	2130270	2246500	1963710	2110280	2172360	1801580	2046700	2188560	1952360	1824080		15		21.3109	21.0192	20.8714	21.3661	21.0503	21.0226	21.0992	20.9052	21.009	21.0508	20.7808	20.9649	21.0616	20.8968	20.7987		21.0672	21.1463	21.0045	20.9358	20.919		0.84273	0.31744	0.551257	0.521528		0.665228
O14662-4	STX16_HUMAN	STX16	Isoform D of Syntaxin-16	6069560	5961590	5713400	6419160	6251590	6106650	5919940	6270980	6073210	6223110	6565350	5952190	6620630	6374260	6065330		15		22.5332	22.5073	22.4459	22.614	22.5758	22.5419	22.4972	22.5803	22.534	22.5692	22.6464	22.505	22.6585	22.6038	22.5322		22.4954	22.5772	22.5371	22.6033	22.5982		0.785226	0.926901	0.571642	0.666446		0.069399
O14672	ADA10_HUMAN	ADAM10	Disintegrin and metalloproteinase domain-containing protein 10	16011400	15468200	15840800	17860000	16596600	16214100	15482300	13338000	14877300	16741900	13633600	14575800	16707300	13673100	14043000		15		23.9326	23.8828	23.9171	24.0902	23.9844	23.9507	23.8841	23.669	23.8266	23.997	23.7007	23.7971	23.994	23.7048	23.7433		23.9108	24.0085	23.7933	23.8306	23.8141		0.218424	0.0995645	0.0553078	0.0513522		0.0934756
O14681	EI24_HUMAN	EI24	Etoposide-induced protein 2.4 homolog	19337500	17460600	17621500	21174000	18902500	17728600	17886900	17042600	18055900	18440900	16199400	14073400	18134700	16629600	15140300		15		24.2049	24.0576	24.0708	24.3358	24.1721	24.0796	24.0924	24.0226	24.106	24.1364	23.9494	23.7465	24.1122	23.9873	23.8519		24.1111	24.1958	24.0737	23.9361	23.9838		0.565779	0.462717	0.297296	0.562868		0.392521
O14683	P5I11_HUMAN	TP53I11	Tumor protein p53-inducible protein 11	22619500	19923800	23377500	27801400	23392400	23412800	24571000	18036100	21930000	17876400	17188500	19653600	24457100	18431000	23982300		15		24.4311	24.248	24.4786	24.7287	24.4795	24.4808	24.5505	24.1044	24.3864	24.0916	24.0349	24.2283	24.5438	24.1356	24.5155		24.3859	24.563	24.3471	24.269	24.3983		0.837481	0.451159	0.799799	0.444164		0.178405
O14686;O14686-3	KMT2D_HUMAN	KMT2D	Histone-lysine N-methyltransferase 2D	1097030	1401320	1466600	985095	1303280	1315860	1147630	1268360	1154070	1240500	1284170	1229060	971692	1137180	1096180		15		20.0652	20.4184	20.484	19.9099	20.3137	20.3276	20.1302	20.2745	20.1383	20.2425	20.2924	20.2291	19.8901	20.117	20.0641		20.3225	20.1837	20.181	20.1372	20.0237		0.948307	0.229384	0.0428982	0.434565		0.503222
O14733;O14733-2;O14733-4;O14733-3	MP2K7_HUMAN	MAP2K7	Dual specificity mitogen-activated protein kinase kinase 7	7316650	7164460	7494870	7120830	6597640	6689570	5242550	6201220	5998720	6048500	7127870	6019550	5593640	4806270	5189280		15		22.8028	22.7724	22.8375	22.7636	22.6535	22.6735	22.3218	22.5641	22.5162	22.5281	22.765	22.5212	22.4154	22.1965	22.3071		22.8042	22.6969	22.4674	22.5672	22.3063		0.470829	0.120909	0.104224	0.162528		0.0502446
O14734	ACOT8_HUMAN	ACOT8	Acyl-coenzyme A thioesterase 8	7870190	7969750	7527860	7164240	7485990	7360120	7547680	7706040	7651910	8175910	6561340	7031950	7669300	8165600	7729050		15		22.908	22.9261	22.8438	22.7724	22.8358	22.8113	22.8476	22.8776	22.8674	22.9629	22.6456	22.7455	22.8707	22.9611	22.8819		22.8926	22.8065	22.8642	22.7539	22.9046		0.706713	0.220829	0.132576	0.869245		0.0500781
O14735;O14735-3	CDIPT_HUMAN	CDIPT	CDP-diacylglycerol--inositol 3-phosphatidyltransferase	23885100	22757400	26520700	25053500	23854400	24442400	21025000	23740800	26330500	24848700	23224200	24900700	24847900	27408400	24638100		15		24.5096	24.4398	24.6606	24.5785	24.5078	24.5429	24.3256	24.5009	24.6502	24.5667	24.4691	24.5697	24.5666	24.7081	24.5544		24.5367	24.543	24.4922	24.5351	24.6097		0.178963	0.650834	0.408844	0.728705		0.930241
O14737	PDCD5_HUMAN	PDCD5	Programmed cell death protein 5	35163200	48101000	40324300	28809500	38612900	43607700	35578000	44229200	41716800	35320000	40861400	42302300	31596800	36639100	42861300		15		25.0676	25.5196	25.2651	24.78	25.2026	25.3781	25.0845	25.3985	25.3141	25.074	25.2842	25.3342	24.9133	25.1269	25.3532		25.2841	25.1202	25.2657	25.1772	25.1311		0.704115	0.679308	0.541701	0.970377		0.498661
O14744	ANM5_HUMAN	PRMT5	Protein arginine N-methyltransferase 5	63336100	61431400	62641300	59694300	58296100	61740000	62559200	59887700	59938100	60088900	60656500	61604800	64109100	60969500	61921400		15		25.9165	25.8725	25.9006	25.8311	25.7969	25.8797	25.8987	25.8358	25.837	25.8406	25.8542	25.8765	25.934	25.8616	25.8839		25.8965	25.8359	25.8571	25.8882	25.8932		0.446445	0.554719	0.796732	0.531144		0.0901495
O14745	NHRF1_HUMAN	NHERF1	Na(+)/H(+) exchange regulatory cofactor NHE-RF1	25144000	27800800	23644200	23191300	25180000	27021100	23210700	27355400	26197800	25975300	27923900	25329400	23565900	24427100	24400900		15		24.5837	24.7286	24.495	24.4671	24.5858	24.6876	24.4683	24.7053	24.6429	24.6306	24.735	24.5943	24.4902	24.542	24.5404		24.6024	24.5801	24.6055	24.6065	24.5242		0.933656	0.959079	0.554351	0.117454		0.822812
O14757	CHK1_HUMAN	CHEK1	Serine/threonine-protein kinase Chk1	7693850	8526680	8200530	7922410	7609500	7825360	6191750	5980430	6240710	6260910	5955400	5965730	4964900	4616380	5098790		15		22.8753	23.0236	22.9673	22.9175	22.8594	22.8997	22.5619	22.5118	22.5733	22.5779	22.5058	22.5083	22.2433	22.1383	22.2817		22.9554	22.8922	22.549	22.4191	22.2211		0.273462	0.320539	0.460981	0.991637		0.245989
O14763;O14763-2	TR10B_HUMAN	TNFRSF10B	Tumor necrosis factor receptor superfamily member 10B	1674470	1254510	1721010	2081670	1406220	1657670	1494690	1338040	1512160	1592220	1356070	1765190	1574480	1550110	1709910		15		20.6753	20.2587	20.7148	20.9893	20.4234	20.6607	20.5114	20.3517	20.5282	20.6026	20.371	20.7514	20.5864	20.5639	20.7055		20.5496	20.6911	20.4638	20.5696	20.6186		0.883142	0.258766	0.730495	0.166148		0.554247
O14773;O14773-2	TPP1_HUMAN	TPP1	Tripeptidyl-peptidase 1	4361900	4461640	4659790	4917080	4625670	4319470	4710790	4513140	4545440	4323390	4110470	4352920	4495760	4167260	4276090		15		22.0565	22.0891	22.1518	22.2294	22.1412	22.0424	22.1675	22.1057	22.116	22.0437	21.9709	22.0536	22.1001	21.9907	22.0279		22.0992	22.1377	22.1297	22.0415	22.0396		0.423016	0.637515	0.930212	0.861887		0.560964
O14775-2;O14775-3	GNB5_HUMAN	GNB5	Isoform 2 of Guanine nucleotide-binding protein subunit beta-5	2419800	2519360	2524510	2140770	2555760	2628160	2303040	2475390	1959590	1886800	2411090	2328780	2401890	2541100	2346810		15		21.2065	21.2646	21.2676	21.0297	21.2853	21.3256	21.1351	21.2392	20.9021	20.8475	21.2013	21.1511	21.1957	21.277	21.1623		21.2462	21.2135	21.0922	21.1827	21.2117		0.0881759	0.0766849	0.0628065	0.508694		0.747653
O14776;O14776-2	TCRG1_HUMAN	TCERG1	Transcription elongation regulator 1	27021600	26860600	26873700	25033300	26402900	26180200	25743500	27572000	26208300	26013200	28360700	28492800	24976000	27723200	26727200		15		24.6876	24.679	24.6797	24.5773	24.6542	24.642	24.6177	24.7167	24.6435	24.6327	24.7574	24.7641	24.574	24.7246	24.6718		24.6821	24.6245	24.6593	24.6985	24.6568		0.0265253	0.0172341	0.0083414	0.00782543		0.0743914
O14777	NDC80_HUMAN	NDC80	Kinetochore protein NDC80 homolog	5865230	5900100	5437060	5099350	5671020	5227510	4238160	4649140	4233380	4967500	4958990	4312700	3750570	4062540	3892770		15		22.4838	22.4923	22.3744	22.2819	22.4352	22.3177	22.015	22.1485	22.0134	22.2441	22.2416	22.0402	21.8387	21.954	21.8924		22.4502	22.3449	22.059	22.0402	21.895		0.803971	0.836188	0.479799	0.869852		0.153624
O14786;O14786-2;O14786-3	NRP1_HUMAN	NRP1	Neuropilin-1	795775	1237490	1071580	609958	778658	1024980	562693	766465	744314	1073070	952344	931468	720988	1099420	717636		15		19.602	20.239	20.0313	19.2184	19.5706	19.9672	19.102	19.5479	19.5056	20.0333	19.8611	19.8291	19.4596	20.0683	19.4529		19.9574	19.5854	19.3851	19.7166	19.6603		0.858411	0.729362	0.205107	0.916012		0.26358
O14787-2;O14787	TNPO2_HUMAN	TNPO2	Transportin-2	48803300	44260700	44730900	32252600	41075000	42069000	46150200	46830900	45820900	48247600	46991600	51284000	41267800	52680300	50756200		15		25.5405	25.3995	25.4148	24.9429	25.2918	25.3263	25.4598	25.481	25.4495	25.524	25.4859	25.612	25.2985	25.6508	25.5971		25.4516	25.187	25.4634	25.4655	25.5155		0.234858	0.0823811	0.822996	0.284934		0.112165
O14795	UN13B_HUMAN	UNC13B	Protein unc-13 homolog B	4339680	4616300	4104660	3741950	4042020	3540800	3661640	4091530	4127710	3856050	3596040	3548100	4403500	4011490	3559790		15		22.0492	22.1383	21.9688	21.8354	21.9466	21.7556	21.8041	21.9642	21.9769	21.8787	21.778	21.7586	22.0702	21.9357	21.7634		22.0521	21.8459	21.9151	21.8689	21.9231		0.876967	0.872825	0.732811	0.465973		0.0493171
O14802	RPC1_HUMAN	POLR3A	DNA-directed RNA polymerase III subunit RPC1	8315020	8264270	8410560	8019270	8257040	8366220	8371910	8378350	8577820	8312200	8406670	8063160	8634030	8725960	8598370		15		22.9873	22.9785	23.0038	22.935	22.9772	22.9961	22.9971	22.9982	23.0322	22.9868	23.0031	22.9429	23.0416	23.0569	23.0356		22.9898	22.9695	23.0092	22.9959	23.0447		0.288756	0.587346	0.29111	0.842345		0.355476
O14810	CPLX1_HUMAN	CPLX1	Complexin-1	11182800	13834600	9265350	7422320	7812440	12624500	8518360	10490500	12280800	6828370	7585300	11245700	6833290	8606930	11345600		15		23.4148	23.7218	23.1434	22.8234	22.8973	23.5897	23.0221	23.3226	23.5499	22.7031	22.8548	23.4229	22.7041	23.0371	23.4356		23.4267	23.1035	23.2982	22.9939	23.0589		0.638186	0.911224	0.735468	0.768687		0.335938
O14818	PSA7_HUMAN	PSMA7	Proteasome subunit alpha type-7	11024300	12098300	13170900	11896300	11015000	12629300	11047300	12810300	12498000	11226200	11090500	12243100	9611930	10661300	11478900		15		23.3942	23.5283	23.6509	23.504	23.393	23.5903	23.3972	23.6108	23.5752	23.4204	23.4028	23.5455	23.1964	23.3459	23.4525		23.5244	23.4957	23.5277	23.3816	23.3316		0.745009	0.885605	0.537102	0.997951		0.77438
O14818-2	PSA7_HUMAN	PSMA7	Isoform 2 of Proteasome subunit alpha type-7	10487800	11409700	9930830	8601220	10567700	8805510	10306300	10805000	9741680	8902070	10092200	7120040	9598630		8228230		14		23.3222	23.4438	23.2435	23.0361	23.3332	23.07	23.297	23.3652	23.2157	23.0857	23.2667	22.7635	23.1944		22.9722		23.3365	23.1464	23.2927	23.0749	23.0833		0.555968	0.709635	0.270875	0.5193		0.160496
O14818;O14818-2	PSA7_HUMAN	PSMA7	Proteasome subunit alpha type-7	90360900	95203800	95468200	88727200	93537300	91642600	84043100	94283400	88338300	86810600	89236900	80830000	84501100	80465800	80555800		15		26.4292	26.5045	26.5085	26.4029	26.479	26.4495	26.3246	26.4905	26.3965	26.3714	26.4111	26.2684	26.3325	26.2619	26.2635		26.4807	26.4438	26.4039	26.3373	26.2859		0.849595	0.447927	0.537932	0.897059		0.338653
O14818;O14818-2;Q8TAA3	PSA7_HUMAN;PSMA8_HUMAN	PSMA7;PSMA8	Proteasome subunit alpha type-7	99920700	107192000	105849000	92466600	100352000	99019300	88905600	108360000	95757100	94822900	103631000	104386000	93024800	92934400	96771800		15		26.5743	26.6756	26.6574	26.4624	26.5805	26.5612	26.4058	26.6913	26.5129	26.4987	26.6269	26.6374	26.4711	26.4697	26.5281		26.6358	26.5347	26.5366	26.5784	26.4896		0.842412	0.246159	0.657695	0.550689		0.103331
O14818;Q8TAA3	PSA7_HUMAN;PSMA8_HUMAN	PSMA7;PSMA8	Proteasome subunit alpha type-7	16309400	17390500	17450100	15941900	15468000	15828200	13414200	22571300	15809000	15103300	15897700	24474000	14969600	23186000	22538700		15		23.9592	24.0518	24.0567	23.9263	23.8828	23.916	23.6773	24.428	23.9142	23.8484	23.9223	24.5447	23.8355	24.4668	24.4259		24.0226	23.9084	24.0065	24.1009	24.2427		0.29271	0.0401658	0.0404278	0.0472402		0.0291957
O14828	SCAM3_HUMAN	SCAMP3	Secretory carrier-associated membrane protein 3	11251400	12332800	12675800	11043300	12203400	13031400	12087100	13424700	12411000	12247500	11968800	13020300	11503400	13022900	13527100		15		23.4236	23.556	23.5956	23.3967	23.5408	23.6355	23.527	23.6784	23.5651	23.546	23.5128	23.6343	23.4556	23.6345	23.6893		23.5251	23.5243	23.5902	23.5342	23.5932		0.718671	0.86662	0.654113	0.703473		0.993558
O14874;O14874-2;O14874-3	BCKD_HUMAN	BCKDK	Branched-chain alpha-ketoacid dehydrogenase kinase	2872420	3042090	3078080	3146050	2876850	3372200	3109130	3185550	3364940	3117030	2857980	3341100	2781060	3255770	3064230		15		21.4538	21.5366	21.5536	21.5851	21.4561	21.6853	21.5681	21.6031	21.6821	21.5717	21.4466	21.6719	21.4072	21.6346	21.5471		21.5147	21.5755	21.6178	21.5086	21.5296		0.35501	0.909792	0.365424	0.356124		0.452694
O14880	MGST3_HUMAN	MGST3	Glutathione S-transferase 3, mitochondrial	23122700	22796200	23169900	22542900	25731400	25667100	23885000	27011700	22445800	23393200	21590600	26236100	26165100	31586800	26730800		15		24.4628	24.4423	24.4657	24.4262	24.617	24.6134	24.5096	24.6871	24.4199	24.4796	24.3639	24.645	24.6411	24.9128	24.672		24.4569	24.5522	24.5389	24.55	24.742		0.0270384	0.0175165	0.016225	0.0146541		0.207723
O14893-5	GEMI2_HUMAN	GEMIN2	Isoform 5 of Gem-associated protein 2		2533070			2668540		2297400	2658660		2239700	3247470	2107410		2423680			8			21.2725			21.3476		21.1316	21.3423		21.0949	21.6309	21.007		21.2088			21.2725	21.3476	21.2369	21.319	21.2088		#DIV/0!	#DIV/0!	#DIV/0!	#DIV/0!		#DIV/0!
O14907	TX1B3_HUMAN	TAX1BP3	Tax1-binding protein 3	9014030	9867580	9638020	8574960	8701100	9437900	8626190	8173890	8548420	8044630	7802590	6879750	6650600	6379310	6557980		15		23.1037	23.2343	23.2003	23.0317	23.0528	23.17	23.0403	22.9626	23.0272	22.9396	22.8955	22.7139	22.6651	22.605	22.6448		23.1794	23.0848	23.01	22.7582	22.6383		0.904383	0.548059	0.48543	0.338601		0.179036
O14908	GIPC1_HUMAN	GIPC1	PDZ domain-containing protein GIPC1	14009800	14606300	12222200	13727500	11843800	12793500	11845900	11313200	10127000	13306300	12915900	12758400	10755100	9548680	10250700		15		23.7399	23.8001	23.543	23.7106	23.4976	23.6089	23.4979	23.4315	23.2717	23.6656	23.6226	23.6049	23.3585	23.1869	23.2892		23.6943	23.6057	23.4004	23.5287	23.2782		0.770976	0.855512	0.102138	0.583947		0.421373
O14908;O14908-2	GIPC1_HUMAN	GIPC1	PDZ domain-containing protein GIPC1	8137410	8312120	8242340	8476330	7735160	7677840	7563340	7448860	7225490	8040580	7738670	7135700	7290740	6620080	6642590		15		22.9561	22.9868	22.9746	23.015	22.883	22.8723	22.8506	22.8286	22.7847	22.9389	22.8837	22.7666	22.7976	22.6584	22.6633		22.9725	22.9234	22.8213	22.816	22.7065		0.0726309	0.348968	0.0597311	0.0735071		0.352975
O14908;O14908-2;Q8TF64	GIPC1_HUMAN;GIPC3_HUMAN	GIPC1;GIPC3	PDZ domain-containing protein GIPC1	9764060	10393300	8664280	8780390	10315100	8821050	8857830	9000210	8294730	8993600	9683090	9610820	7403620	8816870	6079930		15		23.219	23.3092	23.0466	23.0659	23.2983	23.0725	23.0785	23.1015	22.9838	23.1005	23.207	23.1962	22.8198	23.0718	22.5356		23.1916	23.1455	23.0546	23.0744	22.8091		0.991799	0.359297	0.324101	0.396427		0.692846
O14910	LIN7A_HUMAN	LIN7A	Protein lin-7 homolog A	3509950	3702270	4044780	3565960		3679720	3577210	3880920	3584820	3419650	3789280	3175470		3824180	3898510		13		21.743	21.82	21.9476	21.7659		21.8112	21.7704	21.888	21.7735	21.7054	21.8535	21.5985		21.8667	21.8945		21.8369	21.7885	21.8106	21.726	21.8806		0.428217	0.591944	0.789037	0.266337		0.583045
O14920;O14920-2;O14920-4	IKKB_HUMAN	IKBKB	Inhibitor of nuclear factor kappa-B kinase subunit beta	2108700	2363970	2254980	2240040	2629830	2348080	2643810	2451750	2489750	2610560	2476120	2125290	2712360	2256200	2491900		15		21.0079	21.1728	21.1047	21.0951	21.3265	21.1631	21.3342	21.2254	21.2476	21.3159	21.2396	21.0192	21.3711	21.1055	21.2488		21.0951	21.1949	21.269	21.21	21.2418		0.653146	0.650164	0.448531	0.559266		0.299149
O14924;O14924-4;O14924-5;O14924-2;O14924-3;O14924-6;O14924-7	RGS12_HUMAN	RGS12	Regulator of G-protein signaling 12	303538	348004	299309		183845	158229	140497	262795	272874	245576	332246	255365					11		18.2115	18.4087	18.1913		17.4881	17.2717	17.1002	18.0036	18.0579	17.9058	18.3419	17.9622					18.2705	17.3799	17.7205	18.152	#DIV/0!		0.661301	0.0950162	0.408384	#DIV/0!		0.00512562
O14925	TIM23_HUMAN	TIMM23	Mitochondrial import inner membrane translocase subunit Tim23	29848100	34084800	33590900	32582500	32767400	33843800	31116500	30298900	31858100	31536900	28452700	31192500	23785600	24256400	22385500		15		24.8311	25.0226	25.0016	24.9576	24.9658	25.0124	24.8912	24.8528	24.9252	24.9105	24.7621	24.8947	24.5036	24.5319	24.4161		24.9518	24.9786	24.8897	24.7201	24.4838		0.146871	0.212653	0.752269	0.496882		0.692313
O14929	HAT1_HUMAN	HAT1	Histone acetyltransferase type B catalytic subunit	23890500	23658700	23989600	20988200	22712100	23207800	22169600	21282200	21856600	24135900	22355800	23629900	19479100	18555600	18867400		15		24.5099	24.4959	24.5159	24.3231	24.437	24.4681	24.4021	24.3431	24.3816	24.5247	24.4141	24.4941	24.2154	24.1454	24.1694		24.5072	24.4094	24.3756	24.3746	24.1767		0.0356688	0.211493	0.0629365	0.154102		0.0926408
O14936-4	CSKP_HUMAN	CASK	Isoform 4 of Peripheral plasma membrane protein CASK	16022600	15988900	15900900	14960500	15440500	14949200	14446400	15594700	15712000	16344900	16669400	15608700	15420000	15753400	15154900		15		23.9336	23.9306	23.9226	23.8347	23.8802	23.8336	23.7842	23.8946	23.9054	23.9623	23.9907	23.8958	23.8783	23.9092	23.8533		23.9289	23.8495	23.8614	23.9216	23.8802		0.0870804	0.0142549	0.0268623	0.0791201		0.00720801
O14949	QCR8_HUMAN	UQCRQ	Cytochrome b-c1 complex subunit 8	24926300	27410100	26144700	24595900	27016200	29496900	28507800	24429200	20917000	23029800	22573900	31500400	27365700	26794800	26173500		15		24.5712	24.7082	24.64	24.5519	24.6873	24.8141	24.7649	24.5421	24.3182	24.457	24.4282	24.9089	24.7059	24.6754	24.6416		24.6398	24.6844	24.5417	24.681	24.6743		0.429129	0.172052	0.12135	0.360796		0.628823
O14950;P19105	ML12A_HUMAN;ML12B_HUMAN	MYL12A;MYL12B	Myosin regulatory light chain 12B	111692000	120502000	119309000	124358000	121040000	130039000	126013000	133364000	123813000	119531000	121555000	131401000	126521000	128153000	127086000		15		26.735	26.8445	26.8301	26.8899	26.8509	26.9544	26.909	26.9908	26.8836	26.8328	26.857	26.9694	26.9148	26.9333	26.9212		26.8032	26.8984	26.9278	26.9137	26.9231		0.870292	0.939333	0.800336	0.0485268		0.10577
O14957	QCR10_HUMAN	UQCR11	Cytochrome b-c1 complex subunit 10	2941790	4200620	4073490	3267800	3954710	4980690	3729570	4517370	3811750	3453180	3143600	6737720	3723790	6005640	7877010		15		21.4883	22.0022	21.9578	21.6399	21.9151	22.2479	21.8306	22.1071	21.862	21.7195	21.584	22.6838	21.8283	22.5179	22.9092		21.8161	21.9343	21.9332	22.0321	22.4185		0.933222	0.440575	0.367979	0.426162		0.64902
O14964	HGS_HUMAN	HGS	Hepatocyte growth factor-regulated tyrosine kinase substrate	15728000	15226400	15061800	12389100	14798400	14072500	13729600	14860900	14282600	13991000	14339900	13613400	13881200	14437400	14375000		15		23.9068	23.8601	23.8444	23.5626	23.8189	23.7464	23.7108	23.825	23.7678	23.738	23.7735	23.6985	23.7266	23.7833	23.7771		23.8704	23.7093	23.7679	23.7329	23.7623		0.113967	0.488814	0.856841	0.955746		0.109568
O14965	AURKA_HUMAN	AURKA	Aurora kinase A	1038010	857911		1313080	972143	1040770	788560	741326	928878	759045				726762			10		19.9854	19.7105		20.3245	19.8908	19.9892	19.5889	19.4997	19.8251	19.5338				19.4711			19.8479	20.0682	19.6379	#DIV/0!	19.4711		0.965315	0.734148	#DIV/0!	#DIV/0!		0.347176
O14966;P57729;Q13637	RAB32_HUMAN;RAB38_HUMAN;RAB7L_HUMAN	RAB29;RAB32;RAB38	Ras-related protein Rab-7L1	6700800	5201400	4900680	7524680	6641160	5422630	6209740	4679470	6010890	5715780	2874620		6277760	4371400	4858620		14		22.6759	22.3105	22.2246	22.8432	22.663	22.3706	22.5661	22.1579	22.5191	22.4465	21.4549		22.5818	22.0597	22.2121		22.4036	22.6256	22.4144	22.0184	22.2845		0.995244	0.929607	0.199352	0.88687		0.31907
O14967	CLGN_HUMAN	CLGN	Calmegin	7987730	7783370	8058570	8331250	8239990	8165230	8491120	7678730	8293140	7630860	7501680	7817270	8862790	8598150	8533200		15		22.9294	22.892	22.9421	22.9901	22.9742	22.9611	23.0175	22.8724	22.9835	22.8634	22.8388	22.8982	23.0793	23.0356	23.0247		22.9211	22.9751	22.9578	22.9388	23.0465		0.474994	0.21097	0.864183	0.89572		0.0350528
O14972;O14972-2	VP26C_HUMAN	VPS26C	Vacuolar protein sorting-associated protein 26C	3877180	3707920	3716910	3487950	3466730	3963950	4144960	3732130	3846990	4060060	3537150	4014310	3889410	3891290	3930800		15		21.8866	21.8222	21.8257	21.7339	21.7251	21.9185	21.9829	21.8316	21.8753	21.9531	21.7542	21.9367	21.8911	21.8918	21.9064		21.8448	21.7925	21.8966	21.8607	21.8964		0.198206	0.355446	0.194208	0.10731		0.475235
O14974	MYPT1_HUMAN	PPP1R12A	Protein phosphatase 1 regulatory subunit 12A	11859400	12580500	12562500	11389100	12369700	12189000	10990300	12393100	11730900	12695800	13040100	11928400	11621800	11351700	10990400		15		23.4995	23.5847	23.5826	23.4412	23.5603	23.5391	23.3897	23.563	23.4838	23.5978	23.6365	23.5079	23.4703	23.4364	23.3897		23.5556	23.5135	23.4789	23.5382	23.4322		0.737546	0.477401	0.703313	0.819153		0.413595
O14975;O14975-2	S27A2_HUMAN	SLC27A2	Long-chain fatty acid transport protein 2	7203720	9432480	8549390	8929120	10010100	8608580	8277570	8848500	8966140	7865550	9232560	8418050	8448930	9815830	8945100		15		22.7803	23.1692	23.0274	23.0901	23.255	23.0373	22.9808	23.077	23.0961	22.9071	23.1383	23.0051	23.0103	23.2267	23.0927		22.9923	23.1275	23.0513	23.0512	23.1099		0.499274	0.179482	0.515926	0.470758		0.361053
O14976	GAK_HUMAN	GAK	Cyclin-G-associated kinase	7987030	8232750	7647100	8126560	7637730	7775170	7879000	7586850	7584260	8101700	7865680	7847100	7750940	6960670	7113850		15		22.9292	22.9729	22.8665	22.9542	22.8647	22.8904	22.9096	22.8551	22.8546	22.9498	22.9071	22.9037	22.8859	22.7308	22.7622		22.9229	22.9031	22.8731	22.8989	22.793		0.851508	0.517459	0.374062	0.597121		0.653247
O14978	ZN263_HUMAN	ZNF263	Zinc finger protein 263			3059030	4235570	3415630	3436570	3651090	2780830	3796910	3588630	3400400		3339430	3262060	3426950		12				21.5446	22.0141	21.7037	21.7125	21.7999	21.4071	21.8564	21.775	21.6973		21.6712	21.6374	21.7085		21.5446	21.8101	21.6878	21.6842	21.6723		#DIV/0!	#DIV/0!	#DIV/0!	#DIV/0!		#DIV/0!
O14979	HNRDL_HUMAN	HNRNPDL	Heterogeneous nuclear ribonucleoprotein D-like	13613700	15127500	16671800	17191600	15109000	17877300	17756000	17074000	16248000	16056000	14244500	20262100	13518500	18588700	17950100		15		23.6986	23.8507	23.9909	24.0352	23.8489	24.0916	24.0818	24.0253	23.9538	23.9366	23.7639	24.2723	23.6884	24.1479	24.0975		23.8467	23.9919	24.0203	23.9082	23.9779		0.860178	0.322998	0.484761	0.503749		0.263924
O14979-2;O14979-3	HNRDL_HUMAN	HNRNPDL	Isoform 2 of Heterogeneous nuclear ribonucleoprotein D-like	5366820	8330140	6085200	6139870	6982600	6913710	6379360	6720930	6442110	5492890	9004830	6257620	6321520	5938700	6947700		15		22.3556	22.9899	22.5369	22.5498	22.7353	22.721	22.605	22.6802	22.6191	22.3891	23.1023	22.5772	22.5918	22.5017	22.7281		22.6275	22.6687	22.6348	22.7571	22.6072		0.181622	0.0295341	0.877232	0.217008		0.845042
O14979;O14979-2;O14979-3	HNRDL_HUMAN	HNRNPDL	Heterogeneous nuclear ribonucleoprotein D-like	395875000	418624000	411499000	409079000	435094000	412983000	372512000	440036000	416668000	394504000	431165000	427725000	408142000	451777000	431363000		15		28.5605	28.6411	28.6163	28.6078	28.6968	28.6215	28.4727	28.713	28.6343	28.5555	28.6837	28.6721	28.6045	28.751	28.6843		28.606	28.642	28.6067	28.6534	28.68		0.852807	0.203973	0.506374	0.481103		0.379123
O14980	XPO1_HUMAN	XPO1	Exportin-1	58180300	52818200	53717800	47611300	50261500	51974500	53611900	56303300	53756600	54323300	56127000	62080200	54542500	60458000	57769100		15		25.794	25.6545	25.6789	25.5048	25.583	25.6313	25.676	25.7467	25.6799	25.6951	25.7422	25.8876	25.7009	25.8494	25.7838		25.7092	25.573	25.7009	25.7769	25.778		0.846587	0.442684	0.710483	0.999149		0.0740897
O14981	BTAF1_HUMAN	BTAF1	TATA-binding protein-associated factor 172	11788100	12135400	11750900	10489800	11634300	11288900	11968100	12218800	11623000	12186900	13355500	12922400	11155900	11864100	11870300		15		23.4908	23.5327	23.4863	23.3225	23.4719	23.4284	23.5127	23.5426	23.4705	23.5388	23.6709	23.6234	23.4113	23.5001	23.5009		23.5033	23.4076	23.5086	23.5685	23.4708		0.199851	0.666037	0.255457	0.396544		0.110175
O15013;O15013-4;O15013-5;O15013-6;O15013-7	ARHGA_HUMAN	ARHGEF10	Rho guanine nucleotide exchange factor 10	4787850	4251680	4216120	4663470	4028550	4028820	4390620	4060390	3910290	4492280	4192380	4273540	4118390	3290050	3928890		15		22.1909	22.0196	22.0075	22.153	21.9418	21.9419	22.066	21.9532	21.8988	22.099	21.9993	22.027	21.9736	21.6497	21.9057		22.0727	22.0122	21.9727	22	21.843		0.829546	0.816944	0.401948	0.530163		0.547035
O15013;O15013-4;O15013-5;O15013-6;O15013-7;Q9HCE6	ARGAL_HUMAN;ARHGA_HUMAN	ARHGEF10;ARHGEF10L	Rho guanine nucleotide exchange factor 10	1144970	965252	950541	994536	848569	809606	937016	1004140	971237	1159810	859881	1025030	1186210	1133140	770502		15		20.1269	19.8805	19.8584	19.9237	19.6947	19.6269	19.8377	19.9375	19.8895	20.1455	19.7138	19.9672	20.1779	20.1119	19.5554		19.9553	19.7484	19.8882	19.953	19.9484		0.957357	0.201761	0.641262	0.319273		0.171551
O15014	ZN609_HUMAN	ZNF609	Zinc finger protein 609	5195420	6003220	5830350	5250590	5550230	6035350	5450710	5740190	5132730	5556320	5001610	5175780	5403820	5225610	5192810		15		22.3088	22.5173	22.4752	22.324	22.4041	22.525	22.378	22.4527	22.2913	22.4057	22.254	22.3033	22.3655	22.3172	22.3081		22.4338	22.4177	22.374	22.3076	22.3303		0.914328	0.698504	0.660303	0.145603		0.861804
O15020	SPTN2_HUMAN	SPTBN2	Spectrin beta chain, non-erythrocytic 2	12516300	12612000	12157000	11307500	12538700	11669400	10396200	9696520	9585610	12000200	12401700	11909600	9419180	8626200	8944240		15		23.5773	23.5883	23.5353	23.4308	23.5799	23.4762	23.3096	23.209	23.1924	23.5166	23.564	23.5056	23.1672	23.0403	23.0925		23.567	23.4956	23.237	23.4123	23.1		0.236362	0.326246	0.896078	0.322853		0.203599
O15027;O15027-5	SC16A_HUMAN	SEC16A	Protein transport protein Sec16A	14910900	17005300	16727400	10968700	14988800	15133300	14114500	15678800	14843400	15400100	17921400	16415300	12391800	14016600	14538700		15		23.8299	24.0195	23.9957	23.3869	23.8374	23.8512	23.7507	23.9023	23.8233	23.8764	24.0952	23.9685	23.5629	23.7406	23.7934		23.9484	23.6918	23.8254	23.8755	23.699		0.265241	0.700476	0.938816	0.844987		0.192328
O15031	PLXB2_HUMAN	PLXNB2	Plexin-B2	4704950	4764670	5073840	4799250	4511920	4835810	4330070	4220920	4336770	4653780	4160230	4411690	4668460	4155250	3956730		15		22.1657	22.1839	22.2746	22.1944	22.1053	22.2053	22.046	22.0091	22.0482	22.15	21.9882	22.0729	22.1545	21.9865	21.9159		22.2081	22.1683	22.0344	22.0719	22.019		0.938639	0.247815	0.68415	0.369265		0.438112
O15031;Q9Y4D7;O60486	PLXB2_HUMAN;PLXC1_HUMAN;PLXD1_HUMAN	PLXNB2;PLXNC1;PLXND1	Plexin-B2	1894090	1449330		875290	1398600	1218180	1040810	1479210	1577630	1290300	1435040	1792260	1632370	2082980	1415080		14		20.8531	20.467		19.7394	20.4156	20.2163	19.9893	20.4964	20.5893	20.2993	20.4527	20.7733	20.6385	20.9902	20.4325		20.66	20.1237	20.3583	20.6215	20.6871		0.971417	0.973841	0.752448	0.870273		0.167976
O15042;O15042-2	SR140_HUMAN	U2SURP	U2 snRNP-associated SURP motif-containing protein	21933400	22589900	21910200	21204300	22787100	21863100	22334200	22059600	21583000	21923900	21786500	22812900	21182600	22285900	22755100		15		24.3866	24.4292	24.3851	24.3379	24.4417	24.382	24.4128	24.3949	24.3634	24.386	24.3769	24.4433	24.3364	24.4096	24.4397		24.4003	24.3872	24.3903	24.3856	24.3952		0.374462	0.999002	0.651	0.362875		0.714489
O15047	SET1A_HUMAN	SETD1A	Histone-lysine N-methyltransferase SETD1A	8135600	7704070	7827810	8284730	7294990	7576210	7404440	7505880	7498710	7800530	7840230	8224670	7552940	7126030	7397200		15		22.9558	22.8772	22.9002	22.982	22.7985	22.853	22.82	22.8396	22.8382	22.8951	22.9025	22.9715	22.8486	22.7647	22.8185		22.9111	22.8778	22.8326	22.9075	22.8106		0.310778	0.136865	0.9584	0.949371		0.604782
O15047;Q9UPS6	SET1A_HUMAN;SET1B_HUMAN	SETD1A;SETD1B	Histone-lysine N-methyltransferase SETD1A	1398130	1566860	1344950			1160170	1713210				1570750				1386550		7		20.4151	20.5794	20.3591			20.1459	20.7083				20.583				20.4031		20.4512	20.1459	20.7083	20.583	20.4031		#DIV/0!	#DIV/0!	#DIV/0!	#DIV/0!		#DIV/0!
O15061	SYNEM_HUMAN	SYNM	Synemin	4702850	5002250	5129230	4619900	5148390	5249440	4656950	4973260	5184590	4945410	5352970	4970380	5088190	5156900	4793550		15		22.1651	22.2541	22.2903	22.1394	22.2957	22.3237	22.151	22.2458	22.3058	22.2377	22.3519	22.2449	22.2787	22.2981	22.1927		22.2365	22.253	22.2342	22.2919	22.2565		0.592579	0.81041	0.992682	0.862538		0.821839
O15066	KIF3B_HUMAN	KIF3B	Kinesin-like protein KIF3B	1911770	2261330	2011550	1921850	1797300	1938420	1976880	1836440	1662670	1743730	2017250	2168460	1346070	1663560	1800890		15		20.8665	21.1087	20.9399	20.8741	20.7774	20.8864	20.9148	20.8085	20.6651	20.7337	20.944	21.0482	20.3603	20.6658	20.7803		20.9717	20.846	20.7961	20.7842	20.6021		0.375308	0.991237	0.75107	0.493312		0.189268
O15066;O14782	KIF3B_HUMAN;KIF3C_HUMAN	KIF3B;KIF3C	Kinesin-like protein KIF3C	4666620	4890520	4485160	4464320	4428990	4387840	3916230	4684080	4378660	4380810	4908760	5233090	3860250	5015410	4228450		15		22.1539	22.2216	22.0967	22.09	22.0785	22.0651	21.901	22.1593	22.0621	22.0628	22.2269	22.3192	21.8803	22.2579	22.0117		22.1574	22.0779	22.0408	22.1421	22.05		0.0766975	0.37323	0.375825	0.192047		0.0966876
O15067	PUR4_HUMAN	PFAS	Phosphoribosylformylglycinamidine synthase	46998100	44848600	47484000	40114700	43098900	45461000	46259200	49241600	46896500	44699400	46333200	50750700	44504800	49264100	50460200		15		25.4861	25.4186	25.5009	25.2576	25.3611	25.4381	25.4632	25.5534	25.483	25.4138	25.4655	25.5969	25.4075	25.554	25.5886		25.4685	25.3523	25.4999	25.49	25.5167		0.38059	0.924028	0.355591	0.344911		0.116107
O15069	NACAD_HUMAN	NACAD	NAC-alpha domain-containing protein 1	5269340	7545080	6620460	4344280	7456120	6229990	4986590	7092560	6458540	5511290	6976780	5625900	4854080	5814180	5301100		15		22.3292	22.8471	22.6585	22.0507	22.83	22.5708	22.2496	22.7579	22.6228	22.394	22.7341	22.4237	22.2108	22.4711	22.3379		22.6116	22.4838	22.5434	22.4562	22.3399		0.60747	0.995694	0.681315	0.395801		0.665915
O15075	DCLK1_HUMAN	DCLK1	Serine/threonine-protein kinase DCLK1	66949600	68082200	66409400	65521600	64854900	66605700	64457500	67315900	66057100	66215100	69595500	72390400	66062000	69862500	67568100		15		25.9966	26.0208	25.9849	25.9655	25.9507	25.9891	25.9418	26.0044	25.9772	25.9807	26.0525	26.1093	25.9773	26.058	26.0098		26.0007	25.9684	25.9745	26.0464	26.0151		0.942651	0.507597	0.149227	0.33786		0.103839
O15075;O43602-2;O43602	DCLK1_HUMAN;DCX_HUMAN	DCLK1;DCX	Serine/threonine-protein kinase DCLK1	20704000	24044100	23074900	23855100	24639700	22118400	23879200	20265100	17383100	14927200	20979100	25506200	17788000	17216800	25659100		15		24.3034	24.5192	24.4598	24.5078	24.5545	24.3987	24.5093	24.2725	24.0512	23.8314	24.3224	24.6043	24.0844	24.0373	24.613		24.4275	24.487	24.2776	24.3371	24.2449		0.679098	0.382875	0.150224	0.216857		0.493961
O15084	ANR28_HUMAN	ANKRD28	Serine/threonine-protein phosphatase 6 regulatory ankyrin repeat subunit A	2315920	2375180	2174460		2035010	2251050	2584990	2210190	2277310	2534700	2183880	2433070		2376440			12		21.1432	21.1796	21.0522		20.9566	21.1022	21.3017	21.0757	21.1189	21.2734	21.0585	21.2143		21.1804			21.125	21.0294	21.1655	21.1364	21.1804		0.514423	0.460364	0.517486	#DIV/0!		0.281735
O15084;O15084-1;O15084-4	ANR28_HUMAN	ANKRD28	Serine/threonine-protein phosphatase 6 regulatory ankyrin repeat subunit A	2589060		2311000	2364570	2836980	2696320	2544310	2394910	2427540	2720220	2483490	2153680	2916330	2646120	2421500		14		21.304		21.1401	21.1731	21.4359	21.3626	21.2788	21.1915	21.2111	21.3753	21.2439	21.0384	21.4757	21.3354	21.2075		21.222	21.3239	21.2271	21.2527	21.3395		0.965445	0.25431	0.869285	0.957464		0.451919
O15084;O15084-1;O15084-4;O15084-2	ANR28_HUMAN	ANKRD28	Serine/threonine-protein phosphatase 6 regulatory ankyrin repeat subunit A	7622290	7418680	7072870	6714330	7245170	6743970	7283110	7557280	7300400	7550250	7690730	7283960	7914140	6941240	7328220		15		22.8618	22.8227	22.7539	22.6788	22.7886	22.6852	22.7961	22.8494	22.7995	22.8481	22.8747	22.7963	22.916	22.7268	22.805		22.8128	22.7175	22.815	22.8623	22.8159		0.880355	0.459419	0.694756	0.496532		0.115653
O15084;O15084-1;O15084-4;O15084-2;Q8N8A2	ANR28_HUMAN;ANR44_HUMAN	ANKRD28;ANKRD44	Serine/threonine-protein phosphatase 6 regulatory ankyrin repeat subunit A	6766400	6712710	6429730		6481880	6054580		7285870	6488670	5964140	6655950	7864190	6255530	7759050	7764990		13		22.69	22.6785	22.6163		22.628	22.5296		22.7967	22.6295	22.5079	22.6662	22.9069	22.5767	22.8874	22.8886		22.6616	22.5788	22.7131	22.7166	22.7842		0.442249	0.192665	0.0748417	0.0926484		0.176858
O15085;O15085-2	ARHGB_HUMAN	ARHGEF11	Rho guanine nucleotide exchange factor 11	2561480	2917160	2279430	2365820	2424240	2414520	2432200	2349920	2692110	2468390	2430360	2433470	2702540	2570220	2367750		15		21.2885	21.4761	21.1202	21.1739	21.2091	21.2033	21.2138	21.1642	21.3603	21.2351	21.2127	21.2146	21.3659	21.2935	21.1751		21.295	21.1954	21.2461	21.2644	21.2781		0.0222164	0.494026	0.00970898	0.45284		0.390095
O15091	MRPP3_HUMAN	PRORP	Mitochondrial ribonuclease P catalytic subunit	6658850	6873290	6545200	6704540	6554570	6705620	6300640	6724770	6800750	6715050	6524880	7011320	6447970	6573670	6215730		15		22.6668	22.7126	22.642	22.6767	22.6441	22.6769	22.5871	22.6811	22.6973	22.679	22.6375	22.7413	22.6204	22.6483	22.5675		22.6738	22.6659	22.6551	22.6664	22.6121		0.436431	0.531493	0.639374	0.864288		0.752343
O15111	IKKA_HUMAN	CHUK	Inhibitor of nuclear factor kappa-B kinase subunit alpha	3155000	2404250	2941430	3009900	2931890	2982710	3069850	3268780	3018770	3525740	3018940	3717630	3493910	3672660	3107060		15		21.5892	21.1972	21.4881	21.5213	21.4834	21.5082	21.5497	21.6403	21.5255	21.7495	21.5256	21.826	21.7364	21.8084	21.5671		21.4248	21.5043	21.5719	21.696	21.704		0.0177143	0.162405	0.740599	0.540504		0.537655
O15116	LSM1_HUMAN	LSM1	U6 snRNA-associated Sm-like protein LSm1	9232080	10502900	9729180	7960080	9456500	9801800	9407580	9801970	9309380	10072900	10184100	9959040	8901140	8116700	9779830		15		23.1382	23.3243	23.2139	22.9244	23.1729	23.2246	23.1654	23.2246	23.1503	23.264	23.2798	23.2476	23.0856	22.9525	23.2214		23.2255	23.1073	23.1801	23.2043	23.0865		0.507225	0.300075	0.0576547	0.652523		0.332414
O15118	NPC1_HUMAN	NPC1	NPC intracellular cholesterol transporter 1	3593190	3729930	3579740	4198360	3464370	3870020	4051660	3122540	3733960	3469630	3387680	3078640	3934790	3211750	3499840		15		21.7768	21.8307	21.7714	22.0014	21.7242	21.8839	21.9501	21.5743	21.8323	21.7264	21.6919	21.5539	21.9079	21.6149	21.7389		21.793	21.8698	21.7855	21.7179	21.7539		0.10517	0.0565394	0.228525	0.0947092		0.40463
O15121	DEGS1_HUMAN	DEGS1	Sphingolipid delta(4)-desaturase DES1	6860360	6175100	5701980	7881100	8265430	6222990	6819570	5459930	6634430	6137460	6170900	6876110	6290140	7032340	6659370		15		22.7099	22.558	22.443	22.91	22.9787	22.5692	22.7012	22.3805	22.6615	22.5492	22.557	22.7132	22.5847	22.7456	22.667		22.5703	22.8193	22.5811	22.6183	22.6657		0.54277	0.738695	0.646329	0.530995		0.168551
O15126	SCAM1_HUMAN	SCAMP1	Secretory carrier-associated membrane protein 1	33438700	36499900	36697400	31079100	35842700	36232300	35188700	36180600	34949200	34940400	37791700	39132400	32478200	34959900	37352400		15		24.995	25.1214	25.1292	24.8894	25.0952	25.1108	25.0686	25.1087	25.0588	25.0584	25.1716	25.2219	24.953	25.0592	25.1547		25.0819	25.0318	25.0787	25.1155	25.0556		0.541927	0.219777	0.894469	0.71544		0.581235
O15127	SCAM2_HUMAN	SCAMP2	Secretory carrier-associated membrane protein 2	5856450	5385180	5945510	5312410	5306660	6219770	6382510	6537560	5697480	5486100	5096430	7874800	6263360	6199200	6952180		15		22.4816	22.3606	22.5034	22.3409	22.3394	22.5684	22.6057	22.6403	22.4419	22.3873	22.2811	22.9088	22.5785	22.5637	22.729		22.4485	22.4162	22.5626	22.5895	22.6237		0.508321	0.690176	0.0996509	0.828394		0.732782
O15131	IMA6_HUMAN	KPNA5	Importin subunit alpha-6	1478940	1633320	1727150	1419190	1461300	1957130	1867940		1552840	1773880	1290640	1763160	1326950		1645710		13		20.4961	20.6394	20.72	20.4366	20.4788	20.9003	20.833		20.5665	20.7585	20.2997	20.7497	20.3397		20.6503		20.6185	20.6053	20.6997	20.463	20.495		0.327071	0.476619	0.314569	0.384624		0.938757
O15143	ARC1B_HUMAN	ARPC1B	Actin-related protein 2/3 complex subunit 1B	17663000	17379100	18027800	18396700	16710900	17884300	18532700	19161200	18469300	16557400	16983800	17661100	18378300	18899700	19167500		15		24.0742	24.0509	24.1037	24.1329	23.9943	24.0922	24.1436	24.1917	24.1386	23.981	24.0177	24.0741	24.1315	24.1719	24.1922		24.0763	24.0731	24.158	24.0744	24.1652		0.242856	0.899303	0.483881	0.848076		0.946652
O15144	ARPC2_HUMAN	ARPC2	Actin-related protein 2/3 complex subunit 2	38210900	36151200	37020600	37475600	32395000	34505800	35579600	36080200	33884400	36670300	35365400	37431400	33709500	33830500	34954700		15		25.1875	25.1075	25.1418	25.1594	24.9493	25.0403	25.0845	25.1047	25.0141	25.1281	25.0758	25.1577	25.0067	25.0118	25.059		25.1456	25.0497	25.0678	25.0801	25.0258		0.252936	0.831115	0.966463	0.681632		0.214648
O15145	ARPC3_HUMAN	ARPC3	Actin-related protein 2/3 complex subunit 3	51264200	52904500	47034300	47932500	54072600	53159900	52031000	52249200	47282900	49475500	50971600	49304100	51827100	50998400	48942200		15		25.6114	25.6569	25.4872	25.5145	25.6884	25.6638	25.6329	25.6389	25.4948	25.5602	25.6032	25.5552	25.6272	25.6039	25.5446		25.5852	25.6222	25.5889	25.5952	25.5919		0.931083	0.925324	0.165459	0.380994		0.644201
O15160;O15160-2	RPAC1_HUMAN	POLR1C	DNA-directed RNA polymerases I and III subunit RPAC1	24464700	22820700	23085100	26217500	23102700	22591600	24331400	22074100	23423900	24676000	23175300	23427300	23848700	22423600	23010700		15		24.5442	24.4438	24.4605	24.644	24.4616	24.4293	24.5363	24.3959	24.4815	24.5566	24.4661	24.4817	24.5074	24.4185	24.4558		24.4828	24.5116	24.4712	24.4851	24.4606		0.354975	0.732044	0.894613	0.815629		0.716029
O15164;O15164-2	TIF1A_HUMAN	TRIM24	Transcription intermediary factor 1-alpha	9461520	9796000	9231340	8822820	9300350	8556190	7504790	7400620	7136710	8693840	9379030	8436060	6593290	7016090	6398860		15		23.1736	23.2238	23.1381	23.0728	23.1489	23.0285	22.8394	22.8192	22.7668	23.0516	23.161	23.0081	22.6526	22.7422	22.6094		23.1785	23.0834	22.8085	22.9406	22.6681		0.666729	0.861923	0.459664	0.574716		0.0916131
O15164;O15164-2;Q92793	CBP_HUMAN;TIF1A_HUMAN	CREBBP;TRIM24	Transcription intermediary factor 1-alpha	6045380		6471930	5689620	6075770	6133910		5876820		6039490	5852640	6023480		4681250			10		22.5274		22.6258	22.4399	22.5346	22.5484		22.4866		22.526	22.4807	22.5222		22.1585			22.5766	22.5076	22.4866	22.5014	22.1585		0.720203	#DIV/0!	0.219232	#DIV/0!		0.315084
O15173;O15173-2	PGRC2_HUMAN	PGRMC2	Membrane-associated progesterone receptor component 2	54655200	47244700	49365300	59350000	54263500	51566100	58696300	47379300	54847200	55602400	46278700	54197900	53869700	54214900	53004100		15		25.7039	25.4936	25.557	25.8227	25.6935	25.6199	25.8068	25.4978	25.7089	25.7286	25.4638	25.6917	25.683	25.6922	25.6596		25.5848	25.712	25.6711	25.6128	25.6783		0.951071	0.635926	0.7223	0.0473799		0.213023
O15182	CETN3_HUMAN	CETN3	Centrin-3	8147460	8497500	8481590	8467830	8787450	8644010	6226990	7178770	6797210	7618490	7726180	7353100	5437430	5983290	5008600		15		22.9579	23.0186	23.0159	23.0136	23.067	23.0433	22.5701	22.7753	22.6965	22.8611	22.8813	22.8099	22.3745	22.5125	22.256		22.9975	23.0413	22.6806	22.6886	22.381		0.757923	0.197695	0.92934	0.133123		0.156109
O15211	RGL2_HUMAN	RGL2	Ral guanine nucleotide dissociation stimulator-like 2	3074930	2736310	2830610	2805920	2654900	2813860	3109790	2423970	2450550	2172960	2485700	2702980	2859270	1842690	2765240		15		21.5521	21.3838	21.4327	21.42	21.3402	21.4241	21.5684	21.2089	21.2247	21.0512	21.2452	21.3661	21.4472	20.8134	21.399		21.4562	21.3948	21.334	21.3529	21.2199		0.459669	0.307531	0.458142	0.113609		0.341735
O15212	PFD6_HUMAN	PFDN6	Prefoldin subunit 6	12334400	18008800	12178500	5230350	11771600	16552400	11707000	13922300	15711800	10579800	11127200	13865600	10283900	11816600	17407600		15		23.5562	24.1022	23.5378	22.3185	23.4888	23.9805	23.4809	23.7309	23.9053	23.3348	23.4076	23.725	23.2939	23.4943	24.0532		23.7321	23.2626	23.7057	23.4755	23.6138		0.247241	0.613697	0.590223	0.798107		0.423013
O15213	WDR46_HUMAN	WDR46	WD repeat-containing protein 46	14907000	12766300	16210100	20438700	17274700	15287300	17854800	13596300	18166900	16237400	13106300	14854400	18425800	18739600	17871600		15		23.8295	23.6058	23.9504	24.2848	24.0422	23.8658	24.0898	23.6967	24.1148	23.9528	23.6438	23.8244	24.1352	24.1596	24.0912		23.7952	24.0643	23.9671	23.8678	24.1287		0.81698	0.714395	0.881969	0.0757329		0.163657
O15217	GSTA4_HUMAN	GSTA4	Glutathione S-transferase A4	7124700	8279540	7280450	6625470	7466760	6860940	6219180	7394590	5521230	6430830	7559210	6558350	5445480		5064990		14		22.7644	22.9811	22.7956	22.6596	22.8321	22.71	22.5683	22.818	22.3966	22.6166	22.8498	22.6449	22.3766		22.2721		22.847	22.7339	22.5943	22.6238	22.3244		0.728455	0.468127	0.917437	0.814598		0.253102
O15226	NKRF_HUMAN	NKRF	NF-kappa-B-repressing factor	6560950	5728400	6535590	8361060	6956010	6712860	7771780	6339970	7330590	7458570	6122570	7562850	7532260	7922120	7983920		15		22.6455	22.4497	22.6399	22.9953	22.7298	22.6785	22.8898	22.596	22.8055	22.8305	22.5457	22.8505	22.8447	22.9175	22.9287		22.5784	22.8012	22.7638	22.747	22.8969		0.601157	0.703735	0.598821	0.286957		0.130441
O15228;O15228-2	GNPAT_HUMAN	GNPAT	Dihydroxyacetone phosphate acyltransferase	7043840	7310150	7350390	5921470	6457220	6677470	6052680	6733380	6492230	6460970	6089990	6650130	6456860	7312940	6777680		15		22.7479	22.8015	22.8094	22.4975	22.6225	22.6709	22.5291	22.6829	22.6303	22.6233	22.538	22.665	22.6224	22.802	22.6924		22.7863	22.597	22.6141	22.6085	22.7056		0.245153	0.309436	0.421357	0.239987		0.0264463
O15230	LAMA5_HUMAN	LAMA5	Laminin subunit alpha-5	972180	1021460	899835	1097150	1150830	934018	848427	859668	876296	817174	762508	920479	911787	874133	923305		15		19.8909	19.9622	19.7793	20.0653	20.1342	19.8331	19.6944	19.7134	19.7411	19.6403	19.5404	19.812	19.7983	19.7375	19.8164		19.8775	20.0109	19.7163	19.7169	19.7841		0.508951	0.121527	0.620874	0.335135		0.274645
O15234	CASC3_HUMAN	CASC3	Protein CASC3	2116170	2214490	2025630		1956860	1992750	2052180	2180280	1978300	2223980	2622710	2153970	1910460	2056340	2074510		14		21.013	21.0785	20.9499		20.9001	20.9263	20.9687	21.0561	20.9158	21.0847	21.3226	21.0386	20.8655	20.9716	20.9843		21.0138	20.9132	20.9802	21.0756	20.9405		0.399524	0.903692	0.302146	0.985212		0.131888
O15235	RT12_HUMAN	MRPS12	Small ribosomal subunit protein uS12m	3081980	2748900	2664530	3157390	3305120	3062120	3153270	3788430	2579710	2748210	2433220	4011660	4128700	4074320	3636080		15		21.5554	21.3904	21.3454	21.5903	21.6563	21.5461	21.5884	21.8532	21.2988	21.3901	21.2144	21.9358	21.9773	21.9581	21.794		21.4304	21.5976	21.5801	21.7092	21.9098		0.4019	0.274331	0.159034	0.907499		0.0793408
O15240	VGF_HUMAN	VGF	Neurosecretory protein VGF	23721900	30277700	27221600	16882900	26421000	26998300	13124300	15380100	15498100	18505800	18119500	20080800	9806920	10378900	11857300		15		24.4997	24.8518	24.6982	24.0091	24.6552	24.6864	23.6457	23.8746	23.8856	24.1415	24.111	24.2593	23.2254	23.3072	23.4993		24.6832	24.4502	23.802	23.8652	23.3439		0.351298	0.741016	0.328981	0.776501		0.392111
O15243	OBRG_HUMAN	LEPROT	Leptin receptor gene-related protein	599927	409842	561951			582852		492158		406419	392393		630499	634212			9		19.1944	18.6447	19.1001			19.1528		18.9088		18.6326	18.5819		19.2661	19.2746			18.9797	19.1528	18.9088	18.924	19.2704		#DIV/0!	#DIV/0!	0.171731	0.0288146		#DIV/0!
O15254;O15254-2	ACOX3_HUMAN	ACOX3	Peroxisomal acyl-coenzyme A oxidase 3	4098490	4546170	4371300	4296740	4315500	4165200	4013870	4292090	4685950	3909390	3949860	4461170	4337240	4985550	4654710		15		21.9667	22.1162	22.0596	22.0348	22.0411	21.99	21.9366	22.0332	22.1599	21.8985	21.9134	22.089	22.0483	22.2493	22.1503		22.0475	22.022	22.0432	22.0169	22.1493		0.240074	0.624969	0.673769	0.721774		0.611745
O15258	RER1_HUMAN	RER1	Protein RER1	19621700	18888900	19816700	20323400	19458500	19436200	20358900	19458000	19352000	19868900	18836600	18302000	19820800	18898500	19051500		15		24.2259	24.171	24.2402	24.2766	24.2139	24.2122	24.2792	24.2139	24.206	24.244	24.167	24.1255	24.2405	24.1718	24.1834		24.2124	24.2343	24.233	24.1777	24.1986		0.994929	0.905221	0.539027	0.99267		0.505198
O15260	SURF4_HUMAN	SURF4	Surfeit locus protein 4	79845700	83373900	77501100	84028000	79646800	78164500	76019800	80643500	81601100	83786700	71235100	77914800	76833400	88421400	83452500		15		26.2507	26.3131	26.2077	26.3244	26.2471	26.22	26.1799	26.2651	26.2821	26.3202	26.0861	26.2154	26.1952	26.3979	26.3145		26.2572	26.2638	26.2423	26.1656	26.3025		0.978278	0.967026	0.339028	0.425954		0.886393
O15269	SPTC1_HUMAN	SPTLC1	Serine palmitoyltransferase 1	12223900	11584100	12209900	11787800	11635700	11456300	10779700	10230800	10995000	10983200	10477500	10156200	11210700	9707240	9806320		15		23.5432	23.4656	23.5415	23.4908	23.4721	23.4496	23.3618	23.2864	23.3903	23.3888	23.3208	23.2759	23.4184	23.2106	23.2253		23.5168	23.4708	23.3462	23.3383	23.2848		0.355578	0.810167	0.755637	0.254872		0.178559
O15270	SPTC2_HUMAN	SPTLC2	Serine palmitoyltransferase 2	11031700	10476700	11267700	11634600	11282100	11424500	11145300	10416300	10865900	11080300	9727700	10849700	10101400	10089400	9820670		15		23.3952	23.3207	23.4257	23.4719	23.4275	23.4456	23.4099	23.3123	23.3733	23.4015	23.2137	23.3712	23.2681	23.2663	23.2274		23.3805	23.4484	23.3652	23.2843	23.2539		0.291671	0.908916	0.44596	0.306908		0.114685
O15294	OGT1_HUMAN	OGT	UDP-N-acetylglucosamine--peptide N-acetylglucosaminyltransferase 110 kDa subunit	12342700	12052900	12010400	10641300	12080300	11901100	11286800	11244200	10797000	11288200	10021500	10481900	10020700	10101900	9519480		15		23.5572	23.5229	23.5178	23.3432	23.5262	23.5046	23.4281	23.4227	23.3641	23.4283	23.2566	23.3214	23.2565	23.2681	23.1825		23.5326	23.458	23.405	23.2782	23.2357		0.0876815	0.533912	0.11495	0.350325		0.274879
O15305	PMM2_HUMAN	PMM2	Phosphomannomutase 2	20008200	20628300	19981400	20113400	22001500	22049100	21218700	22284300	21727900	20085900	21540400	21332700	22903500	21458300	22633400		15		24.2541	24.2981	24.2522	24.2617	24.3911	24.3942	24.3388	24.4095	24.373	24.2597	24.3605	24.3466	24.4491	24.355	24.4319		24.2681	24.349	24.3738	24.3854	24.412		0.211265	0.70203	0.369152	0.424524		0.154839
O15305;Q92871	PMM1_HUMAN;PMM2_HUMAN	PMM1;PMM2	Phosphomannomutase 2	11450700	10450400	10547300	10363900	9178140	9355670	8851490	10815900	9740550	10535100	10823700	9731940	9469140	9311480	9065700		15		23.4489	23.3171	23.3304	23.3051	23.1298	23.1574	23.0775	23.3667	23.2156	23.3287	23.3677	23.2143	23.1748	23.1506	23.112		23.3655	23.1974	23.2199	23.2523	23.1458		0.744847	0.40254	0.90665	0.319903		0.0707134
O15347	HMGB3_HUMAN	HMGB3	High mobility group protein B3	73137300	80412400	85491000	88715900	88189700	99053400	92530400	91498900	83382100	86183200	76222100	102444000	90372300	100118000	103821000		15		26.1241	26.2609	26.3493	26.4027	26.3941	26.5617	26.4634	26.4473	26.3132	26.3609	26.1837	26.6103	26.4294	26.5771	26.6295		26.2448	26.4528	26.408	26.4078	26.5453		0.81805	0.691158	0.437835	0.911251		0.0710498
O15355	PPM1G_HUMAN	PPM1G	Protein phosphatase 1G	79359200	80828800	78942500	76830700	74876600	78135600	78888300	84117300	78202100	74580200	79248200	83460800	75535300	82515700	82851300		15		26.2419	26.2684	26.2343	26.1952	26.158	26.2195	26.2333	26.3259	26.2207	26.1523	26.2399	26.3146	26.1706	26.2982	26.304		26.2482	26.1909	26.26	26.2417	26.2576		0.500477	0.17673	0.0924461	0.106605		0.0500274
O15357	SHIP2_HUMAN	INPPL1	Phosphatidylinositol 3,4,5-trisphosphate 5-phosphatase 2	4435850	3817120	3969370	4402890	3812970	3916790	4293780	3748540	4126690	4346860	3810170	3971690	4482850	3716070	3864900		15		22.0808	21.8641	21.9205	22.07	21.8625	21.9012	22.0338	21.8379	21.9766	22.0515	21.8614	21.9213	22.096	21.8253	21.882		21.9551	21.9446	21.9494	21.9596	21.9344		0.981258	0.890586	0.855439	0.765798		0.913474
O15371;O15371-2;O15371-3	EIF3D_HUMAN	EIF3D	Eukaryotic translation initiation factor 3 subunit D	33404200	32681300	32651900	32935400	31360700	32409000	32235400	31955100	32241100	33340700	33338700	33668300	32767400	31123100	32086500		15		24.9935	24.962	24.9607	24.9731	24.9025	24.9499	24.9421	24.9295	24.9424	24.9908	24.9907	25.0049	24.9658	24.8915	24.9355		24.9721	24.9418	24.938	24.9871	24.9309		0.421302	0.269828	0.32315	0.39781		0.266243
O15372	EIF3H_HUMAN	EIF3H	Eukaryotic translation initiation factor 3 subunit H	33877200	32592500	33793700	31528300	32012800	33492800	31191600	33043500	30720700	33000700	33484300	33315900	30242400	30413000	32203300		15		25.0138	24.958	25.0103	24.9101	24.9321	24.9973	24.8947	24.9779	24.8727	24.976	24.997	24.9897	24.8501	24.8582	24.9407		24.994	24.9465	24.9151	24.9456	24.883		0.643202	0.481212	0.208685	0.558717		0.209522
O15381	NVL_HUMAN	NVL	Nuclear valosin-containing protein-like	7897180	6994520	7900460	7874850	7524030	7424700	7958280	6332120	7658020	7655030	6611360	7237540	7725190	7334850	7505520		15		22.9129	22.7378	22.9135	22.9088	22.8431	22.8239	22.924	22.5943	22.8685	22.868	22.6565	22.7871	22.8811	22.8063	22.8395		22.8547	22.8586	22.7956	22.7749	22.8423		0.324114	0.495095	0.947888	0.240932		0.954667
O15382	BCAT2_HUMAN	BCAT2	Branched-chain-amino-acid aminotransferase, mitochondrial	7056100	7172090	7582060	6265980	7460030	7374130	7431350	7597690	7462940	6893500	7209390	7761320	7438240	8377810	8816430		15		22.7504	22.774	22.8542	22.5791	22.8308	22.814	22.8252	22.8571	22.8313	22.7168	22.7814	22.8879	22.8265	22.9981	23.0718		22.7929	22.7413	22.8379	22.8319	22.9655		0.259889	0.177117	0.567661	0.314713		0.585738
O15392;O15392-2;O15392-4;O15392-5	BIRC5_HUMAN	BIRC5	Baculoviral IAP repeat-containing protein 5	2604260	2934850	2874580	2328070			2048080			2124300		1920790					7		21.3124	21.4849	21.4549	21.1507			20.9658			21.0186		20.8733					21.4174	21.1507	20.9658	20.8733	#DIV/0!		#DIV/0!	#DIV/0!	0.761621	#DIV/0!		#DIV/0!
O15397	IPO8_HUMAN	IPO8	Importin-8	7363090	6663660	6602560	5983200	6683620	6358600	6422640	6214680	6228010	6756880	6188680	6080860	6184490	5661110	4987750		15		22.8119	22.6679	22.6546	22.5125	22.6722	22.6003	22.6147	22.5672	22.5703	22.6879	22.5612	22.5358	22.5602	22.4327	22.25		22.7115	22.595	22.5841	22.5524	22.4143		0.913582	0.169805	0.931924	0.476601		0.163493
O15400	STX7_HUMAN	STX7	Syntaxin-7	11232000	10586900	11431200	11654700	9676320	10982000	11641100	10282800	10679600	11877900	10058900	10077500	11599100	9698290	11350300		15		23.4211	23.3358	23.4465	23.4744	23.206	23.3886	23.4727	23.2937	23.3484	23.5018	23.262	23.2646	23.4675	23.2093	23.4362		23.4011	23.3564	23.3716	23.3314	23.371		0.303647	0.57108	0.301336	0.289664		0.629927
O15439;O15439-2	MRP4_HUMAN	ABCC4	ATP-binding cassette sub-family C member 4	4226930	4720450	4106750	4086620	4380220	4332090	4045820	4527650	4655790	4165690	4691640	4573210	5185320	4844920	4566340		15		22.0112	22.1705	21.9696	21.9625	22.0626	22.0466	21.948	22.1103	22.1506	21.9901	22.1617	22.1248	22.306	22.208	22.1226		22.0504	22.0239	22.0696	22.1975	22.2122		0.40913	0.988776	0.840483	0.856325		0.718961
O15446;O15446-2	RPA34_HUMAN	POLR1G	DNA-directed RNA polymerase I subunit RPA34	10899000	12373700	11995200	14030100	13523100	12639500	13815200	12818500	13928700	12991700	12654700	12481500	12725300	12526100	12755900		15		23.3777	23.5608	23.516	23.742	23.6889	23.5914	23.7198	23.6117	23.7316	23.6311	23.5932	23.5733	23.6012	23.5784	23.6047		23.4848	23.6741	23.6877	23.5892	23.5948		0.780859	0.647655	0.172983	0.0436079		0.0550729
O15484	CAN5_HUMAN	CAPN5	Calpain-5	4155790	4583220	3929860	3246370			3410200	4058020	3096770	3340680	3869050	4168020		3935460	3670630		12		21.9867	22.1279	21.906	21.6304			21.7014	21.9523	21.5623	21.6717	21.8835	21.9909		21.9081	21.8076		22.0069	21.6304	21.7387	21.9372	21.8578		#DIV/0!	0.488127	0.646896	0.816831		#DIV/0!
O15498	YKT6_HUMAN	YKT6	Synaptobrevin homolog YKT6	19742100	19504700	18310500	19205600	17734900	18171100	17631300	20188400	18234400	19061100	19065300	20044200	18071900	19478700	18968900		15		24.2348	24.2173	24.1262	24.195	24.0801	24.1151	24.0716	24.267	24.1202	24.1841	24.1844	24.2567	24.1072	24.2154	24.1771		24.1928	24.1301	24.1529	24.1828	24.1666		0.990004	0.494691	0.678671	0.938535		0.260533
O15504	NUP42_HUMAN	NUP42	Nucleoporin NUP42	3489240	4003260	3997880	4111310	3932850	3939190	3786890	3101030	3496050	3726860	2894480	3786130	3222320	3072510	3201280		15		21.7345	21.9327	21.9308	21.9712	21.9071	21.9095	21.8526	21.5643	21.7373	21.8295	21.4649	21.8523	21.6197	21.551	21.6102		21.866	21.9293	21.7181	21.6456	21.5936		0.184483	0.762663	0.430799	0.19299		0.411354
O15511	ARPC5_HUMAN	ARPC5	Actin-related protein 2/3 complex subunit 5	45662300	47331200	45834700	42711400	43904600	45555500	45126700	49075300	47781700	43864600	45713700	47641600	43153700	45947200	48057600		15		25.4445	25.4963	25.4499	25.3481	25.3879	25.4411	25.4275	25.5485	25.51	25.3866	25.4461	25.5057	25.363	25.4535	25.5183		25.4636	25.3924	25.4953	25.4383	25.4449		0.542235	0.349734	0.371554	0.235019		0.0870288
O15514	RPB4_HUMAN	POLR2D	DNA-directed RNA polymerase II subunit RPB4	1260750	1598950	1364120	848451	1432800	1653950	1008890	1254120	1338740	1264130	1005110	1201140			1338790		13		20.2659	20.6087	20.3795	19.6945	20.4504	20.6575	19.9443	20.2582	20.3524	20.2697	19.9389	20.196			20.3525		20.418	20.2675	20.185	20.0674	20.3525		0.212186	0.800883	0.994389	#DIV/0!		0.652104
O15523	DDX3Y_HUMAN	DDX3Y	ATP-dependent RNA helicase DDX3Y	2627370		2844870	2770970	2453400	2986000	2908880	2802930	2844960	2573360	2477280	2618730	2559910	2916260	2250350		14		21.3252		21.4399	21.402	21.2264	21.5098	21.472	21.4185	21.44	21.2952	21.2403	21.3204	21.2877	21.4757	21.1017		21.3826	21.3794	21.4435	21.2828	21.2884		0.744431	0.189626	0.372287	0.586654		0.979559
O15523;O15523-2	DDX3Y_HUMAN	DDX3Y	ATP-dependent RNA helicase DDX3Y	8885480	8377370	8632590	9728360	9286130	8847220	10479500	8345190	8713340	8949370	8734550	8333660	9922120	9305170	9165480		15		23.083	22.9981	23.0414	23.2138	23.1466	23.0768	23.3211	22.9925	23.0548	23.0934	23.0583	22.9905	23.2422	23.1496	23.1278		23.0408	23.1457	23.1228	23.097	23.1732		0.555605	0.111873	0.795344	0.656628		0.0871788
O15530;O15530-3;O15530-5;Q6A1A2	PDPK1_HUMAN;PDPK2_HUMAN	PDPK1;PDPK2P	3-phosphoinositide-dependent protein kinase 1	5932910	6149120	5801860	5304160	6069860	5491220	5805670	5659030	5139770	5658610	5747120	5277180	5340710	5724420	5890270		15		22.5003	22.5519	22.4681	22.3387	22.5332	22.3887	22.469	22.4321	22.2933	22.432	22.4544	22.3313	22.3486	22.4487	22.4899		22.5068	22.4202	22.3981	22.3781	22.4291		0.298392	0.34489	0.588032	0.506263		0.242812
O15541	R113A_HUMAN	RNF113A	E3 ubiquitin-protein ligase RNF113A	3392770	3997930	3834790	3908100	3961320	4218410	3912260	4339510	4079310	4289440	3716280	4591180	4195780	3939800	4002750		15		21.694	21.9308	21.8707	21.898	21.9175	22.0083	21.8996	22.0491	21.9599	22.0324	21.8254	22.1304	22.0005	21.9097	21.9326		21.8319	21.9413	21.9695	21.9855	21.9476		0.37187	0.543925	0.769137	0.256745		0.237065
O15550;O14607;O14607-2;O14607-3;O14607-4;O14607-5	KDM6A_HUMAN;UTY_HUMAN	KDM6A;UTY	Histone demethylase UTY	2024940	2236660	1929230	1800060	2281860	1907760	2197150	2109540	2040460	2265920	2247430	2000400	1945210	1781320	1830200		15		20.9494	21.0929	20.8796	20.7796	21.1218	20.8634	21.0672	21.0085	20.9605	21.1117	21.0998	20.9319	20.8915	20.7645	20.8036		20.974	20.9216	21.0121	20.9744	20.8199		0.542138	0.389191	0.921939	0.526835		0.686503
O43143	DHX15_HUMAN	DHX15	ATP-dependent RNA helicase DHX15	80298100	75546800	79139800	84106600	75575900	75399800	79914400	76108000	79760600	80035000	76049600	83133400	81609600	85221400	82736500		15		26.2589	26.1709	26.2379	26.3257	26.1714	26.1681	26.252	26.1815	26.2492	26.2541	26.1804	26.3089	26.2822	26.3447	26.302		26.2225	26.2217	26.2276	26.2572	26.3097		0.413237	0.858764	0.673931	0.651017		0.989578
O43143;Q14562;O60231	DHX15_HUMAN;DHX16_HUMAN;DHX8_HUMAN	DHX15;DHX16;DHX8	ATP-dependent RNA helicase DHX15	61593500	60893500	62282200	62246400	61822800	59720800	65548700	58576000	58825800	65630700	59990500	64480800	63631300	63045700	60898800		15		25.8763	25.8598	25.8923	25.8915	25.8816	25.8317	25.9661	25.8038	25.8099	25.9679	25.8382	25.9424	25.9232	25.9099	25.8599		25.8761	25.8683	25.8599	25.9013	25.8977		0.409902	0.0606802	0.106235	0.383763		0.724645
O43148;O43148-2	MCES_HUMAN	RNMT	mRNA cap guanine-N7 methyltransferase	19245700	19355300	20092100	18497600	18938300	19066500	18962200	19279200	19224100	19749000	20326900	19758800	18573900	18459000	19076700		15		24.198	24.2062	24.2601	24.1408	24.1748	24.1845	24.1766	24.2005	24.1964	24.2353	24.2769	24.236	24.1468	24.1378	24.1853		24.2215	24.1667	24.1912	24.2199	24.1566		0.632566	0.251211	0.665426	0.717537		0.0807941
O43149	ZZEF1_HUMAN	ZZEF1	Zinc finger ZZ-type and EF-hand domain-containing protein 1	9652570	9317220	8300810	7857010	8749360	8336880	8709340	9008930	8645410	8823830	9788660	8606940	9369900	9043740	8619230		15		23.2025	23.1515	22.9848	22.9055	23.0607	22.9911	23.0541	23.1029	23.0435	23.073	23.2227	23.0371	23.1596	23.1085	23.0391		23.1129	22.9858	23.0669	23.1398	23.1024		0.636024	0.143828	0.855798	0.440128		0.185401
O43156	TTI1_HUMAN	TTI1	TELO2-interacting protein 1 homolog	5758620	6338090	6789620	6881190	6073510	6471240	5553030	5896780	6576870	6085860	6077140	5954310	5917380	5953540	6408590		15		22.4573	22.5956	22.6949	22.7142	22.5341	22.6256	22.4048	22.4915	22.649	22.537	22.535	22.5055	22.4965	22.5053	22.6116		22.5826	22.6246	22.5151	22.5123	22.5378		0.725807	0.963599	0.0427422	0.447139		0.651704
O43159	RRP8_HUMAN	RRP8	Ribosomal RNA-processing protein 8	11115100	8656020	10761100	15748500	11264300	10810500	13022500	9335770	11941300	11054200	8629370	9543320	12337500	11780000	12370600		15		23.406	23.0453	23.3593	23.9087	23.4253	23.3659	23.6345	23.1543	23.5095	23.3981	23.0408	23.1861	23.5565	23.4898	23.5604		23.2702	23.5666	23.4328	23.2611	23.5356		0.605514	0.765669	0.912268	0.0785903		0.2233
O43164;O43164-2	PJA2_HUMAN	PJA2	E3 ubiquitin-protein ligase Praja-2	333314	349376	316363	367075	328716	343435	87291.9			382418	218092	226888					10		18.3465	18.4144	18.2712	18.4857	18.3265	18.3897	16.4136			18.5448	17.7346	17.7916					18.3441	18.4006	16.4136	17.7631	#DIV/0!		0.88775	#DIV/0!	0.048955	#DIV/0!		0.413678
O43166;O43166-2;O43166-3	SI1L1_HUMAN	SIPA1L1	Signal-induced proliferation-associated 1-like protein 1	871487	1026270	943797	879080	728733	883586	943185	827577	870926	946015	793500	854833	757643	956978	715338		15		19.7331	19.969	19.8481	19.7456	19.475	19.753	19.8472	19.6585	19.7322	19.8515	19.5979	19.7053	19.5312	19.8681	19.4483		19.8501	19.6579	19.746	19.6114	19.6159		0.713299	0.787754	0.923712	0.439083		0.167179
O43169	CYB5B_HUMAN	CYB5B	Cytochrome b5 type B	57984700	56403700	58821400	54380900	59626100	61500600	59845500	61106900	61317500	60062700	51290300	61388600	56941500	68972400	61848100		15		25.7892	25.7493	25.8098	25.6966	25.8294	25.8741	25.8347	25.8648	25.8698	25.84	25.6122	25.8715	25.763	26.0395	25.8822		25.7828	25.8	25.8565	25.7489	25.8949		0.200036	0.550559	0.0903769	0.0938632		0.773784
O43172;O43172-2	PRP4_HUMAN	PRPF4	U4/U6 small nuclear ribonucleoprotein Prp4	20523200	20367900	20889100	20284900	21145400	21603300	21980400	21217400	20766600	21414500	22295600	23945000	20469200	22137000	22614100		15		24.2908	24.2798	24.3162	24.2739	24.3338	24.3647	24.3897	24.3387	24.3078	24.3521	24.4103	24.5132	24.287	24.4	24.4307		24.2956	24.3242	24.3454	24.4035	24.3725		0.281738	0.33927	0.0998294	0.115056		0.376965
O43173	SIA8C_HUMAN	ST8SIA3	Alpha-N-acetylneuraminate alpha-2,8-sialyltransferase ST8SIA3	5869390	4775620	4885320	4746330	5221530	4445060	3765140	4751250	4274400	4172370	4240700	4320840	3111810	4225980	2854370		15		22.4848	22.1873	22.22	22.1784	22.316	22.0838	21.8443	22.1799	22.0273	21.9924	22.0159	22.0429	21.5693	22.0109	21.4447		22.2974	22.1927	22.0171	21.876	21.675		0.677738	0.970471	0.0467655	0.462436		0.417516
O43175	SERA_HUMAN	PHGDH	D-3-phosphoglycerate dehydrogenase	110370000	109540000	109881000	103872000	106039000	115462000	115615000	117528000	115095000	114575000	117116000	131269000	111776000	122971000	126388000		15		26.7178	26.7069	26.7114	26.6302	26.66	26.7828	26.7848	26.8084	26.7782	26.7717	26.8034	26.968	26.736	26.8737	26.9133		26.712	26.691	26.7905	26.8358	26.841		0.0091142	0.212291	0.00538334	0.00689683		0.677281
O43181	NDUS4_HUMAN	NDUFS4	NADH dehydrogenase [ubiquinone] iron-sulfur protein 4, mitochondrial	24585100	26156000	25786600	26660800	25586700	27987500	25653400	26816600	27577500	24296600	26792600	27227800	25851400	25299900	26166200		15		24.5513	24.6406	24.6201	24.6682	24.6089	24.7383	24.6126	24.6766	24.717	24.5343	24.6753	24.6986	24.6237	24.5926	24.6412		24.604	24.6718	24.6688	24.6659	24.6192		0.686141	0.883544	0.433872	0.432998		0.215714
O43237	DC1L2_HUMAN	DYNC1LI2	Cytoplasmic dynein 1 light intermediate chain 2	20822600	22174700	21310400	21063600	21393100	20759600	19916700	21599400	20411400	21188500	22875800	20829000	19713500	19785900	19585800		15		24.3116	24.4024	24.3451	24.3282	24.3506	24.3073	24.2475	24.3645	24.2829	24.3368	24.4473	24.3121	24.2327	24.238	24.2233		24.353	24.3287	24.2983	24.3307	24.2313		0.364933	0.738336	0.577887	0.0510104		0.453444
O43242	PSMD3_HUMAN	PSMD3	26S proteasome non-ATPase regulatory subunit 3	50149900	49831500	49701600	49121100	48412300	49707900	47612800	48259000	45606500	49346700	48432100	49350700	47953100	45649400	47001700		15		25.5797	25.5706	25.5668	25.5498	25.5289	25.567	25.5048	25.5243	25.4427	25.5565	25.5295	25.5566	25.5151	25.4441	25.4862		25.5724	25.5486	25.4906	25.5337	25.4818		0.217375	0.0477733	0.30807	0.0672719		0.110997
O43251-6;O43251-8;O43251;O43251-10;O43251-2;O43251-5	RFOX2_HUMAN	RBFOX2	RNA binding protein fox-1 homolog 2	3447520	3900730	3699080	4366630	4061630	4036600	3421250	3293810	3387420	3674730	3587380	4741160		3267200			13		21.7171	21.8953	21.8187	22.0581	21.9536	21.9447	21.7061	21.6513	21.6918	21.8092	21.7745	22.1768		21.6396			21.8104	21.9855	21.6831	21.9757	21.6396		0.664393	0.183389	0.276998	#DIV/0!		0.0502046
O43251-6;O43251-8;O43251;O43251-10;O43251-2;O43251-5;O43251-4;O43251-7;O43251-9;Q9NWB1;Q9NWB1-5	RFOX1_HUMAN;RFOX2_HUMAN	RBFOX1;RBFOX2	RNA binding protein fox-1 homolog 2	16191200	15236100	15305200	15074800	15019300	14335100	14118900	14690300	13868600	15736500	15498100	16142100	14299900	14113300	13839100		15		23.9487	23.861	23.8675	23.8456	23.8403	23.773	23.7511	23.8084	23.7253	23.9076	23.8856	23.9443	23.7695	23.7506	23.7222		23.8924	23.8197	23.7616	23.8665	23.7474		0.8134	0.861304	0.538768	0.382958		0.118011
O43252	PAPS1_HUMAN	PAPSS1	Bifunctional 3'-phosphoadenosine 5'-phosphosulfate synthase 1	24699100	22272900	23266000	21683600	20844600	21553100	22808400	20503100	20273300	23897200	23061200	21282100	21600200	18214500	19283700		15		24.558	24.4088	24.4717	24.3701	24.3132	24.3614	24.4431	24.2893	24.2731	24.5103	24.459	24.3431	24.3645	24.1186	24.2009		24.4795	24.3482	24.3352	24.3889	24.228		0.287205	0.778556	0.866562	0.526988		0.0483373
O43252;O95340;O95340-2	PAPS1_HUMAN;PAPS2_HUMAN	PAPSS1;PAPSS2	Bifunctional 3'-phosphoadenosine 5'-phosphosulfate synthase 1	9238330	8324870	9557770	8518410	7772020	9173730	8867120	7907770	8511080	9068910	7978860	8562720	8431260	7477120	7745050		15		23.1392	22.989	23.1882	23.0222	22.8899	23.1291	23.08	22.9148	23.0209	23.1125	22.9278	23.0296	23.0073	22.8341	22.8848		23.1055	23.0137	23.0053	22.9882	22.9087		0.857486	0.787917	0.885494	0.847995		0.37275
O43264	ZW10_HUMAN	ZW10	Centromere/kinetochore protein zw10 homolog	9510640	9442550	9692520	9490580	9551790	9724680	9954580	9497260	9651200	9653780	9215270	9588790	10246100	10030700	9673700		15		23.1811	23.1707	23.2084	23.1781	23.1873	23.2132	23.2469	23.1791	23.2023	23.2027	23.1356	23.1929	23.2886	23.2579	23.2056		23.1868	23.1929	23.2094	23.2057	23.2507		0.93352	0.483552	0.448148	0.354776		0.711782
O43278	SPIT1_HUMAN	SPINT1	Kunitz-type protease inhibitor 1	1451430	1803430	1795920	1533470	1528560	1634430	1400080	1471040	1541110	1408930	1134050	1382090	1294700	1340460	1034340		15		20.469	20.7823	20.7763	20.5484	20.5437	20.6404	20.4171	20.4884	20.5555	20.4262	20.1131	20.3984	20.3042	20.3543	19.9803		20.6759	20.5775	20.487	20.2719	20.2129		0.169374	0.259923	0.966931	0.875557		0.414252
O43290	SNUT1_HUMAN	SART1	U4/U6.U5 tri-snRNP-associated protein 1	41503600	42930400	42657300	42555600	41700000	42584100	41123800	40315900	41301800	42569800	42071900	43330200	39397200	39304400	39923000		15		25.3067	25.3555	25.3463	25.3428	25.3135	25.3438	25.2935	25.2648	25.2997	25.3433	25.3264	25.3689	25.2316	25.2282	25.2507		25.3362	25.3334	25.286	25.3089	25.2368		0.611979	0.679664	0.811203	0.360316		0.884762
O43292	GPAA1_HUMAN	GPAA1	Glycosylphosphatidylinositol anchor attachment 1 protein	26138100	22099900	22049300	29553300	23915800	23995400	25218600	17120000	20697100	20779700	21245200	22877300	19734900	21374300	22488500		15		24.6397	24.3975	24.3942	24.8168	24.5115	24.5163	24.588	24.0292	24.3029	24.3087	24.3406	24.4474	24.2342	24.3494	24.4227		24.4771	24.6148	24.3067	24.3408	24.3354		0.785958	0.40476	0.420804	0.625871		0.347979
O43293;O43293-2	DAPK3_HUMAN	DAPK3	Death-associated protein kinase 3			1611390		1704800	2095690				1504210	764497						5				20.6199		20.7012	20.999				20.5206	19.5442						20.6199	20.8501	#DIV/0!	19.5442	#DIV/0!		#DIV/0!	#DIV/0!	#DIV/0!	#DIV/0!		#DIV/0!
O43295;O43295-2;O43295-3	SRGP3_HUMAN	SRGAP3	SLIT-ROBO Rho GTPase-activating protein 3			360549									454698					2				18.4598									18.7945					18.4598	#DIV/0!	#DIV/0!	18.7945	#DIV/0!		#DIV/0!	#DIV/0!	#DIV/0!	#DIV/0!		#DIV/0!
O43310	CTIF_HUMAN	CTIF	CBP80/20-dependent translation initiation factor	1198810	1379750	1121870	991130	1259620	1124090	1124490	1210890	1140130	1114080	1306140	837934	1561990	965193	898737		15		20.1932	20.396	20.0975	19.9187	20.2646	20.1003	20.1008	20.2076	20.1208	20.0874	20.3169	19.6765	20.575	19.8805	19.7775		20.2289	20.0945	20.1431	20.1894	20.0777		0.874053	0.243783	0.36157	0.219828		0.369964
O43310-2	CTIF_HUMAN	CTIF	Isoform 2 of CBP80/20-dependent translation initiation factor	1254860	1588480	1478390	1318230	1330140	1360380	1583740	1463540	1300960	1278560	1418540	1564640	1448140	1187610	1298380		15		20.2591	20.5992	20.4956	20.3302	20.3431	20.3756	20.5949	20.481	20.3111	20.2861	20.436	20.5774	20.4658	20.1796	20.3083		20.4513	20.3496	20.4624	20.493	20.3179		0.0353604	0.803071	0.822324	0.806527		0.373405
O43310;O43310-2	CTIF_HUMAN	CTIF	CBP80/20-dependent translation initiation factor	3789580	4597440	4049540	4095690	4515780	4168380	3131580	4248830	4171440	4008760	4127740	3933600	4183250	3968110	3796000		15		21.8536	22.1324	21.9493	21.9657	22.1065	21.9911	21.5785	22.0186	21.9921	21.9347	21.9769	21.9074	21.9962	21.92	21.856		21.9784	22.0211	21.8631	21.9602	21.9241		0.438642	0.495517	0.115163	0.393962		0.66893
O43312;O43312-4;O43312-5	MTSS1_HUMAN	MTSS1	Protein MTSS 1	2790250	3503110	3058540	3228100	3056210	2761780	2417290	2383500	1918090	2334710	2814530	2854610	1858820	1745480	1826120		15		21.412	21.7402	21.5444	21.6223	21.5433	21.3972	21.205	21.1847	20.8712	21.1548	21.4245	21.4449	20.826	20.7352	20.8004		21.5655	21.5209	21.0869	21.2318	20.7872		0.647065	0.875845	0.980168	0.148667		0.719914
O43314;O43314-2	VIP2_HUMAN	PPIP5K2	Inositol hexakisphosphate and diphosphoinositol-pentakisphosphate kinase 2	6188260	6625520	6228110	6295330	6123040	6588230	6206370	6544690	6420490	6186650	6049720	6583260	6316170	6309660	6131760		15		22.5611	22.6596	22.5704	22.5859	22.5458	22.6515	22.5653	22.6419	22.6143	22.5607	22.5284	22.6504	22.5906	22.5891	22.5479		22.597	22.5944	22.6072	22.5898	22.5759		0.980356	0.673962	0.851435	0.33191		0.954897
O43314;O43314-2;Q6PFW1;Q6PFW1-2;Q6PFW1-3;Q6PFW1-4;Q6PFW1-5;Q6PFW1-6;Q6PFW1-7	VIP1_HUMAN;VIP2_HUMAN	PPIP5K1;PPIP5K2	Inositol hexakisphosphate and diphosphoinositol-pentakisphosphate kinase 2	3960110	4097220	3652250	3676970	3486660	3853950	3472480	3585210	3946550	3906920	3653750	3743350	3500820	2838260	3741250		15		21.9171	21.9662	21.8004	21.8101	21.7334	21.8779	21.7275	21.7736	21.9122	21.8976	21.8009	21.8359	21.7393	21.4366	21.8351		21.8946	21.8071	21.8044	21.792	21.6703		0.837184	0.880246	0.496199	0.287316		0.246835
O43318;O43318-2	M3K7_HUMAN	MAP3K7	Mitogen-activated protein kinase kinase kinase 7	3766380	3420600	3551750	3010830	3260670	3688400	3307340	3164380	3296310	3637140	3496670	3666250	3423760	2858440	3313220		15		21.8447	21.7058	21.7601	21.5217	21.6367	21.8146	21.6572	21.5935	21.6524	21.7944	21.7376	21.8059	21.7072	21.4468	21.6598		21.7702	21.6577	21.6344	21.7502	21.6046		0.367632	0.408935	0.428884	0.406229		0.298563
O43324;O43324-2	MCA3_HUMAN	EEF1E1	Eukaryotic translation elongation factor 1 epsilon-1	29614600	31570500	28890000	30695800	30493000	29307000	29216500	31337200	29205300	30072800	30191100	28446200	29823300	31157400	29168300		15		24.8198	24.9121	24.7841	24.8715	24.862	24.8047	24.8003	24.9014	24.7997	24.842	24.8476	24.7617	24.8299	24.8931	24.7979		24.8386	24.8461	24.8338	24.8131	24.8403		0.460444	0.879635	0.691862	0.699208		0.872461
O43379;O43379-4	WDR62_HUMAN	WDR62	WD repeat-containing protein 62	472396	777073	624184		570495	546885	278783	463022	445792					444091			9		18.8496	19.5677	19.2516		19.1219	19.0609	18.0888	18.8207	18.766					18.7605			19.223	19.0914	18.5585	#DIV/0!	18.7605		0.168831	0.875864	#DIV/0!	#DIV/0!		0.658421
O43390-2	HNRPR_HUMAN	HNRNPR	Isoform 2 of Heterogeneous nuclear ribonucleoprotein R	3363370	2770550	2852150	2504270	3524590	2985660	2837400	3506560	3227640	2793230	3589060	3452610	2942590	4413150	3579460		15		21.6815	21.4017	21.4436	21.256	21.749	21.5096	21.4361	21.7416	21.622	21.4135	21.7752	21.7193	21.4887	22.0734	21.7713		21.5089	21.5049	21.5999	21.661	21.7778		0.544852	0.979905	0.750449	0.420497		0.981676
O43390;O43390-2	HNRPR_HUMAN	HNRNPR	Heterogeneous nuclear ribonucleoprotein R	16122900	15211800	18597900	18676100	21955400	19493500	18027600	19693600	18114800	16677500	14033500	17272600	19638600	21619800	21301100		15		23.9426	23.8587	24.1486	24.1547	24.3881	24.2165	24.1037	24.2312	24.1107	23.9914	23.7424	24.042	24.2272	24.3658	24.3444		23.9833	24.2531	24.1485	24.0038	24.3125		0.792879	0.37522	0.927825	0.400383		0.071742
O43390;O43390-2;O43390-3	HNRPR_HUMAN	HNRNPR	Heterogeneous nuclear ribonucleoprotein R	84736700	86836400	86088500	76455600	95783000	85983800	87903600	90739000	86511700	85428800	87796500	95098100	90421100	109559000	95176200		15		26.3365	26.3718	26.3593	26.1881	26.5133	26.3576	26.3894	26.4352	26.3664	26.3482	26.3877	26.5029	26.4302	26.7071	26.5041		26.3559	26.353	26.397	26.4402	26.5471		0.0239616	0.414266	0.0945668	0.0307046		0.977109
O43390;O43390-2;O60506;O43390-3;O60506-2;O60506-3;O60506-4	HNRPQ_HUMAN;HNRPR_HUMAN	HNRNPR;SYNCRIP	Heterogeneous nuclear ribonucleoprotein R	43274300	41058200	51449800	35742100	40146500	48893700	48328200	46235400	52607500	46361900	42905700	61034200	44393400	55982600	56246600		15		25.367	25.2912	25.6167	25.0911	25.2588	25.5431	25.5264	25.4625	25.6488	25.4664	25.3547	25.8631	25.4038	25.7385	25.7453		25.4249	25.2977	25.5459	25.5405	25.6292		0.714207	0.47201	0.577784	0.86447		0.482417
O43390;O43390-2;O60506;O43390-3;O60506-2;O60506-3;O60506-4;O60506-5	HNRPQ_HUMAN;HNRPR_HUMAN	HNRNPR;SYNCRIP	Heterogeneous nuclear ribonucleoprotein R	225909000	214017000	205414000	197450000	217787000	207702000	214046000	208534000	213275000	216199000	231667000	249206000	192524000	249576000	228214000		15		27.7512	27.6732	27.614	27.5569	27.6983	27.6299	27.6733	27.6357	27.6681	27.6878	27.7875	27.8928	27.5205	27.8949	27.7658		27.6794	27.6284	27.6591	27.7336	27.7271		0.972641	0.161467	0.621411	0.231511		0.421088
O43390;O43390-2;O60506;O60506-2;O60506-3;O60506-4	HNRPQ_HUMAN;HNRPR_HUMAN	HNRNPR;SYNCRIP	Heterogeneous nuclear ribonucleoprotein R	117398000	133781000	140871000	119831000	145895000	145160000	131068000	141614000	144257000	130659000	142339000	151948000	142556000	158476000	153920000		15		26.8068	26.9953	27.0698	26.8364	27.1204	27.1131	26.9657	27.0774	27.1041	26.9612	27.0848	27.179	27.087	27.2397	27.1976		26.9573	27.0233	27.0491	27.1169	27.1747		0.824326	0.453386	0.787354	0.506126		0.617064
O43390;O43390-3	HNRPR_HUMAN	HNRNPR	Heterogeneous nuclear ribonucleoprotein R	23228800	24556700	23838800	20233100	27014700	22363200	20361600	26109000	25589800	22193300	26530200	29019500	23810200	33982800	30068900		15		24.4694	24.5496	24.5068	24.2702	24.6872	24.4146	24.2793	24.638	24.6091	24.4036	24.6611	24.7905	24.5051	25.0183	24.8418		24.5086	24.4574	24.5088	24.6522	24.7884		0.0693324	0.0779667	0.079727	0.0462809		0.701566
O43395	PRPF3_HUMAN	PRPF3	U4/U6 small nuclear ribonucleoprotein Prp3	22402700	21956000	22475200	22236800	22687300	22774200	22383000	22148100	21756600	22652200	22362000	23262900	22642000	22006100	22471700		15		24.4172	24.3881	24.4218	24.4064	24.4354	24.4409	24.4159	24.4007	24.3749	24.4331	24.4145	24.4715	24.4325	24.3914	24.4216		24.409	24.4276	24.3972	24.4395	24.4152		0.98729	0.875896	0.566705	0.84818		0.284521
O43396	TXNL1_HUMAN	TXNL1	Thioredoxin-like protein 1	75219300	76107200	76655500	75903400	74061300	78162000	72659500	76393600	75201500	77147900	77595400	76547800	71400900	72457500	71983000		15		26.1646	26.1815	26.1919	26.1777	26.1422	26.22	26.1146	26.1869	26.1643	26.2011	26.2095	26.1899	26.0894	26.1106	26.1012		26.1793	26.1799	26.1553	26.1629	26.1004		0.22259	0.243729	0.675889	0.745274		0.980846
O43399-5;O43399-7;O43399	TPD54_HUMAN	TPD52L2	Tumor protein D54	31911400	36138300	34227200	30862800	33596900	34322900	33690800	39247900	36723200	34837000	40215700	34740600	33348800	34802400	34164100		15		24.9276	25.107	25.0286	24.8794	25.0018	25.0327	25.0059	25.2261	25.1302	25.0541	25.2613	25.0501	24.9911	25.0527	25.026		25.0211	24.9713	25.1207	25.1008	25.0233		0.896434	0.797836	0.71384	0.210613		0.515755
O43399-5;O43399-7;O43399;O43399-6	TPD54_HUMAN	TPD52L2	Tumor protein D54	31362300	36237200	34353100	32367600	31462100	32660700	30945100	35490700	34510200	33707400	36362400	34089300	30394200	31314000	31890400		15		24.9025	25.111	25.0339	24.948	24.9071	24.9611	24.8832	25.0809	25.0405	25.0066	25.1159	25.0228	24.8573	24.9003	24.9266		25.0158	24.9387	25.0016	24.9987	24.8947		0.133171	0.991133	0.477471	0.198616		0.28821
O43399-6	TPD54_HUMAN	TPD52L2	Isoform 6 of Tumor protein D54	2509650	2519280	2235140	1586150	2312530	2624420	2126940	3299630	2459300	2362600	2524980	3372140		3266360	2979500		14		21.2591	21.2646	21.0919	20.5971	21.141	21.3236	21.0203	21.6539	21.2298	21.1719	21.2678	21.6852		21.6393	21.5066		21.2052	21.0206	21.3013	21.4765	21.5729		0.126305	0.1692	0.22894	0.880185		0.458784
O43402	EMC8_HUMAN	EMC8	ER membrane protein complex subunit 8	13201000	12415000	12661500	13414400	12592500	12099700	12528500	12039900	12945000	12609800	11947400	12523200	12926200	12580800	11789600		15		23.6541	23.5656	23.5939	23.6773	23.5861	23.5285	23.5787	23.5213	23.6259	23.588	23.5102	23.5781	23.6238	23.5847	23.491		23.6046	23.5973	23.5753	23.5707	23.5665		0.532928	0.854383	0.934848	0.610365		0.892417
O43414	ERI3_HUMAN	ERI3	ERI1 exoribonuclease 3	9291080	8947320	9357250	8154410	9461410	9232560	8898040	9873900	9386490	8915040	9566030	9782860	9522420	10488500	10320500		15		23.1474	23.093	23.1577	22.9591	23.1736	23.1383	23.0851	23.2352	23.1622	23.0878	23.1895	23.2218	23.1829	23.3223	23.299		23.1327	23.0904	23.1608	23.1981	23.2681		0.167242	0.352676	0.395802	0.355781		0.574526
O43426;O43426-2;O43426-4	SYNJ1_HUMAN	SYNJ1	Synaptojanin-1	2038630	2048920	1735870	2343210	1850000		1966360	1981010	2360280		2418510	2150080		2592420	2162670		12		20.9592	20.9664	20.7272	21.1601	20.8191		20.9071	20.9178	21.1705		21.2057	21.036		21.3059	21.0444		20.8843	20.9896	20.9985	21.1208	21.1751		0.436797	0.908731	0.941539	0.614227		0.563333
O43427	FIBP_HUMAN	FIBP	Acidic fibroblast growth factor intracellular-binding protein	4296430	4605280	4917000	4603610	4963430	4793690	3987980	4349630	4143950	4974150	4839600	4244960	3108130	3885290	3696620		15		22.0347	22.1349	22.2293	22.1343	22.2429	22.1927	21.9272	22.0525	21.9826	22.246	22.2065	22.0173	21.5676	21.8896	21.8178		22.133	22.19	21.9874	21.9305	21.7583		0.475203	0.587298	0.776098	0.49808		0.425753
O43432;O43432-3;O43432-4	IF4G3_HUMAN	EIF4G3	Eukaryotic translation initiation factor 4 gamma 3	6370580	6431940	5923660	5786870	6675830	5690420	5481590	6126250	5869190	6236530	6614590	5882320	6111160	6061710	5926630		15		22.603	22.6168	22.4981	22.4644	22.6705	22.4401	22.3862	22.5466	22.4847	22.5723	22.6572	22.488	22.543	22.5313	22.4988		22.5726	22.525	22.4725	22.5627	22.5244		0.416629	0.783779	0.741247	0.221451		0.593134
O43439;O43439-2;O43439-4;O43439-5	MTG8R_HUMAN	CBFA2T2	Protein CBFA2T2	297415	327793	454069	275424		366841				315181	346883	543065			329343		9		18.1821	18.3224	18.7926	18.0713		18.4848				18.2658	18.4041	19.0508			18.3292		18.4324	18.278	#DIV/0!	18.7274	18.3292		0.913975	#DIV/0!	0.735952	#DIV/0!		0.624401
O43447	PPIH_HUMAN	PPIH	Peptidyl-prolyl cis-trans isomerase H	35054200	35667500	36459300	35671800	34322900	33684200	34038100	35352100	35903800	35650900	36252300	34242700	35791700	34581700	34893500		15		25.0631	25.0881	25.1198	25.0883	25.0327	25.0056	25.0206	25.0753	25.0976	25.0874	25.1116	25.0293	25.0931	25.0435	25.0565		25.0903	25.0422	25.0645	25.078	25.0644		0.624568	0.679607	0.622006	0.901287		0.176299
O43464	HTRA2_HUMAN	HTRA2	Serine protease HTRA2, mitochondrial	13376100	13452500	14446800	12247400	13921700	14002000	12804400	13850700	14565500	14169600	14521400	14272900	14072400	13876400	14847600		15		23.6732	23.6814	23.7842	23.546	23.7308	23.7391	23.6101	23.7235	23.7961	23.7563	23.7917	23.7668	23.7464	23.7261	23.8237		23.7129	23.672	23.7099	23.7683	23.7654		0.486385	0.607715	0.158706	0.818226		0.602271
O43488	ARK72_HUMAN	AKR7A2	Aflatoxin B1 aldehyde reductase member 2	12543000	13429600	14058700	12987900	12336500	14564500	14212700	15474800	14291000	13992900	14321200	15859100	13317700	15300400	14805100		15		23.5804	23.6789	23.745	23.6307	23.5564	23.796	23.7607	23.8834	23.7686	23.7382	23.7716	23.9188	23.6668	23.8671	23.8196		23.6681	23.661	23.8042	23.7858	23.7845		0.626643	0.815056	0.852528	0.770503		0.938034
O43488;Q8NHP1	ARK72_HUMAN;ARK74_HUMAN	AKR7A2;AKR7L	Aflatoxin B1 aldehyde reductase member 2	12578100	14034200	14643800	14050200	13332200	14925100	15878200	15260800	14355500	14449200	12477800	15330200	15383000	14423400	15269300		15		23.5844	23.7424	23.8038	23.7441	23.6684	23.8312	23.9205	23.8633	23.7751	23.7845	23.5729	23.8699	23.8748	23.7819	23.8641		23.7102	23.7479	23.853	23.7725	23.8403		0.682692	0.590634	0.707906	0.335817		0.664017
O43490;O43490-2;O43490-4;O43490-7	PROM1_HUMAN	PROM1	Prominin-1	1129330	1032230		1516390	1195600	1224150				1041070	731121	1054460			770152		9		20.107	19.9773		20.5322	20.1893	20.2233				19.9896	19.4798	20.0081			19.5548		20.0422	20.315	#DIV/0!	19.7439	19.5548		0.649363	#DIV/0!	0.422788	#DIV/0!		0.164311
O43491	E41L2_HUMAN	EPB41L2	Band 4.1-like protein 2	814237	917478	710684	678841	775651	822936	926735	846059	981126	1119050	909973	929475	1071850	947178	693625		15		19.6351	19.8073	19.4388	19.3727	19.565	19.6504	19.8218	19.6904	19.9041	20.0938	19.7955	19.8261	20.0317	19.8533	19.4038		19.6271	19.5294	19.8054	19.8844	19.7629		0.746306	0.509404	0.884405	0.490223		0.507692
O43491;O43491-4	E41L2_HUMAN	EPB41L2	Band 4.1-like protein 2	14135300	12381700	11642500	12194600	11403800	11635400	12322600	11696500	11675500	13420600	12430400	12551200	13020900	11562500	11737900		15		23.7528	23.5617	23.4729	23.5397	23.443	23.472	23.5548	23.4796	23.477	23.6779	23.5674	23.5813	23.6343	23.463	23.4847		23.5958	23.4849	23.5038	23.5943	23.5273		0.214987	0.174351	0.301135	0.597052		0.273428
O43491;O43491-4;Q9Y2J2;Q9H4G0	E41L1_HUMAN;E41L2_HUMAN;E41L3_HUMAN	EPB41L1;EPB41L2;EPB41L3	Band 4.1-like protein 2												988798					1													19.9153					#DIV/0!	#DIV/0!	#DIV/0!	19.9153	#DIV/0!		#DIV/0!	#DIV/0!	#DIV/0!	#DIV/0!		#DIV/0!
O43493;O43493-3;O43493-5;O43493-7;O43493-4	TGON2_HUMAN	TGOLN2	Trans-Golgi network integral membrane protein 2	4177760	4481620	3981570	4211760	3903160	3920100	3536990	3458220	3582820	3885150	3227690	3178460	2796120	2510460	2039700		15		21.9943	22.0956	21.9249	22.006	21.8962	21.9025	21.7541	21.7216	21.7727	21.8895	21.6221	21.5999	21.415	21.2595	20.9599		22.0049	21.9349	21.7495	21.5457	21.2115		0.680712	0.16627	0.441787	0.242085		0.314987
O43502	RA51C_HUMAN	RAD51C	DNA repair protein RAD51 homolog 3	4659620	4574470	4548820	4823160	4439320	4077660	3504740	3355060	3593940	4036210	3136280	4075160	3176900	3674890	2729540		15		22.1518	22.1252	22.1171	22.2015	22.0819	21.9593	21.7409	21.6779	21.7771	21.9446	21.5806	21.9584	21.5992	21.8093	21.3802		22.1313	22.0809	21.732	21.7127	21.5962		0.0439825	0.231422	0.0142719	0.0142323		0.515237
O43504	LTOR5_HUMAN	LAMTOR5	Ragulator complex protein LAMTOR5	4200920	4305230	4677130	3168850	4228680	5039610	4287690	3931470	5084280	4060030	3527570	5174900	2671620	3286700	4638210		15		22.0023	22.0377	22.1572	21.5955	22.0118	22.2649	22.0318	21.9066	22.2776	21.9531	21.7502	22.3031	21.3493	21.6482	22.1451		22.0657	21.9574	22.072	21.8009	21.7142		0.109091	0.312249	0.155408	0.0783577		0.618024
O43505	B4GA1_HUMAN	B4GAT1	Beta-1,4-glucuronyltransferase 1	7760980	7569340	7389200	7938350	8435140	7704530	6086290	5847620	5859180	6657560	6542070	6525540	5475630	4998450	5028340		15		22.8878	22.8517	22.817	22.9204	23.008	22.8773	22.5371	22.4794	22.4823	22.6666	22.6413	22.6377	22.3846	22.253	22.2617		22.8522	22.9352	22.4996	22.5545	22.2998		0.44082	0.915293	0.32979	0.376051		0.129204
O43513	MED7_HUMAN	MED7	Mediator of RNA polymerase II transcription subunit 7	2684250	2698000	2862030	2240340	3065460	2759710		2793370	2779190	2945010	2488630	3083370	2337790	2566060	2581090		14		21.3561	21.3635	21.4486	21.0953	21.5477	21.3961		21.4136	21.4062	21.4898	21.2469	21.5561	21.1567	21.2911	21.2995		21.3894	21.3463	21.4099	21.3199	21.2491		0.0950038	0.142425	0.181475	0.583218		0.76784
O43524;O43524-2	FOXO3_HUMAN	FOXO3	Forkhead box protein O3	1723970	1694380	1665270	1512450	1433020	1418630	927624	907779	952827	1791110	2032090	1930870	633098				13		20.7173	20.6923	20.6673	20.5285	20.4506	20.4361	19.8232	19.792	19.8619	20.7724	20.9545	20.8808	19.2721				20.6923	20.4717	19.8257	20.3691	19.2721		0.403926	0.675211	0.138527	#DIV/0!		0.00234957
O43542	XRCC3_HUMAN	XRCC3	DNA repair protein XRCC3	1425280	1145440	1393130	1602340	1335310	1499520	1232090	1281440	1287600	1320440	1195550	1168700	1718350	1159370	1211970		15		20.4428	20.1275	20.4099	20.6117	20.3487	20.5161	20.2327	20.2893	20.2963	20.3326	20.1892	20.1565	20.7126	20.1449	20.2089		20.3267	20.4922	20.2728	20.3528	20.3555		0.741933	0.0778295	0.451964	0.474239		0.259984
O43567	RNF13_HUMAN	RNF13	E3 ubiquitin-protein ligase RNF13	7813930	7565150	8035420	8335100	7610500	7735150	7960430	7375490	7436660	7704090	6859560	7684560	6858130	5637910	6369460		15		22.8976	22.8509	22.9379	22.9908	22.8596	22.883	22.9244	22.8143	22.8262	22.8772	22.7097	22.8735	22.7094	22.4267	22.6027		22.8955	22.9111	22.855	22.7642	22.5796		0.55822	0.683545	0.343171	0.170256		0.759323
O43583	DENR_HUMAN	DENR	Density-regulated protein	18676000	20500400	17841600	17208800	17956700	18800500	18610800	18729800	19852800	21185800	20030800	17679900	18328500	18289700	17811200		15		24.1547	24.2891	24.0887	24.0366	24.098	24.1643	24.1496	24.1588	24.2428	24.3366	24.2557	24.0756	24.1276	24.1245	24.0863		24.1775	24.0996	24.1838	24.153	24.1128		0.561694	0.403679	0.737737	0.0966444		0.325419
O43592	XPOT_HUMAN	XPOT	Exportin-T	36142300	34042200	35278100	31985800	34357900	35371400	38091100	37047200	36793400	36851400	35371900	35668700	38504700	37564100	36976800		15		25.1072	25.0208	25.0723	24.9309	25.0341	25.0761	25.183	25.1429	25.1329	25.1352	25.0761	25.0882	25.1985	25.1629	25.1401		25.0668	25.0137	25.1529	25.1209	25.1672		0.505512	0.541654	0.681592	0.629533		0.347633
O43598	DNPH1_HUMAN	DNPH1	5-hydroxymethyl-dUMP N-hydrolase	10848900	11283900	11371500	11703300	10410000	10783300	11046100	12587500	11112400	10906100	11163200	12820600	10607500	11419300	11872500		15		23.371	23.4278	23.4389	23.4804	23.3115	23.3623	23.397	23.5855	23.4057	23.3786	23.4122	23.612	23.3386	23.445	23.5011		23.4126	23.3847	23.4627	23.4543	23.4282		0.299784	0.20951	0.153727	0.325486		0.634896
O43602-2	DCX_HUMAN	DCX	Isoform 2 of Neuronal migration protein doublecortin	482757	764810	487257	638572	606553	708812	907696	1088330	744647	636057	702195	985154	690669	900402	1069250		15		18.8809	19.5447	18.8943	19.2845	19.2103	19.435	19.7918	20.0537	19.5062	19.2788	19.4215	19.91	19.3976	19.7802	20.0282		19.1067	19.3099	19.7839	19.5764	19.7353		0.166984	0.684902	0.864271	0.824103		0.424577
O43602-2;O43602	DCX_HUMAN	DCX	Neuronal migration protein doublecortin	70153900	71986800	73111600	73186600	73851300	75314200	71729700	72419000	70075200	67527900	64454400	69365500	68928900	70676900	70878600		15		26.064	26.1012	26.1236	26.1251	26.1381	26.1664	26.0961	26.1099	26.0624	26.009	25.9418	26.0477	26.0386	26.0747	26.0788		26.0963	26.1432	26.0894	26.0094	26.0641		0.660589	0.793852	0.479332	0.702401		0.0916258
O43602-2;O43602;Q8N568;Q8N568-2	DCLK2_HUMAN;DCX_HUMAN	DCLK2;DCX	Neuronal migration protein doublecortin	14331200	8181200	10732200	7941650	8489610	8253280	7187090	12268800	8354390	9026080	10563100	22197700	7086620	13487400	12098900		15		23.7727	22.9639	23.3554	22.921	23.0173	22.9765	22.777	23.5485	22.9941	23.1057	23.3325	24.4039	22.7567	23.6851	23.5284		23.364	22.9716	23.1065	23.4977	23.3234		0.0281429	0.983544	0.50773	0.796803		0.170538
O43615	TIM44_HUMAN	TIMM44	Mitochondrial import inner membrane translocase subunit TIM44	28730600	28609800	28505700	28934400	29594500	28909800	28915300	29030900	29625000	28248400	28434700	29789000	30765900	30685900	30702400		15		24.7761	24.77	24.7647	24.7863	24.8188	24.7851	24.7853	24.7911	24.8203	24.7517	24.7611	24.8283	24.8748	24.8711	24.8718		24.7703	24.7967	24.7989	24.8214	24.8726		0.161351	0.167652	0.0362442	0.21773		0.0836067
O43617	TPPC3_HUMAN	TRAPPC3	Trafficking protein particle complex subunit 3	11260200	13604700	12908400	12270400	16941900	15803800	13266600	16127500	12869600	16162100	13982300	11240300	15136000	14857400	13500500		15		23.4247	23.6976	23.6218	23.5487	24.0141	23.9138	23.6613	23.943	23.6175	23.9461	23.7371	23.4222	23.8515	23.8247	23.6865		23.5814	23.8255	23.7406	23.6703	23.7876		0.497043	0.777252	0.443852	0.566326		0.208848
O43633	CHM2A_HUMAN	CHMP2A	Charged multivesicular body protein 2a	10457800	11250700	10939800	12480900	11452100	10224000	10893500	11043300	10921100	10353800	11893300	10547400	10190000	10020200	10871900		15		23.3181	23.4235	23.3831	23.5732	23.4491	23.2855	23.377	23.3967	23.3806	23.3037	23.5036	23.3304	23.2807	23.2564	23.3741		23.3749	23.4359	23.3847	23.3716	23.3037		0.239164	0.0747631	0.387132	0.845695		0.529678
O43639	NCK2_HUMAN	NCK2	Cytoplasmic protein NCK2	2680710	3370760	3303450	3798650	2735490	3885350	3153130	3121550	3744690	3769730	3202970	3555570	3575170	2738830	3458590		15		21.3542	21.6846	21.6555	21.8571	21.3834	21.8896	21.5884	21.5738	21.8364	21.846	21.611	21.7616	21.7696	21.3851	21.7218		21.5648	21.71	21.6662	21.7141	21.6255		0.588542	0.788363	0.59503	0.865295		0.49726
O43657	TSN6_HUMAN	TSPAN6	Tetraspanin-6	3838100	3606920	4005570	4338050	3969210	3778510	3648450	3805280	3884980	3920560	3879820	3693820	4292490	3898170	3955650		15		21.872	21.7823	21.9336	22.0486	21.9204	21.8494	21.7989	21.8596	21.8895	21.9026	21.8876	21.8167	22.0334	21.8944	21.9155		21.8626	21.9395	21.8493	21.9125	21.9477		0.723916	0.538723	0.533895	0.984931		0.351748
O43660	PLRG1_HUMAN	PLRG1	Pleiotropic regulator 1	10405500	11300700	10838900	9857490	10699400	10292200	9910260	10907000	9865440	10167700	11329300	11064000	9060950	10390300	10800300		15		23.3108	23.4299	23.3697	23.2328	23.351	23.295	23.2405	23.3788	23.234	23.2775	23.4336	23.3994	23.1112	23.3087	23.3646		23.3702	23.293	23.2844	23.3147	23.2615		0.993469	0.6928	0.68994	0.333398		0.186299
O43663	PRC1_HUMAN	PRC1	Protein regulator of cytokinesis 1	5937950	5909470	5747160	6369480	6422360	6526520	5631990	5278750	5669840	5138130	4386340	4530680	5555620	5064660	4895660		15		22.5015	22.4946	22.4544	22.6027	22.6147	22.6379	22.4252	22.3318	22.4349	22.2928	22.0646	22.1113	22.4055	22.272	22.2231		22.4835	22.6184	22.3973	22.1938	22.3002		0.660803	0.332676	0.0852345	0.135315		0.00167625
O43665	RGS10_HUMAN	RGS10	Regulator of G-protein signaling 10	2194140	2684900	2666760	2749230	2083840	2383800	2174090	2156600	2190010	2178290	2439050	2416610	1835230	2366780	2368130		15		21.0652	21.3564	21.3467	21.3906	20.9908	21.1848	21.052	21.0403	21.0625	21.0548	21.2179	21.2046	20.8075	21.1745	21.1753		21.2561	21.1887	21.0516	21.0767	21.0524		0.812574	0.00895987	0.461482	0.75618		0.676244
O43670-2	ZN207_HUMAN	ZNF207	Isoform 2 of BUB3-interacting and GLEBS motif-containing protein ZNF207	36983300	42073700	41554500	33428100	39601800	39709600	33127600	40462400	38431000	40020100	44121000	42666400	35656900	38804100	40280200		15		25.1404	25.3264	25.3085	24.9946	25.2391	25.243	24.9815	25.2701	25.1958	25.2542	25.395	25.3466	25.0877	25.2097	25.2636		25.2584	25.1589	25.1491	25.2764	25.187		0.684313	0.638782	0.653595	0.870701		0.381341
O43674	NDUB5_HUMAN	NDUFB5	NADH dehydrogenase [ubiquinone] 1 beta subcomplex subunit 5, mitochondrial	24930500	26483300	22194000	23745800	26815400	23582000	23881900	24699300	21213800	24168100	24275000	25011700	23686200	27217100	23207100		15		24.5714	24.6586	24.4037	24.5012	24.6766	24.4912	24.5094	24.558	24.3385	24.5266	24.533	24.5761	24.4975	24.698	24.4681		24.5446	24.5563	24.4686	24.5355	24.5545		0.786121	0.883725	0.0828236	0.965141		0.908488
O43676	NDUB3_HUMAN	NDUFB3	NADH dehydrogenase [ubiquinone] 1 beta subcomplex subunit 3	30610800	33747100	31711300	35183700	35576800	31096700	30654300	31190000	31634400	29911300	31017900	29166700	33507000	33973900	31105500		15		24.8675	25.0083	24.9185	25.0684	25.0844	24.8903	24.8696	24.8946	24.915	24.8342	24.8866	24.7978	24.998	25.0179	24.8907		24.9314	25.0144	24.8931	24.8941	24.9688		0.608211	0.184914	0.563621	0.959825		0.32853
O43678	NDUA2_HUMAN	NDUFA2	NADH dehydrogenase [ubiquinone] 1 alpha subcomplex subunit 2	35870300	40926400	39230600	37950400	42689200	40221800	39361000	40792400	38804200	35459000	37870800	40307300	37233600	39510600	38907100		15		25.0963	25.2865	25.2255	25.1776	25.3474	25.2615	25.2303	25.2818	25.2097	25.0796	25.1746	25.2645	25.1501	25.2357	25.2135		25.2028	25.2622	25.2406	25.1964	25.1998		0.865965	0.255064	0.950686	0.34618		0.469865
O43681	GET3_HUMAN	GET3	ATPase GET3	76521500	72888000	72451100	72309400	69310800	71513100	73561200	73077100	70918000	72249100	69271600	78412800	76163400	75735100	77426600		15		26.1894	26.1192	26.1105	26.1077	26.0466	26.0917	26.1324	26.1229	26.0796	26.1065	26.0458	26.2246	26.1826	26.1745	26.2063		26.1397	26.082	26.1117	26.151	26.1878		0.698794	0.594878	0.368856	0.255727		0.135774
O43684	BUB3_HUMAN	BUB3	Mitotic checkpoint protein BUB3	58971200	61612500	61181800	58956400	57713600	57956700	56958200	58433800	57560100	61050800	62375800	65270100	56932000	60420000	61482800		15		25.8135	25.8767	25.8666	25.8131	25.7824	25.7885	25.7634	25.8003	25.7786	25.8635	25.8945	25.9599	25.7627	25.8485	25.8737		25.8523	25.7947	25.7808	25.8724	25.8283		0.373867	0.459626	0.644832	0.508276		0.0570111
O43707	ACTN4_HUMAN	ACTN4	Alpha-actinin-4	43066100	49073600	46464900	34507200	44659100	44327300	40728100	47938100	43891700	43051700	50164800	47116300	40203800	45484700	44335900		15		25.36	25.5484	25.4696	25.0404	25.4125	25.4017	25.2795	25.5147	25.3874	25.3596	25.5802	25.4897	25.2608	25.4389	25.402		25.4594	25.2848	25.3939	25.4436	25.3672		0.332801	0.785036	0.842544	0.993183		0.262424
O43707;P12814;P12814-3;P12814-2;P12814-4	ACTN1_HUMAN;ACTN4_HUMAN	ACTN1;ACTN4	Alpha-actinin-4	46101700	50553600	47656500	37450300	44477300	43154100	39952400	47820200	45707100	43876500	54700100	47907300	39022800	43679900	45897000		15		25.4583	25.5913	25.5062	25.1585	25.4066	25.363	25.2518	25.5111	25.4459	25.3869	25.705	25.5137	25.2178	25.3805	25.4519		25.5186	25.3093	25.4029	25.4789	25.3501		0.410953	0.399146	0.300704	0.479424		0.0712913
O43707;Q9H254	ACTN4_HUMAN;SPTN4_HUMAN	ACTN4;SPTBN4	Alpha-actinin-4	5690940	6978150	6354580	5905920	6738170	6596760	6209860	7722210	6302730	6112540	5835600	8392290	6992270	8142080	7818480		15		22.4402	22.7344	22.5994	22.4937	22.6839	22.6533	22.5661	22.8806	22.5875	22.5433	22.4764	23.0006	22.7373	22.957	22.8985		22.5913	22.6103	22.6781	22.7381	22.8643		0.649581	0.825222	0.420725	0.747383		0.863304
O43708	MAAI_HUMAN	GSTZ1	Maleylacetoacetate isomerase	32210900	33201900	33108000	34785600	34575700	32897300	34148400	34821000	34869400	31969900	33328400	33146000	34987600	34423400	35735600		15		24.941	24.9848	24.9807	25.052	25.0433	24.9715	25.0253	25.0535	25.0555	24.9302	24.9902	24.9823	25.0603	25.0369	25.0909		24.9688	25.0222	25.0447	25.011	25.0627		0.45996	0.655201	0.708031	0.886478		0.140059
O43709;O43709-3	BUD23_HUMAN	BUD23	18S rRNA (guanine-N(7))-methyltransferase	15525400	15529000	16536500	16794900	16635700	16728700	14567800	14261900	14847800	16451000	14761400	15137200	13060500	12712200	12467700		15		23.8881	23.8885	23.9792	24.0015	23.9878	23.9958	23.7963	23.7657	23.8237	23.9717	23.8153	23.8516	23.6387	23.5997	23.5717		23.9186	23.995	23.7952	23.7685	23.6034		0.0340509	0.469557	0.582485	0.583245		0.0665478
O43716	GATC_HUMAN	GATC	Glutamyl-tRNA(Gln) amidotransferase subunit C, mitochondrial	6678380	7205310	6194350	5209530	5561070	7178890	6585140	6856180	6143820	6020400	5784550	7023900	4637660	5046410	6030420		15		22.6711	22.7806	22.5625	22.3127	22.4069	22.7753	22.6508	22.709	22.5507	22.5214	22.4638	22.7438	22.145	22.2668	22.5238		22.6714	22.4983	22.6368	22.4509	22.3119		0.331927	0.700331	0.704459	0.48248		0.325467
O43719	HTSF1_HUMAN	HTATSF1	17S U2 SnRNP complex component HTATSF1	12814800	13212900	12842700	12351200	12349100	12775600	12112300	12019700	12174600	14478000	12437500	13007200	11206900	10962100	11017700		15		23.6113	23.6554	23.6144	23.5581	23.5579	23.6069	23.53	23.5189	23.5374	23.7874	23.5682	23.6328	23.4179	23.386	23.3933		23.6271	23.5743	23.5287	23.5396	23.3991		0.864933	0.249504	0.0912722	0.629649		0.0712113
O43747;O43747-2	AP1G1_HUMAN	AP1G1	AP-1 complex subunit gamma-1	17760400	17473800	17495800	15987500	16467400	16553700	17203400	17603700	17180200	18088400	18381400	18333000	16646600	17270600	17225400		15		24.0822	24.0587	24.0605	23.9304	23.9731	23.9807	24.0362	24.0694	24.0342	24.1086	24.1317	24.1279	23.9887	24.0418	24.038		24.0671	23.9614	24.0466	24.0828	24.0229		0.377428	0.608568	0.95091	0.325447		0.00367277
O43752	STX6_HUMAN	STX6	Syntaxin-6	16861900	17306800	17681800	16121400	17456800	18052600	16752900	17251100	17866200	16452100	16951800	17561800	17244100	17474000	18613000		15		24.0073	24.0448	24.0758	23.9425	24.0573	24.1057	23.9979	24.0402	24.0907	23.9718	24.0149	24.0659	24.0396	24.0587	24.1498		24.0426	24.0352	24.0429	24.0402	24.0827		0.286819	0.705367	0.692419	0.506638		0.893379
O43759-2	SNG1_HUMAN	SYNGR1	Isoform 1B of Synaptogyrin-1	4537170	4747120	5142460	4948440	5394230	5367620	6248700	5287810	5091560	5103280		5077040	5993480	4555930	5626260		14		22.1134	22.1786	22.294	22.2385	22.363	22.3559	22.5751	22.3342	22.2797	22.283		22.2756	22.515	22.1193	22.4237		22.1953	22.3191	22.3963	22.3953	22.3527		0.736918	0.505945	0.0812264	0.326349		0.136008
O43760	SNG2_HUMAN	SYNGR2	Synaptogyrin-2	10864800	9871420	11504800	10409900	11185400	10572800	10861500	11012900	11081800	10878600	10364500	9734790	12236100	11445100	11143000		15		23.3732	23.2348	23.4557	23.3115	23.4151	23.3339	23.3727	23.3927	23.4017	23.375	23.3051	23.2147	23.5446	23.4482	23.4096		23.3546	23.3535	23.389	23.3548	23.4675		0.38552	0.0346773	0.682705	0.559177		0.988511
O43761	SNG3_HUMAN	SYNGR3	Synaptogyrin-3	3883310	3379550	3150580	4604060	3199890	3211820	3787740	3049980	3040330	3021770	2714410	2867070	3184660	3106940	3050950		15		21.8889	21.6884	21.5872	22.1345	21.6096	21.615	21.8529	21.5404	21.5358	21.527	21.3722	21.4511	21.6027	21.5671	21.5408		21.7215	21.7863	21.643	21.4754	21.5702		0.411819	0.832707	0.40515	0.0786326		0.75653
O43765	SGTA_HUMAN	SGTA	Small glutamine-rich tetratricopeptide repeat-containing protein alpha	69474500	70747300	71496000	51864700	66055000	71970000	67837900	73784600	68588800	67200100	66854900	73316400	64050400	71006800	70969200		15		26.05	26.0762	26.0914	25.6282	25.9772	26.1009	26.0156	26.1368	26.0315	26.002	25.9945	26.1276	25.9327	26.0815	26.0807		26.0725	25.9021	26.0613	26.0183	26.0316		0.0144814	0.183355	0.145266	0.112693		0.296415
O43768;O43768-2;O43768-3;O43768-4;O43768-9	ENSA_HUMAN	ENSA	Alpha-endosulfine	13898100	16037400	12846800	11715800	12107200	11169700	11679500	14435300	11642200	14041500	13882200	11521200	9438490	10430000	9237890		15		23.7284	23.9349	23.6149	23.482	23.5294	23.4131	23.4775	23.7831	23.4729	23.7432	23.7267	23.4578	23.1701	23.3142	23.1391		23.7594	23.4748	23.5778	23.4515	23.2078		0.22984	0.908777	0.987494	0.498119		0.0460107
O43768;O43768-2;O43768-3;O43768-4;O43768-9;O43768-5;O43768-6;O43768-7	ENSA_HUMAN	ENSA	Alpha-endosulfine	26753500	31412000	28435400	25898800	30309300	28777100	24292000	30023600	26926100	27095900	32715200	26861100	24757700	24632900	23405600		15		24.6732	24.9048	24.7612	24.6264	24.8533	24.7784	24.534	24.8396	24.6825	24.6916	24.9635	24.679	24.5614	24.5541	24.4804		24.7797	24.7527	24.6854	24.7346	24.5319		0.988835	0.738274	0.692014	0.256332		0.789778
O43768;O43768-2;O43768-3;O43768-4;O43768-9;O43768-5;O43768-6;O43768-7;P56211	ARP19_HUMAN;ENSA_HUMAN	ARPP19;ENSA	Alpha-endosulfine	18723200	20593300	19478700	15524800	21204100	20765700	16999900	23084000	20643400	17780600	20487100	18514000	17372400	17346100	17356200		15		24.1583	24.2957	24.2154	23.8881	24.3378	24.3077	24.019	24.4604	24.2992	24.0838	24.2882	24.1421	24.0503	24.0481	24.0489		24.2231	24.1779	24.2595	24.1602	24.0491		0.14008	0.174264	0.600786	0.000510569		0.778644
O43772	MCAT_HUMAN	SLC25A20	Mitochondrial carnitine/acylcarnitine carrier protein	8244200	7959410	7615420	8402300	8632040	8234910	9033480	8091600	8736560	8697820	8235360	6773810	10658400	9553460	8946080		15		22.9749	22.9242	22.8605	23.0024	23.0413	22.9733	23.1069	22.948	23.0586	23.0522	22.9734	22.6915	23.3455	23.1876	23.0928		22.9199	23.0056	23.0378	23.0035	23.2086		0.522243	0.662953	0.167608	0.335956		0.0899823
O43776	SYNC_HUMAN	NARS1	Asparagine--tRNA ligase, cytoplasmic	102255000	95120000	100816000	96853200	94804300	98991800	103282000	97984700	97462300	100617000	100459000	108540000	100141000	100331000	102764000		15		26.6076	26.5032	26.5871	26.5293	26.4984	26.5608	26.622	26.5461	26.5383	26.5843	26.582	26.6937	26.5775	26.5802	26.6148		26.566	26.5295	26.5688	26.6177	26.5908		0.482447	0.823064	0.857955	0.24773		0.375914
O43795	MYO1B_HUMAN	MYO1B	Unconventional myosin-Ib	23782900	22854400	23222300	22402200	22254800	21710000	21703900	21753300	21426900	22780600	22739800	24535000	23228900	22974600	22313900		15		24.5034	24.446	24.469	24.4171	24.4076	24.3719	24.3715	24.3747	24.3529	24.4413	24.4387	24.5483	24.4694	24.4535	24.4114		24.4728	24.3989	24.3664	24.4855	24.4448		0.810762	0.283926	0.352042	0.964436		0.0269011
O43795;Q9UBC5	MYO1A_HUMAN;MYO1B_HUMAN	MYO1A;MYO1B	Unconventional myosin-Ib	21306200	21045000	20228800	20678200	18791800	19762400	19763200	17935600	18737700	20315500	19313100	21321000	20840700	18320700	18218900		15		24.3448	24.327	24.2699	24.3016	24.1636	24.2363	24.2363	24.0963	24.1594	24.2761	24.2031	24.3458	24.3129	24.127	24.1189		24.3139	24.2338	24.164	24.2872	24.1863		0.485935	0.474689	0.462049	0.225398		0.155427
O43808	PM34_HUMAN	SLC25A17	Peroxisomal membrane protein PMP34	5102370	4718950	4958980	4909380	5285240	4770110	4541340	4947550	4693680	4738840	4326440	4282220	5190360	5447850	5071740		15		22.2827	22.17	22.2416	22.2271	22.3335	22.1856	22.1147	22.2383	22.1623	22.1761	22.0447	22.0299	22.3074	22.3773	22.274		22.2315	22.2487	22.1718	22.1274	22.3196		0.716782	0.911262	0.668858	0.920551		0.769031
O43809	CPSF5_HUMAN	NUDT21	Cleavage and polyadenylation specificity factor subunit 5	94401800	91388500	97547500	85625700	90835400	95212800	93461400	92529400	90050000	90598200	92974100	99880100	88002200	92823700	99898300		15		26.4923	26.4455	26.5396	26.3515	26.4368	26.5047	26.4779	26.4634	26.4242	26.433	26.4703	26.5737	26.391	26.468	26.574		26.4925	26.431	26.4552	26.4784	26.4777		0.546567	0.516386	0.58813	0.415713		0.302145
O43813	LANC1_HUMAN	LANCL1	Glutathione S-transferase LANCL1	43145800	42392500	41562800	39417400	40215800	41632700	42066900	41383300	38870100	42071400	42239600	43911900	40265000	40556100	40118700		15		25.3627	25.3373	25.3088	25.2323	25.2613	25.3112	25.3262	25.3025	25.2122	25.3263	25.3321	25.3881	25.263	25.2734	25.2578		25.3363	25.2683	25.2803	25.3277	25.2647		0.627349	0.334674	0.76927	0.160224		0.0708115
O43815	STRN_HUMAN	STRN	Striatin	18899900	19495700	19514000	19204200	18861300	19077700	19227100	19646700	20088800	19228300	19251000	17780700	20454300	18762000	19027500		15		24.1719	24.2167	24.218	24.1949	24.1689	24.1854	24.1966	24.2278	24.2599	24.1967	24.1984	24.0838	24.2859	24.1613	24.1816		24.2022	24.1831	24.2281	24.1894	24.2096		0.401137	0.815865	0.275417	0.267191		0.322824
O43818	U3IP2_HUMAN	RRP9	U3 small nucleolar RNA-interacting protein 2	31167600	28096300	31504100	37977700	32462900	32275300	33549100	29878300	35939200	32715200	28743100	31429800	33972200	33905300	32388600		15		24.8935	24.7439	24.909	25.1786	24.9523	24.9439	24.9998	24.8326	25.0991	24.9635	24.7767	24.9056	25.0179	25.015	24.949		24.8488	25.025	24.9771	24.9001	24.9939		0.638657	0.628989	0.953036	0.308674		0.131742
O43819	SCO2_HUMAN	SCO2	Protein SCO2 homolog, mitochondrial	6166490	6264630	5973940	6195330	6486380	6170480	6056170	6400080	6166330	6094070	6135180	5873040	5741500	6211230	5621900		15		22.556	22.5788	22.5103	22.5627	22.629	22.557	22.53	22.6097	22.556	22.539	22.5487	22.4857	22.453	22.5664	22.4226		22.5484	22.5829	22.5652	22.4958	22.4807		0.864272	0.849293	0.971261	0.349945		0.322964
O43822;O43822-2;O43822-3;O43822-4	CF410_HUMAN	CFAP410	Cilia- and flagella-associated protein 410	1027470	1170830	1178680		1303970	1377120	1315690	1289600	1246710	1233330	1067580	1273080	1068930	1173830	1300820		14		19.9707	20.1591	20.1687		20.3145	20.3932	20.3274	20.2985	20.2497	20.2341	20.0259	20.2799	20.0277	20.1628	20.311		20.0995	20.3539	20.2919	20.1112	20.1672		0.664968	0.220069	0.809954	0.766474		0.0634398
O43823	AKAP8_HUMAN	AKAP8	A-kinase anchor protein 8	4919700	5192680	5084780	6140260	5321380	5119400	5521750	5199320	5117160	5185100	4941200	4649950	5667080	5638910	5275490		15		22.2301	22.308	22.2778	22.5499	22.3434	22.2875	22.3967	22.3099	22.2869	22.3059	22.2364	22.1488	22.4342	22.427	22.3309		22.272	22.3936	22.3312	22.2731	22.3973		0.149478	0.630224	0.39834	0.633565		0.216464
O43824	GTPB6_HUMAN	GTPBP6	Putative GTP-binding protein 6	7091200	7008360	7332070	7626690	6956350	7214500	7009080	6690440	7406850	7164920	7054930	7217300	7584860	7427630	7207470		15		22.7576	22.7406	22.8058	22.8626	22.7299	22.7825	22.7408	22.6737	22.8204	22.7725	22.7502	22.783	22.8547	22.8245	22.7811		22.768	22.7917	22.745	22.796	22.8201		0.407234	0.349318	0.394911	0.909404		0.61347
O43826;O43826-2	G6PT1_HUMAN	SLC37A4	Glucose-6-phosphate exchanger SLC37A4	13703700	13735100	15107600	18377400	16764900	16560800	17338400	15026000	16308000	16390900	12790800	14461200	18597700	17030900	16227500		15		23.7081	23.7114	23.8488	24.1314	23.9989	23.9813	24.0475	23.841	23.9591	23.9664	23.6086	23.7857	24.1486	24.0217	23.9519		23.7561	24.0372	23.9492	23.8476	24.0407		0.978218	0.750532	0.335396	0.786744		0.0132528
O43829	ZBT14_HUMAN	ZBTB14	Zinc finger and BTB domain-containing protein 14	2494180	2412750	2730700	2957460	2863470	2784710	3369810	2256600	2692650	2762910	2410840	2230910	2855440	2923900	2932610		15		21.2501	21.2022	21.3808	21.4959	21.4493	21.4091	21.6842	21.1057	21.3606	21.3978	21.2011	21.0892	21.4453	21.4795	21.4838		21.2777	21.4515	21.3835	21.2452	21.4695		0.361962	0.184546	0.518756	0.0988839		0.0421542
O43837	IDH3B_HUMAN	IDH3B	Isocitrate dehydrogenase [NAD] subunit beta, mitochondrial	17627300	18105600	17173900	17012700	17182600	17695400	17481400	18596500	17846600	16688600	16851800	18645200	18135400	18599500	18237100		15		24.0713	24.1099	24.0337	24.0201	24.0344	24.0769	24.0593	24.1485	24.0891	23.9924	24.0064	24.1523	24.1123	24.1488	24.1204		24.0717	24.0438	24.099	24.0903	24.1271		0.749895	0.826445	0.312455	0.403127		0.373704
O43847;O43847-2	NRDC_HUMAN	NRDC	Nardilysin	12434200	12150800	11783500	11955900	11513700	12060500	11246300	11944400	11556600	11521400	12229200	12314100	10574600	10092400	10759900		15		23.5678	23.5345	23.4903	23.5112	23.4568	23.5238	23.4229	23.5098	23.4622	23.4578	23.5438	23.5538	23.3341	23.2668	23.3592		23.5309	23.4973	23.465	23.4772	23.32		0.910898	0.888575	0.7041	0.797269		0.331701
O43852-3;O43852	CALU_HUMAN	CALU	Calumenin	61655100	59296000	57258600	50720900	57414100	58189300	53931100	59125300	58652300	55712200	57167100	60857900	56161300	58419600	60409000		15		25.8777	25.8214	25.771	25.5961	25.7749	25.7943	25.6846	25.8173	25.8057	25.7315	25.7687	25.8589	25.7431	25.7999	25.8483		25.8234	25.7217	25.7692	25.7902	25.7971		0.385519	0.69113	0.797783	0.986065		0.221287
O43852-3;O43852;O43852-8	CALU_HUMAN	CALU	Calumenin	46147400	45929800	45828600	44749400	47555500	44455600	40014800	45502800	47338300	44657200	43849400	45719000	45302700	45700300	45398900		15		25.4597	25.4529	25.4497	25.4154	25.5031	25.4059	25.254	25.4395	25.4965	25.4124	25.3861	25.4463	25.4331	25.4457	25.4362		25.4541	25.4414	25.3967	25.4218	25.4383		0.0180024	0.00324366	0.0556674	0.752983		0.703998
O43865	SAHH2_HUMAN	AHCYL1	S-adenosylhomocysteine hydrolase-like protein 1	7631870	7135040	8104870	8529040	7624490	8128960	8301960	7141780	8151000	9265800	7413050	7430000	6652320	5489520	7701950		15		22.8636	22.7665	22.9504	23.024	22.8622	22.9546	22.985	22.7679	22.9585	23.1435	22.8216	22.8249	22.6654	22.3882	22.8768		22.8602	22.9469	22.9038	22.7707	22.6435		0.875307	0.752115	0.39685	0.247064		0.28763
O43865;O43865-2	SAHH2_HUMAN	AHCYL1	S-adenosylhomocysteine hydrolase-like protein 1	7347790	6897240	6362160	7054520	6467270	6325980	7064450	7470490	6429030	7881830	7620920	7665350	6894640	6677340	6093500		15		22.8089	22.7176	22.6011	22.7501	22.6247	22.5929	22.7521	22.8328	22.6162	22.9101	22.8615	22.8699	22.717	22.6708	22.5388		22.7092	22.6559	22.7337	22.8162	22.6422		0.778363	0.950207	0.116979	0.881709		0.526699
O43865;O43865-2;Q96HN2	SAHH2_HUMAN;SAHH3_HUMAN	AHCYL1;AHCYL2	S-adenosylhomocysteine hydrolase-like protein 1	27790700	25107100	26831600	24901900	24227000	25208300	25056600	25539600	25105200	27439600	28765000	29490500	24657000	24012500	25228400		15		24.7281	24.5816	24.6774	24.5698	24.5301	24.5874	24.5787	24.6062	24.5815	24.7098	24.7778	24.8137	24.5555	24.5173	24.5885		24.6624	24.5624	24.5888	24.7157	24.5538		0.269093	0.0797273	0.670103	0.373632		0.0963903
O43913	ORC5_HUMAN	ORC5	Origin recognition complex subunit 5	6757090	6488630	6458110	6604310	6455120	6505910	7028070	6520480	6703950	7003870	6408580	7305380	6458360	7146500	7009180		15		22.688	22.6295	22.6227	22.655	22.622	22.6333	22.7447	22.6365	22.6766	22.7397	22.6116	22.8005	22.6227	22.7688	22.7408		22.6467	22.6368	22.6859	22.6783	22.7108		0.357679	0.602276	0.243259	0.353029		0.686179
O43920	NDUS5_HUMAN	NDUFS5	NADH dehydrogenase [ubiquinone] iron-sulfur protein 5	23461900	24867200	23217900	22930700	24158500	23526100	23563800	24281300	23133700	21979500	23412000	24471000	22733000	25348100	23561000		15		24.4838	24.5677	24.4687	24.4508	24.526	24.4878	24.4901	24.5333	24.4635	24.3897	24.4807	24.5446	24.4383	24.5954	24.4899		24.5068	24.4882	24.4956	24.4879	24.5079		0.66449	0.608037	0.638932	0.614809		0.647929
O43924	PDE6D_HUMAN	PDE6D	Retinal rod rhodopsin-sensitive cGMP 3',5'-cyclic phosphodiesterase subunit delta	14971800	15121900	15200400	14648000	14050700	14439400	13554300	14407400	13579500	15001400	14876600	15292600	13903900	13093600	13437900		15		23.8357	23.8501	23.8576	23.8042	23.7441	23.7835	23.6922	23.7803	23.6949	23.8386	23.8265	23.8663	23.729	23.6424	23.6798		23.8478	23.7773	23.7225	23.8073	23.6837		0.234211	0.0938251	0.457516	0.122797		0.0197233
O43929	ORC4_HUMAN	ORC4	Origin recognition complex subunit 4	15348800	15208400	14982900	15522100	15657200	15699000	15185200	14079700	14646000	15354300	14760800	14706800	15376200	14574500	14954100		15		23.8716	23.8584	23.8368	23.8878	23.9003	23.9042	23.8562	23.7471	23.804	23.8721	23.8153	23.81	23.8742	23.7969	23.834		23.8556	23.8974	23.8024	23.8331	23.8351		0.382829	0.188003	0.412538	0.342672		0.0206726
O43933;O43933-2	PEX1_HUMAN	PEX1	Peroxisomal ATPase PEX1	404894	521093	501111	417038	536428	455527	392829		513640	469102	383334	406395	552370	445941	565334		14		18.6272	18.9912	18.9348	18.6698	19.033	18.7972	18.5835		18.9704	18.8395	18.5482	18.6325	19.0753	18.7665	19.1087		18.851	18.8333	18.777	18.752	18.9835		0.938896	0.594831	0.738512	0.962417		0.914719
O60216	RAD21_HUMAN	RAD21	Double-strand-break repair protein rad21 homolog	19529500	17382300	20587400	22019200	21942600	21330800	21756000	17348900	21544600	20008100	17775600	19157200	21085700	20549700	21279500		15		24.2192	24.0511	24.2953	24.3923	24.3872	24.3464	24.3749	24.0483	24.3608	24.2541	24.0834	24.1914	24.3298	24.2926	24.343		24.1885	24.3753	24.2614	24.2015	24.3218		0.0777936	0.628153	0.646518	0.0836851		0.0640418
O60216;Q9H4I0	RAD21_HUMAN;RD21L_HUMAN	RAD21;RAD21L1	Double-strand-break repair protein rad21 homolog	6187120	4981460	7058970	5792890	5360620	5907550	4706680	5203850	6010120	5632760	5817870	7500360	5964680	8047760	7466890		15		22.5608	22.2481	22.751	22.4659	22.354	22.4941	22.1663	22.3111	22.519	22.4254	22.4721	22.8385	22.508	22.9402	22.8321		22.52	22.438	22.3321	22.6062	22.7601		0.157033	0.655393	0.885145	0.879174		0.619716
O60231	DHX16_HUMAN	DHX16	Pre-mRNA-splicing factor ATP-dependent RNA helicase DHX16	23776100	23254600	23681300	23098700	22702400	22428000	22696600	22426000	23599400	24690100	23956200	24466600	24039700	22993900	22542600		15		24.503	24.471	24.4972	24.4613	24.4363	24.4188	24.436	24.4187	24.4922	24.5574	24.5139	24.5443	24.5189	24.4547	24.4262		24.4904	24.4388	24.449	24.5257	24.4666		0.778471	0.328488	0.736726	0.228329		0.0307916
O60232	ZNRD2_HUMAN	ZNRD2	Protein ZNRD2	4880160	4585030	4739180	3364350	3272020	5529210	4870920	4499010	4490050	4514700	4298040	5730940	3806610	4379060	5681070		15		22.2185	22.1285	22.1762	21.6819	21.6418	22.3986	22.2158	22.1012	22.0983	22.1062	22.0352	22.4503	21.8601	22.0622	22.4377		22.1744	21.9074	22.1384	22.1152	22.12		0.0221085	0.622199	0.0790036	0.0460989		0.341006
O60238;O60238-2	BNI3L_HUMAN	BNIP3L	BCL2/adenovirus E1B 19 kDa protein-interacting protein 3-like	225361	258055	260122	196810	197249	192836					272756	255444					8		17.7819	17.9773	17.9888	17.5864	17.5897	17.557					18.0573	17.9626					17.916	17.5777	#DIV/0!	18.0099	#DIV/0!		0.046739	#DIV/0!	0.753491	#DIV/0!		0.00760278
O60238;O60238-2;Q12983	BNI3L_HUMAN;BNIP3_HUMAN	BNIP3;BNIP3L	BCL2/adenovirus E1B 19 kDa protein-interacting protein 3-like	3139010	3088390	3171450	3106930	3434310	3157990	2925320	3166080	2977120	3654060	3477010	3475740	2938020	3293980	2789120		15		21.5819	21.5584	21.5967	21.5671	21.7116	21.5906	21.4802	21.5943	21.5055	21.8011	21.7294	21.7289	21.4864	21.6514	21.4114		21.579	21.6231	21.5266	21.6482	21.5164		0.116698	0.188073	0.355484	0.0482447		0.393611
O60244	MED14_HUMAN	MED14	Mediator of RNA polymerase II transcription subunit 14	3264120	3145570	3339810	3021780	3165110	3115060	2877990	3087980	3105850	2980820	3081170	3120590	3169020	3033490	2792960		15		21.6383	21.5849	21.6713	21.527	21.5938	21.5708	21.4566	21.5582	21.5666	21.5073	21.555	21.5734	21.5956	21.5325	21.4134		21.6315	21.5639	21.5271	21.5747	21.5138		0.755006	0.673631	0.759488	0.363489		0.101498
O60256;O60256-2;O60256-4	KPRB_HUMAN	PRPSAP2	Phosphoribosyl pyrophosphate synthase-associated protein 2	15191500	16636900	16659200	14362500	12124400	13975100	14081800	14438000	15723100	14923200	14795500	17038300	13435000	15041100	15520900		15		23.8568	23.9879	23.9898	23.7758	23.5314	23.7364	23.7473	23.7834	23.9064	23.8311	23.8187	24.0223	23.6795	23.8424	23.8877		23.9448	23.6812	23.8124	23.8401	23.8032		0.505117	0.91088	0.617251	0.653275		0.0395959
O60256;O60256-3	KPRB_HUMAN	PRPSAP2	Phosphoribosyl pyrophosphate synthase-associated protein 2	37232100	37877600	36934700	40695600	34041800	35304400	36266600	38299400	35968700	35920900	36983000	33172200	36853500	36577500	33107200		15		25.15	25.1748	25.1385	25.2784	25.0208	25.0733	25.1121	25.1908	25.1002	25.0983	25.1404	24.9835	25.1353	25.1245	24.9806		25.1545	25.1242	25.1344	25.0864	25.0801		0.0365956	0.249446	0.0994865	0.088543		0.722012
O60256;O60256-3;O60256-2;O60256-4	KPRB_HUMAN	PRPSAP2	Phosphoribosyl pyrophosphate synthase-associated protein 2	33644700	31394400	33546200	29280700	32049500	32307400	30569300	34822400	33338100	30975400	31933900	36709800	29596900	32526100	30039400		15		25.0039	24.904	24.9996	24.8034	24.9338	24.9454	24.8656	25.0535	24.9907	24.8846	24.9286	25.1297	24.8189	24.9551	24.8404		24.9692	24.8942	24.9699	24.9591	24.8715		0.678656	0.516908	0.314927	0.746172		0.251504
O60256;O60256-3;O60256-2;Q14558;O60256-4	KPRA_HUMAN;KPRB_HUMAN	PRPSAP1;PRPSAP2	Phosphoribosyl pyrophosphate synthase-associated protein 2	31049300	28940900	29187800	28465900	25477900	21766500	28718100	22127100	21769000	20366300	26796100	29739700	26909800	18251100	26216000		15		24.8881	24.7866	24.7989	24.7627	24.6027	24.3756	24.7755	24.3993	24.3758	24.2797	24.6755	24.8259	24.6816	24.1215	24.6439		24.8245	24.5804	24.5168	24.7277	24.4824		0.149914	0.114922	0.0741809	0.0606651		0.104739
O60264	SMCA5_HUMAN	SMARCA5	SWI/SNF-related matrix-associated actin-dependent regulator of chromatin subfamily A member 5	55368100	45199100	56696900	77915500	63635600	58449500	68147800	46428500	63688500	60403800	44953300	53244800	66820200	68275800	65085900		15		25.7226	25.4298	25.7568	26.2154	25.9233	25.8007	26.0222	25.4685	25.9245	25.8481	25.4219	25.6661	25.9938	26.0249	25.9558		25.6364	25.9798	25.8051	25.6939	25.9915		0.831488	0.539951	0.827797	0.0713662		0.0997388
O60264;P28370-2;P28370	SMCA1_HUMAN;SMCA5_HUMAN	SMARCA1;SMARCA5	SWI/SNF-related matrix-associated actin-dependent regulator of chromatin subfamily A member 5	69285800	54764700	71691100	96021400	76667600	73246000	82905900	59692400	76915800	72701800	55258600	68613900	81805600	88281900	81061600		15		26.0461	25.7067	26.0953	26.5169	26.1921	26.1262	26.305	25.831	26.1968	26.1155	25.7197	26.032	26.2857	26.3956	26.2725		25.9494	26.2784	26.1109	26.0125	26.3179		0.988397	0.840985	0.986081	0.185237		0.127868
O60271;O60271-4;O60271-2	JIP4_HUMAN	SPAG9	C-Jun-amino-terminal kinase-interacting protein 4	19421600	18217400	18170100	17253900	16876800	17056000	17214100	17407400	16666400	17982300	19300800	18244700	16650400	15302900	16420000		15		24.2112	24.1188	24.1151	24.0404	24.0085	24.0238	24.0371	24.0532	23.9904	24.1001	24.2022	24.121	23.9891	23.8673	23.969		24.1483	24.0242	24.0269	24.1041	23.9418		0.158079	0.527878	0.9907	0.820379		0.0192726
O60271;O60271-4;O60271-2;O60271-3	JIP4_HUMAN	SPAG9	C-Jun-amino-terminal kinase-interacting protein 4	11410800	11584400	11774200	10171700	10204200	10484900	10212600	10743000	10930500	11909400	12238300	10981500	9912570	9121500	9505620		15		23.4439	23.4657	23.4891	23.2781	23.2827	23.3218	23.2838	23.3569	23.3819	23.5056	23.5449	23.3886	23.2408	23.1208	23.1803		23.4662	23.2942	23.3409	23.3914	23.1807		0.939083	0.329482	0.143627	0.248916		0.000833845
O60271;O60271-4;O60271-2;O60271-3;Q9UPT6	JIP3_HUMAN;JIP4_HUMAN	MAPK8IP3;SPAG9	C-Jun-amino-terminal kinase-interacting protein 4	10729700	11431200	11460700	10060600	10123100	10917600	10562900	11166400	10820100	11676000	12594600	11511500	8312580	9671780	9337940		15		23.3551	23.4465	23.4502	23.2622	23.2711	23.3802	23.3325	23.4127	23.3672	23.477	23.5863	23.4566	22.9869	23.2053	23.1547		23.4173	23.3045	23.3708	23.3432	23.1156		0.804307	0.715584	0.747081	0.363068		0.0829779
O60271;O60271-4;O60271-2;Q9UPT6	JIP3_HUMAN;JIP4_HUMAN	MAPK8IP3;SPAG9	C-Jun-amino-terminal kinase-interacting protein 4	2264550	2231050	2245670	2506670	2464080	2378070	2142630	2351350	2172950		2063190	2377480	2301210	2128770	2092660		14		21.1108	21.0893	21.0987	21.2573	21.2326	21.1814	21.031	21.1651	21.0512		20.9764	21.181	21.134	21.0216	20.9969		21.0996	21.2238	21.0824	21.0971	21.0508		0.143583	0.0434935	0.0110133	0.0426068		0.00589882
O60281	ZN292_HUMAN	ZNF292	Zinc finger protein 292	8160690	6857470	8508360	11257700	10398400	9159300	9902330	6879370	9378640	8793710	6056800	7720380	10459700	9837880	9681620		15		22.9603	22.7092	23.0204	23.4244	23.3099	23.1268	23.2393	22.7138	23.1609	23.068	22.5301	22.8802	23.3183	23.2299	23.2068		22.8967	23.287	23.038	22.9096	23.2517		0.905309	0.50639	0.535399	0.225638		0.0387613
O60282	KIF5C_HUMAN	KIF5C	Kinesin heavy chain isoform 5C	34997400	35062500	33879500	26465200	32985000	33489100	32983500	34339100	32494900	32568100	32119400	31560800	30007500	30175300	30448600		15		25.0607	25.0634	25.0139	24.6576	24.9753	24.9972	24.9752	25.0333	24.9537	24.957	24.9369	24.9116	24.8388	24.8469	24.8599		25.046	24.8767	24.9874	24.8958	24.8485		0.0420291	0.627242	0.799062	0.254101		0.201517
O60282;Q12840	KIF5A_HUMAN;KIF5C_HUMAN	KIF5A;KIF5C	Kinesin heavy chain isoform 5C	18970600	18140300	18709200	16907000	17819400	18060000	17320600	17518700	17137100	16811600	16518400	17430200	15902500	15569600	16001600		15		24.1773	24.1127	24.1572	24.0111	24.0869	24.1063	24.046	24.0624	24.0306	24.003	23.9776	24.0551	23.9228	23.8922	23.9317		24.1491	24.0681	24.0463	23.9851	23.9156		0.603044	0.375459	0.823145	0.563477		0.0803066
O60284	ST18_HUMAN	ST18	Suppression of tumorigenicity 18 protein	900088	821029	651053	537940	1019380	812386	484012	704379	766280	578760	670775	480269		694601			13		19.7797	19.6471	19.3124	19.0371	19.9593	19.6318	18.8847	19.426	19.5475	19.1426	19.3555	18.8735		19.4058			19.5797	19.5427	19.2861	19.1145	19.4058		0.419399	0.63548	0.996991	#DIV/0!		0.908847
O60287	NPA1P_HUMAN	URB1	Nucleolar pre-ribosomal-associated protein 1	15768900	13035400	16065200	18041400	17690500	15956700	17907400	14057000	17449700	16913900	13607000	15280800	17991300	18951000	17743300		15		23.9106	23.6359	23.9374	24.1048	24.0765	23.9277	24.0941	23.7448	24.0567	24.0117	23.6978	23.8652	24.1008	24.1758	24.0808		23.828	24.0363	23.9652	23.888	24.1191		0.490814	0.861719	0.939447	0.165258		0.133511
O60292	SI1L3_HUMAN	SIPA1L3	Signal-induced proliferation-associated 1-like protein 3	2355480	3296480	2912850	1917200	2759510	2711440	2255710	2655790	2657070	2603860	2786200	2577580	2469280	2611220	2390050		15		21.1676	21.6525	21.474	20.8706	21.396	21.3706	21.1052	21.3407	21.3414	21.3122	21.4099	21.2976	21.2357	21.3163	21.1886		21.4314	21.2124	21.2624	21.3144	21.2469		0.813125	0.471446	0.116671	0.129663		0.37993
O60294	TYW4_HUMAN	LCMT2	tRNA wybutosine-synthesizing protein 4	6390150	6364660	6601530	6799110	6263580	6541310	6496230	6531450	6663620	6170700	6427280	6554850	6342710	6315940	6182550		15		22.6074	22.6017	22.6544	22.6969	22.5786	22.6411	22.6312	22.639	22.6679	22.557	22.6158	22.6441	22.5967	22.5906	22.5598		22.6211	22.6389	22.646	22.6189	22.5823		0.385113	0.618002	0.594872	0.637454		0.665501
O60306	AQR_HUMAN	AQR	RNA helicase aquarius	15290400	14455800	14973900	15553500	15304600	14739300	15621400	14412900	14876100	15265900	14588600	15122400	15363100	14673000	14758500		15		23.8661	23.7851	23.8359	23.8907	23.8675	23.8132	23.897	23.7809	23.8265	23.8638	23.7983	23.8502	23.873	23.8067	23.815		23.8291	23.8571	23.8348	23.8405	23.8316		0.972305	0.656797	0.83214	0.875382		0.442725
O60313-2	OPA1_HUMAN	OPA1	Isoform 2 of Dynamin-like GTPase OPA1, mitochondrial	21225500	22299200	21311900	20646700	22945800	22238500	21396500	22247900	21440500	21346500	22347100	22353300	21039300	22573800	21783800		15		24.3393	24.4105	24.3452	24.2994	24.4517	24.4066	24.3509	24.4072	24.3538	24.3475	24.4136	24.414	24.3266	24.4281	24.3768		24.365	24.3859	24.3706	24.3847	24.3772		0.406619	0.782422	0.967911	0.754392		0.70055
O60318	GANP_HUMAN	MCM3AP	Germinal-center associated nuclear protein	5997580	5289360	6639450	7792710	7052340	6577920	7618670	5513620	7639000	6817240	5284790	6015160	7563550	7779250	7966960		15		22.5159	22.3347	22.6626	22.8937	22.7497	22.6492	22.8611	22.3946	22.865	22.7008	22.3334	22.5202	22.8506	22.8912	22.9256		22.5044	22.7642	22.7069	22.5681	22.8891		0.717566	0.539028	0.888897	0.0991679		0.0933733
O60337	MARH6_HUMAN	MARCHF6	E3 ubiquitin-protein ligase MARCHF6	3437490	3896760	3355670	3913960	4167900	3591590	2733870	1884560	2083620	3442330	2604820	2439270					12		21.7129	21.8938	21.6782	21.9002	21.9909	21.7762	21.3825	20.8458	20.9907	21.715	21.3128	21.218					21.7616	21.8891	21.073	21.2654	#DIV/0!		0.928357	0.296306	0.323021	#DIV/0!		0.235377
O60341	KDM1A_HUMAN	KDM1A	Lysine-specific histone demethylase 1A	25129000	23649500	24708700	23077500	24542100	25228000	25344000	24230100	24364200	23254200	22511100	25723800	22183600	24465200	23253100		15		24.5828	24.4953	24.5585	24.46	24.5488	24.5885	24.5951	24.5303	24.5383	24.471	24.4241	24.6166	24.403	24.5442	24.4709		24.5456	24.5324	24.5546	24.4812	24.4727		0.640841	0.759665	0.337072	0.580803		0.789769
O60343;O60343-2;O60343-3	TBCD4_HUMAN	TBC1D4	TBC1 domain family member 4	1898200	1558400	1606970		2208050	2076910	1871580			2201730		1859900					8		20.8562	20.5716	20.6159		21.0743	20.986	20.8358			21.0702		20.8268					20.6812	21.0302	20.8358	20.8268	#DIV/0!		0.554291	#DIV/0!	0.755548	#DIV/0!		0.0606322
O60343;O60343-2;O60343-3;O60343-4;O60343-5	TBCD4_HUMAN	TBC1D4	TBC1 domain family member 4	3363370	2781300	2431050	2818450	2546610	2725230	2868130	2972820	2920210	2876610	2886570	3024350	2784010		2288140		14		21.6815	21.4073	21.2131	21.4265	21.2801	21.3779	21.4517	21.5034	21.4776	21.4559	21.4609	21.5282	21.4087		21.1257		21.434	21.3615	21.4776	21.466	21.2672		0.182369	0.0238706	0.0571452	0.969321		0.637863
O60361	NDK8_HUMAN	NME2P1	Putative nucleoside diphosphate kinase	111454000	116444000	120951000	104875000	94716200	89138900	84359800	105925000	122333000	104307000	153752000	93504000	83620100	87006900	94953100		15		26.7319	26.7951	26.8498	26.6441	26.4971	26.4096	26.3301	26.6585	26.8662	26.6363	27.196	26.4785	26.3173	26.3746	26.5007		26.7923	26.5169	26.6183	26.664	26.3976		0.397591	0.0910348	0.0478568	0.567391		0.0227229
O60427	FADS1_HUMAN	FADS1	Acyl-CoA (8-3)-desaturase	8343330	8615880	8222730	10147900	9208530	8778110	7977980	7333900	7658310	7578840	6740250	8643480	6725130	7250080	6195380		15		22.9922	23.0386	22.9712	23.2747	23.1345	23.0655	22.9276	22.8061	22.8686	22.8535	22.6844	23.0432	22.6811	22.7896	22.5628		23.0006	23.1582	22.8674	22.8029	22.6778		0.189419	0.487484	0.0711572	0.169123		0.0714901
O60443	GSDME_HUMAN	GSDME	Gasdermin-E	1054360	1698170	1602980	1668570	1093930	1303850	943551	1311730	1471220	1235140	1424120	1154870	1730240	1800430	1121940		15		20.0079	20.6955	20.6123	20.6702	20.0611	20.3143	19.8477	20.323	20.4886	20.2362	20.4416	20.1393	20.7225	20.7799	20.0976		20.4386	20.3485	20.2198	20.4345	20.5333		0.798636	0.880031	0.289459	0.991517		0.763462
O60476	MA1A2_HUMAN	MAN1A2	Mannosyl-oligosaccharide 1,2-alpha-mannosidase IB	2671530		2854530		2692330		2084920	2385690	2827600				2512950	2939280	2805710		9		21.3492		21.4448		21.3604		20.9916	21.186	21.4311				21.261	21.487	21.4199		21.397	21.3604	21.2029	21.261	21.3893		#DIV/0!	0.424066	#DIV/0!	0.76127		#DIV/0!
O60488;O60488-2	ACSL4_HUMAN	ACSL4	Long-chain-fatty-acid--CoA ligase 4	6882480	7192680	7596080	7946520	8362270	8694620	7868430	8081900	8184430	7133770	6205450	8111190	7569210	8349550	7872750		15		22.7145	22.7781	22.8568	22.9219	22.9955	23.0517	22.9076	22.9463	22.9645	22.7662	22.5651	22.9515	22.8517	22.9933	22.9084		22.7831	22.9897	22.9395	22.7894	22.9178		0.909207	0.284067	0.239629	0.999218		0.0207343
O60493;O60493-4	SNX3_HUMAN	SNX3	Sorting nexin-3	20665400	19514200	18417900	20315800	17496500	18726000	18372600	18109300	17929500	18861200	17421800	17826100	15616000	13211200	14644200		15		24.3007	24.218	24.1346	24.2761	24.0606	24.1585	24.1311	24.1102	24.0958	24.1689	24.0544	24.0875	23.8965	23.6553	23.8038		24.2178	24.1651	24.1124	24.0128	23.7852		0.74397	0.0869613	0.669854	0.635467		0.539283
O60499	STX10_HUMAN	STX10	Syntaxin-10	4673670	5132570	5467500	4631180	4832850	5298010	5109520	5244390	5000230	4545780	4451620	4938380	5065480	5142410	5514740		15		22.1561	22.2912	22.3824	22.1429	22.2044	22.337	22.2848	22.3223	22.2536	22.1161	22.0859	22.2356	22.2723	22.294	22.3949		22.2766	22.2281	22.2869	22.1979	22.3204		0.862755	0.167614	0.651729	0.496221		0.607868
O60502;O60502-4	OGA_HUMAN	OGA	Protein O-GlcNAcase	7817580	8277510	8066570	7912840	8265490	8122150	6804490	7597160	7040000	7086130	7696010	6463870	6884620	6400800	6284630		15		22.8983	22.9808	22.9435	22.9158	22.9787	22.9534	22.6981	22.857	22.7471	22.7566	22.8757	22.624	22.7149	22.6098	22.5834		22.9409	22.9493	22.7674	22.7382	22.6361		0.740129	0.409469	0.194279	0.521005		0.792995
O60506-3;O60506-4;O60506-5	HNRPQ_HUMAN	SYNCRIP	Isoform 3 of Heterogeneous nuclear ribonucleoprotein Q	28160600	32795500	30098100	27888400	22588100	29613900	25679400	30516100	28085000	28530600	33526200	30752700	24105300	24873100	25042500		15		24.7472	24.967	24.8432	24.7332	24.4291	24.8198	24.6141	24.8631	24.7433	24.766	24.9988	24.8742	24.5228	24.5681	24.5779		24.8524	24.6607	24.7402	24.7986	24.5563		0.447728	0.878548	0.944616	0.132506		0.226973
O60506;O60506-2	HNRPQ_HUMAN	SYNCRIP	Heterogeneous nuclear ribonucleoprotein Q	12256500	13948600	12035300	12843300	15047800	13007600	11179300	13871600	13011700	12619400	14086200	12758500	13098700	13335100	12189700		15		23.547	23.7336	23.5208	23.6145	23.843	23.6329	23.4143	23.7256	23.6333	23.5891	23.7478	23.605	23.6429	23.6687	23.5392		23.6005	23.6968	23.5911	23.6652	23.6169		0.910201	0.690073	0.723667	0.517677		0.387021
O60506;O60506-2;O60506-3;O60506-4	HNRPQ_HUMAN	SYNCRIP	Heterogeneous nuclear ribonucleoprotein Q	69745900	70444300	68530100	62134200	73562500	71343300	72038900	76789700	72162000	70010900	76591700	73574700	71526400	80232000	73889200		15		26.0556	26.07	26.0302	25.8889	26.1325	26.0883	26.1023	26.1944	26.1047	26.0611	26.1907	26.1327	26.092	26.2577	26.1389		26.0519	26.0365	26.1338	26.1385	26.1628		0.0469687	0.256238	0.175318	0.105188		0.84898
O60506;O60506-2;O60506-3;O60506-4;O60506-5	HNRPQ_HUMAN	SYNCRIP	Heterogeneous nuclear ribonucleoprotein Q	155151000	158877000	160645000	161813000	166834000	164183000	161265000	164264000	160628000	160623000	170939000	169190000	172055000	175205000	172591000		15		27.2091	27.2433	27.2593	27.2698	27.3138	27.2907	27.2649	27.2914	27.2591	27.2591	27.3489	27.3341	27.3583	27.3845	27.3628		27.2372	27.2914	27.2718	27.3471	27.3685		0.849988	0.622072	0.44224	0.458926		0.0500695
O60506;O60506-3;O60506-5	HNRPQ_HUMAN	SYNCRIP	Heterogeneous nuclear ribonucleoprotein Q	25921100	25031000	24425600	17793600	34203100	26970600	29451500	27835200	24163500	28444600	25423900	20815400	30706400	26740900	23138900		15		24.6276	24.5772	24.5419	24.0849	25.0276	24.6849	24.8118	24.7304	24.5263	24.7617	24.5997	24.3111	24.872	24.6725	24.4638		24.5822	24.5991	24.6895	24.5943	24.6695		0.0161733	0.158072	0.0688491	0.085309		0.954274
O60508	PRP17_HUMAN	CDC40	Pre-mRNA-processing factor 17	8411470	8977670	9064370	9185800	9694730	8708940	8372760	8519540	9313660	9211630	9517990	9685810	8685120	9699060	9021430		15		23.0039	23.0979	23.1118	23.131	23.2088	23.0541	22.9973	23.0223	23.1509	23.135	23.1822	23.2074	23.0501	23.2094	23.1049		23.0712	23.1313	23.0568	23.1466	23.1215		0.730469	0.672599	0.563743	0.689068		0.344261
O60518	RNBP6_HUMAN	RANBP6	Ran-binding protein 6	5662830	5400560	5481440	4501480	5492050	5667370	5501170	5568620	5493660	5655200	5807510	6022400	5518880	6048460	5586030		15		22.4331	22.3647	22.3861	22.102	22.3889	22.4342	22.3913	22.4089	22.3893	22.4311	22.4695	22.5219	22.3959	22.5281	22.4134		22.3946	22.3084	22.3965	22.4624	22.4458		0.0726834	0.172918	0.742001	0.383707		0.461366
O60524;O60524-3;O60524-4;O60524-5	NEMF_HUMAN	NEMF	Ribosome quality control complex subunit NEMF	12648900	12520600	12734800	13832500	12882200	13054100	11859200	12715600	12412400	13611100	12682500	11288200	13329600	12018600	10203800		15		23.5925	23.5778	23.6023	23.7216	23.6189	23.638	23.4995	23.6001	23.5653	23.6983	23.5963	23.4283	23.6681	23.5188	23.2826		23.5909	23.6595	23.555	23.5643	23.4898		0.0968593	0.10992	0.0161999	0.00800076		0.100992
O60547	GMDS_HUMAN	GMDS	GDP-mannose 4,6 dehydratase	5728320	6386410	5600430	5338480	5884430	5690430	5685310	6505260	6135040	5701480	6286630	6242200	6278540	7112530	6019940		15		22.4497	22.6066	22.4171	22.348	22.4885	22.4401	22.4388	22.6332	22.5486	22.4429	22.5839	22.5736	22.582	22.7619	22.5213		22.4911	22.4255	22.5402	22.5798	22.6217		0.66332	0.961318	0.751448	0.791814		0.411091
O60563	CCNT1_HUMAN	CCNT1	Cyclin-T1	2491270	2476700	2684530	2402150	2766930	2283880	2261830	2269450	2163450	2264660	2484830	2497970	2610990	2082340	2185970		15		21.2484	21.24	21.3562	21.1959	21.3999	21.1231	21.1091	21.1139	21.0449	21.1109	21.2447	21.2523	21.3162	20.9898	21.0598		21.2816	21.2396	21.0893	21.2711	21.1219		0.33893	0.522013	0.797724	0.249118		0.668369
O60563;O60583	CCNT1_HUMAN;CCNT2_HUMAN	CCNT1;CCNT2	Cyclin-T1	8292460	7596610	7825830	7302460	8132170	8319320	7986090	7273180	7842880	8021650	8139580	7121410	8795710	7081350	7332870		15		22.9834	22.8569	22.8998	22.8	22.9552	22.988	22.9291	22.7942	22.903	22.9355	22.9565	22.7637	23.0684	22.7556	22.8059		22.9134	22.9144	22.8754	22.9295	22.8766		0.581237	0.893601	0.539834	0.255714		0.988787
O60566;O60566-3	BUB1B_HUMAN	BUB1B	Mitotic checkpoint serine/threonine-protein kinase BUB1 beta	4437310	4733300	4749860	3962100	4618280	4744980	3625820	4243400	4111940	4761230	4909300	4845160	3318500	3700990	3521750		15		22.0813	22.1744	22.1795	21.9178	22.1389	22.178	21.7899	22.0168	21.9714	22.1829	22.2271	22.2081	21.6621	21.8195	21.7479		22.145	22.0782	21.926	22.0324	21.7431		0.268978	0.349993	0.276838	0.659981		0.485699
O60568	PLOD3_HUMAN	PLOD3	Multifunctional procollagen lysine hydroxylase and glycosyltransferase LH3	9825050	9467710	9435710	9459430	9820290	9880590	9711320	9167190	10015200	9498410	8939060	9145820	9599480	9306100	9564980		15		23.228	23.1746	23.1697	23.1733	23.2273	23.2362	23.2112	23.128	23.2557	23.1793	23.0917	23.1247	23.1945	23.1497	23.1893		23.1908	23.2123	23.1983	23.137	23.1779		0.950016	0.399312	0.697495	0.728382		0.472082
O60573	IF4E2_HUMAN	EIF4E2	Eukaryotic translation initiation factor 4E type 2	12806900	13317200	12410600	12135900	13107500	11639800	10959200	12655100	12668400	13682000	15057300	13685600	10853100	11933800	11536800		15		23.6104	23.6668	23.5651	23.5328	23.6439	23.4726	23.3856	23.5932	23.5947	23.7058	23.844	23.7062	23.3716	23.5086	23.4597		23.6141	23.5497	23.5245	23.6406	23.4466		0.511636	0.304336	0.580653	0.700481		0.330676
O60583	CCNT2_HUMAN	CCNT2	Cyclin-T2	1876640	2006460	1690320	2132480	2011060	1952010	1547000	2070070	2043470	2044400	2122250	1826620	1983900	2076560	2101300		15		20.8397	20.9362	20.6889	21.0241	20.9395	20.8965	20.561	20.9812	20.9626	20.9632	21.0172	20.8007	20.9199	20.9858	21.0029		20.8216	20.9534	20.835	20.9126	20.9695		0.426493	0.432318	0.899033	0.219705		0.179705
O60610;O60610-2;O60610-3	DIAP1_HUMAN	DIAPH1	Protein diaphanous homolog 1	12499300	12527200	12666700	10512100	11055900	11599500	11340900	11782800	11357400	12253700	13460700	13015700	10152000	11164300	12015500		15		23.5753	23.5786	23.5945	23.3255	23.3983	23.4676	23.435	23.4902	23.4371	23.5467	23.6823	23.6337	23.2753	23.4124	23.5184		23.5828	23.3971	23.4541	23.5304	23.402		0.0410467	0.195257	0.043827	0.0141218		0.0109731
O60613	SEP15_HUMAN	SELENOF	Selenoprotein F	6405050	6415790	6905170	7344440	6677160	7188540	6937030	6633950	7147050	6641420	6080860	6358420	7458170	6461490	6899280		15		22.6108	22.6132	22.7192	22.8082	22.6708	22.7773	22.7259	22.6614	22.7689	22.6631	22.5358	22.6002	22.8304	22.6234	22.718		22.6477	22.7521	22.7187	22.6555	22.7239		0.849451	0.865426	0.973365	0.526589		0.129956
O60636	TSN2_HUMAN	TSPAN2	Tetraspanin-2	887698	837237	859021	888834	1009860	889850	924246	995027	1021290	920084	822518	912268	1008440	892534	735932		15		19.7597	19.6753	19.7123	19.7616	19.9457	19.7632	19.8179	19.9244	19.962	19.8114	19.6497	19.7991	19.9437	19.7675	19.4892		19.7158	19.8235	19.9014	19.7975	19.7335		0.275619	0.485817	0.361994	0.0659711		0.177059
O60641;O60641-4	AP180_HUMAN	SNAP91	Clathrin coat assembly protein AP180	8911550	7749140	8955680	7418240	7164520	8027410	8593600	9849610	9296060	9871340	9801200	8893670	8299840	9164570	9588900		15		23.0872	22.8856	23.0944	22.8226	22.7724	22.9365	23.0348	23.2316	23.1482	23.2348	23.2245	23.0843	22.9847	23.1276	23.1929		23.0224	22.8439	23.1382	23.0978	23.1017		0.669349	0.819739	0.669297	0.893665		0.100416
O60641;O60641-4;O60641-3	AP180_HUMAN	SNAP91	Clathrin coat assembly protein AP180	2794790	3647110	3073140	3328520	3528470	2993780	2763690	3717740	3353520	1953800	3365890	2313700	2460260	3309780	3017250		15		21.4143	21.7983	21.5513	21.6664	21.7506	21.5135	21.3982	21.826	21.6772	20.8979	21.6826	21.1418	21.2304	21.6583	21.5248		21.588	21.6435	21.6338	21.3516	21.4712		0.552165	0.890667	0.380358	0.882751		0.695578
O60645	EXOC3_HUMAN	EXOC3	Exocyst complex component 3	7619070	7888400	7069180	7485000	7324110	7417570	7293060	7828890	7025480	7511420	7801350	7634250	8300500	7753870	7655840		15		22.8612	22.9113	22.7531	22.8356	22.8042	22.8225	22.7981	22.9004	22.7442	22.8407	22.8953	22.8641	22.9848	22.8865	22.8681		22.8419	22.8208	22.8142	22.9147	22.9131		0.0731068	0.981251	0.206234	0.751419		0.680249
O60669	MOT2_HUMAN	SLC16A7	Monocarboxylate transporter 2	5068250		3442500	3094370		1715480	2911700	3876320		2218910		2137370			2442660		9		22.2731		21.715	21.5612		20.7102	21.4734	21.8863		21.0814		21.0274			21.22		21.994	21.1357	21.6798	21.0274	21.22		0.738961	0.810971	0.12286	#DIV/0!		0.233678
O60678	ANM3_HUMAN	PRMT3	Protein arginine N-methyltransferase 3	8256010	8549780	7998460	8769300	7634260	8127410	7975670	8359950	8404610	8377060	8206550	8503210	8426640	8554860	7985530		15		22.977	23.0275	22.9313	23.064	22.8641	22.9544	22.9272	22.9951	23.0027	22.998	22.9683	23.0196	23.0065	23.0283	22.929		22.9786	22.9608	22.975	22.9981	22.9879		0.374934	0.855613	0.44474	0.917986		0.795479
O60684	IMA7_HUMAN	KPNA6	Importin subunit alpha-7	15662400	15030000	16927300	17823100	16273100	18496400	17736400	16571100	17059100	18836400	14947500	18029300	16530800	16591400	15512400		15		23.9008	23.8413	24.0128	24.0872	23.956	24.1407	24.0802	23.9822	24.024	24.167	23.8334	24.1038	23.9787	23.9839	23.8869		23.9183	24.0613	24.0288	23.972	23.9498		0.912556	0.48383	0.389036	0.563604		0.127118
O60684;O15131	IMA6_HUMAN;IMA7_HUMAN	KPNA5;KPNA6	Importin subunit alpha-6	11411600	10614600	10360900	9472450	10621500	10561600	11639300	10409800	10112200	10482900	9696440	10058400	10944800	9871100	9719610		15		23.444	23.3395	23.3046	23.1753	23.3405	23.3323	23.4725	23.3114	23.2696	23.3215	23.209	23.2619	23.3837	23.2348	23.2125		23.3627	23.2827	23.3512	23.2849	23.277		0.755144	0.628361	0.752045	0.754984		0.305315
O60701	UGDH_HUMAN	UGDH	UDP-glucose 6-dehydrogenase	38109700	35939000	36937300	38279700	34261200	37406400	36802600	38998100	38908000	36512900	36911800	40207500	39397300	38437500	39916700		15		25.1837	25.099	25.1386	25.1901	25.0301	25.1568	25.1333	25.2169	25.2136	25.1219	25.1376	25.261	25.2316	25.196	25.2505		25.1404	25.1256	25.1879	25.21	25.226		0.401851	0.888907	0.472051	0.598402		0.799732
O60716;O60716-2;O60716-3;O60716-5	CTND1_HUMAN	CTNND1	Catenin delta-1	16200900	16360100	16657200	14802700	15391600	14849800	15053300	15020100	15243600	15888500	15779600	16759400	15594200	14881300	15809200		15		23.9496	23.9637	23.9896	23.8194	23.8756	23.8239	23.8436	23.8404	23.8617	23.9215	23.9116	23.9985	23.8945	23.827	23.9143		23.9676	23.8396	23.8486	23.9348	23.8786		0.594428	0.484592	0.308751	0.32961		0.00401419
O60739	EIF1B_HUMAN	EIF1B	Eukaryotic translation initiation factor 1b	7846610			7738480							6436400	6670240					4		22.9036			22.8836							22.6178	22.6693					22.9036	22.8836	#DIV/0!	22.6436	#DIV/0!		#DIV/0!	#DIV/0!	#DIV/0!	#DIV/0!		#DIV/0!
O60749	SNX2_HUMAN	SNX2	Sorting nexin-2	14876900	14567400	14249900	13896100	14266200	14238000	14331300	15037600	14496800	13853100	14396300	14998200	15152500	15198900	14747700		15		23.8266	23.7962	23.7644	23.7282	23.7661	23.7632	23.7727	23.8421	23.7892	23.7237	23.7792	23.8383	23.8531	23.8575	23.814		23.7958	23.7525	23.8013	23.8235	23.8415		0.63216	0.846879	0.454293	0.744846		0.116891
O60749;Q13596	SNX1_HUMAN;SNX2_HUMAN	SNX1;SNX2	Sorting nexin-2	21891600	21654000	21248600	20256800	21914900	22289600	20198300	21957000	21016400	21474900	22517800	21930000	20578500	22482300	22282500		15		24.3839	24.3681	24.3409	24.2719	24.3854	24.4099	24.2677	24.3882	24.325	24.3561	24.4246	24.3864	24.2946	24.4223	24.4094		24.3643	24.3557	24.327	24.3685	24.3754		0.16071	0.230801	0.574359	0.174973		0.856207
O60762	DPM1_HUMAN	DPM1	Dolichol-phosphate mannosyltransferase subunit 1	29936900	28217300	29839200	36782200	31392300	29924600	31782600	27618500	30297900	29444100	25960200	27560300	32306400	32322500	31712600		15		24.8354	24.7501	24.8307	25.1325	24.9039	24.8348	24.9217	24.7191	24.8527	24.8115	24.6298	24.7161	24.9453	24.946	24.9186		24.8054	24.9571	24.8312	24.7637	24.9366		0.173187	0.356482	0.43584	0.192696		0.182344
O60763-2;O60763	USO1_HUMAN	USO1	General vesicular transport factor p115	25361400	26021800	24962500	22628600	24513100	24579800	25644200	26156700	24836600	25412900	25769900	26385700	25366700	25614600	25989600		15		24.5961	24.6332	24.5733	24.4316	24.547	24.551	24.6121	24.6407	24.566	24.5991	24.6192	24.6533	24.5964	24.6105	24.6314		24.6009	24.5099	24.6063	24.623	24.6128		0.332276	0.783574	0.900901	0.506167		0.101029
O60783	RT14_HUMAN	MRPS14	Small ribosomal subunit protein uS14m	15314500	16302200	14053800	13377600	16398900	16794000	15412400	16293800	17012800	13954900	17035000	16811500	14670900	16286100	16498200		15		23.8684	23.9586	23.7445	23.6733	23.9671	24.0014	23.8776	23.9578	24.0201	23.7343	24.022	24.0029	23.8065	23.9571	23.9758		23.8571	23.8806	23.9518	23.9438	23.9131		0.524282	0.612866	0.617191	0.854637		0.85585
O60784;O60784-2;O60784-4	TOM1_HUMAN	TOM1	Target of Myb1 membrane trafficking protein	4785120	4775470	4764590	3650070	4356080	4320020	4376480	4835500	4646260	4740840	5230940	4178860	4699470	4175120	4380820		15		22.1901	22.1872	22.1839	21.7995	22.0546	22.0426	22.0613	22.2052	22.1476	22.1767	22.3186	21.9947	22.1641	21.9934	22.0628		22.1871	21.9656	22.1381	22.1591	22.0734		0.000929177	0.00366582	0.000730162	0.00261102		0.0561095
O60825;O60825-2	F262_HUMAN	PFKFB2	6-phosphofructo-2-kinase/fructose-2,6-bisphosphatase 2		2340490	2487420		2737520	2595960	2746180	2569770	2847080		3051310	2372170	3328050	2929980			11			21.1584	21.2462		21.3844	21.3078	21.389	21.2932	21.4411		21.541	21.1778	21.6662	21.4825			21.2023	21.3461	21.3744	21.4617	21.5744		0.91312	0.989265	0.302113	0.567671		0.132326
O60825;O60825-2;Q16875	F262_HUMAN;F263_HUMAN	PFKFB2;PFKFB3	6-phosphofructo-2-kinase/fructose-2,6-bisphosphatase 2	5075100	4757250	4961270	5054480		5157190	5406170	4690430	5240680	4984920	4755650	5151070	5368820		5236860		13		22.275	22.1817	22.2423	22.2691		22.2982	22.3662	22.1613	22.3213	22.2491	22.1812	22.2964	22.3562		22.3203		22.233	22.2836	22.2829	22.2779	22.3382		0.586122	0.323849	0.800999	0.709107		0.263561
O60825;O60825-2;Q16875;Q16877;Q16877-3	F262_HUMAN;F263_HUMAN;F264_HUMAN	PFKFB2;PFKFB3;PFKFB4	6-phosphofructo-2-kinase/fructose-2,6-bisphosphatase 2	10267100	9407860	9011730	9195070	9117200	9619320	9656550	9569130	9306970	9630210	8913390	9180350	9331460	8666630	8328710		15		23.2915	23.1654	23.1034	23.1324	23.1202	23.1975	23.2031	23.19	23.1499	23.1991	23.0875	23.1301	23.1537	23.047	22.9897		23.1868	23.15	23.181	23.1238	23.0635		0.316466	0.15422	0.513045	0.85948		0.575368
O60826	CCD22_HUMAN	CCDC22	Coiled-coil domain-containing protein 22	21735800	22063300	21294500	21594200	20963500	22972200	23695800	21687500	21375800	23602500	20858500	19628400	20354300	20019500	20427300		15		24.3736	24.3951	24.344	24.3641	24.3214	24.4534	24.4981	24.3704	24.3495	24.4924	24.3141	24.2264	24.2788	24.2549	24.284		24.3709	24.3796	24.406	24.2731	24.2726		0.253972	0.184939	0.0693428	0.534915		0.843991
O60828;O60828-2;O60828-5	PQBP1_HUMAN	PQBP1	Polyglutamine-binding protein 1	20411100	23280700	22057000	20406800	23038300	21002900	18619100	21231100	20366400	21550500	23407100	21330000	17703500	18276000	18781900		15		24.2829	24.4726	24.3947	24.2825	24.4575	24.3241	24.1503	24.3397	24.2797	24.3612	24.4804	24.3464	24.0775	24.1234	24.1628		24.3834	24.3547	24.2565	24.3015	24.1213		0.957523	0.985442	0.744913	0.333767		0.726008
O60830	TI17B_HUMAN	TIMM17B	Mitochondrial import inner membrane translocase subunit Tim17-B	21746600	23759400	22743000	24090600	22396600	22711900	22536200	23012000	22119200	21525300	19490700	23380300	18886100	19137900	18276700		15		24.3743	24.502	24.4389	24.522	24.4168	24.4369	24.4257	24.4559	24.3988	24.3595	24.2163	24.4788	24.1708	24.1899	24.1235		24.4384	24.4586	24.4268	24.2886	24.1614		0.866449	0.333359	0.381919	0.44576		0.701645
O60831	PRAF2_HUMAN	PRAF2	PRA1 family protein 2	45567400	44466300	45957600	48169800	50070200	44233000	48470300	42909400	46199400	44357600	41427700	38206900	44027600	42174200	42249400		15		25.4415	25.4062	25.4538	25.5216	25.5774	25.3986	25.5306	25.3548	25.4614	25.4027	25.3041	25.1873	25.3919	25.3299	25.3324		25.4338	25.4992	25.4489	25.2944	25.3514		0.135896	0.14438	0.099786	0.662394		0.298028
O60832	DKC1_HUMAN	DKC1	H/ACA ribonucleoprotein complex subunit DKC1	45503000	37537300	47171100	64779400	50331600	48834300	56565800	41569300	53502300	48072500	38099200	47329200	52603000	51835200	54674500		15		25.4395	25.1618	25.4914	25.949	25.585	25.5414	25.7534	25.309	25.6731	25.5187	25.1833	25.4962	25.6486	25.6274	25.7044		25.3642	25.6918	25.5785	25.4427	25.6601		0.770531	0.717842	0.943461	0.0957588		0.117806
O60841	IF2P_HUMAN	EIF5B	Eukaryotic translation initiation factor 5B	37857100	38000800	38928400	36193800	35642900	37508600	37189000	37137500	37559300	39488700	40310800	41380600	37921100	36161800	37432800		15		25.1741	25.1795	25.2143	25.1092	25.0871	25.1607	25.1484	25.1464	25.1627	25.2349	25.2647	25.3025	25.1765	25.108	25.1578		25.1893	25.119	25.1525	25.2479	25.1474		0.501142	0.284134	0.588063	0.550691		0.0492967
O60869	EDF1_HUMAN	EDF1	Endothelial differentiation-related factor 1	43552900	47647400	43933800	42989100	45869500	42420000	34998700	38941500	36802500	40708600	43453100	35495800	29989700	30011200	30943600		15		25.3763	25.5059	25.3888	25.3575	25.451	25.3382	25.0608	25.2148	25.1333	25.2788	25.373	25.0811	24.838	24.839	24.8831		25.4237	25.3822	25.1363	25.0974	24.8534		0.832032	0.925292	0.374526	0.230269		0.485963
O60870;O60870-2	KIN17_HUMAN	KIN	DNA/RNA-binding protein KIN17	3437490	3492840	3910900	4283500	3863820	3680930	3596160	3367850	3527910	3448950	3700800	3714170	3770250	3473390	3653480		15		21.7129	21.736	21.8991	22.0304	21.8816	21.8116	21.778	21.6834	21.7504	21.7177	21.8194	21.8246	21.8462	21.7279	21.8008		21.7827	21.9079	21.7373	21.8301	21.7917		0.904279	0.373897	0.521458	0.514121		0.224061
O60884	DNJA2_HUMAN	DNAJA2	DnaJ homolog subfamily A member 2	60158600	60312300	63718100	62727400	63784800	63382400	63658100	62887500	62309000	61714200	61824600	65021900	63144200	64581000	63742000		15		25.8423	25.8459	25.9252	25.9026	25.9267	25.9176	25.9238	25.9063	25.8929	25.8791	25.8817	25.9544	25.9121	25.9446	25.9257		25.8711	25.9156	25.9077	25.9161	25.9275		0.126527	0.197286	0.90888	0.215941		0.186665
O60885	BRD4_HUMAN	BRD4	Bromodomain-containing protein 4		4252240								3561120	4020320	3436560					4			22.0198								21.7639	21.9389	21.7125					22.0198	#DIV/0!	#DIV/0!	21.8257	#DIV/0!		#DIV/0!	#DIV/0!	#DIV/0!	#DIV/0!		#DIV/0!
O60885;O60885-2;O60885-3	BRD4_HUMAN	BRD4	Bromodomain-containing protein 4	7994960	6931290	7884860	9076040	8260360	7734640	8234310	6781170	8240510	7904660	6843870	7305700	7324830	7768740	7725030		15		22.9307	22.7247	22.9107	23.1136	22.9778	22.8829	22.9732	22.6931	22.9743	22.9143	22.7064	22.8006	22.8044	22.8892	22.8811		22.8553	22.9914	22.8802	22.7704	22.8582		0.979193	0.658921	0.913029	0.290653		0.220084
O60888;O60888-2;O60888-3	CUTA_HUMAN	CUTA	Protein CutA	25202000	29148200	30942600	17152300	20063700	33484300	24590300	26108100	48335100	22906400	21773100	38417700	15630800	24449500	41374000		15		24.587	24.7969	24.8831	24.0319	24.2581	24.997	24.5516	24.638	25.5266	24.4492	24.376	25.1953	23.8979	24.5433	25.3022		24.7557	24.429	24.9054	24.4897	24.5811		0.16685	0.147474	0.202779	0.0896468		0.343575
O60906	NSMA_HUMAN	SMPD2	Sphingomyelin phosphodiesterase 2		187869			146352	108144	132996					61576	506794	183867			7			17.5194			17.1591	16.7226	17.021					15.9101	18.951	17.4883			17.5194	16.9408	17.021	17.4306	18.2197		#DIV/0!	#DIV/0!	#DIV/0!	#DIV/0!		#DIV/0!
O60921	HUS1_HUMAN	HUS1	Checkpoint protein HUS1	3016750	3061770	3055220	3113200	2857520	3043770	2819330	2755280	2771960	2928560	3097210	2885980	3677230	3094500	3124180		15		21.5246	21.5459	21.5428	21.57	21.4463	21.5374	21.4269	21.3938	21.4025	21.4818	21.5625	21.4606	21.8102	21.5613	21.575		21.5378	21.5179	21.4077	21.6111	21.6488		0.0629209	0.622189	0.0881694	0.0135396		0.62508
O60925	PFD1_HUMAN	PFDN1	Prefoldin subunit 1		2980390							5303910								2			21.5071							22.3386								21.5071	#DIV/0!	22.3386	#DIV/0!	#DIV/0!		#DIV/0!	#DIV/0!	#DIV/0!	#DIV/0!		#DIV/0!
O60927	PP1RB_HUMAN	PPP1R11	E3 ubiquitin-protein ligase PPP1R11	7127050	7327930	7002780	6815580	6228460	5581630	6206520	7268240	6833230	5956930	7561700	5576640	6071870	5962810	5948330		15		22.7649	22.805	22.7395	22.7004	22.5704	22.4123	22.5654	22.7932	22.7041	22.5061	22.8503	22.411	22.5337	22.5076	22.5041		22.7698	22.561	22.6876	22.5983	22.5151		0.0994716	0.152736	0.0399931	0.388305		0.0710229
O60930	RNH1_HUMAN	RNASEH1	Ribonuclease H1	5190550	4782560	5216700	5095030	5494930	6137380	5040490	4958960	6261260	6151890	5025380	5973480	6242400	5615520	4663090		15		22.3075	22.1894	22.3147	22.2807	22.3897	22.5492	22.2651	22.2416	22.578	22.5526	22.2608	22.5101	22.5737	22.421	22.1529		22.2705	22.4065	22.3616	22.4482	22.3825		0.427077	0.246246	0.33232	0.196783		0.196817
O60934	NBN_HUMAN	NBN	Nibrin	1794970	1569460	1296310	1740360	1254620	1180090	1654840	1407020	1404840	1553580	1334210	1126330	689244	1143460	1126460		15		20.7755	20.5818	20.306	20.731	20.2588	20.1705	20.6583	20.4242	20.422	20.5672	20.3476	20.1032	19.3947	20.125	20.1034		20.5544	20.3867	20.5015	19.9485	19.8743		0.760197	0.497476	0.983438	0.487654		0.490167
O60942	MCE1_HUMAN	RNGTT	mRNA-capping enzyme	11453500	11217400	11611000	10331900	11060700	11056200	10420800	11718400	11402100	11323500	12430200	12800200	11528300	12012000	11777600		15		23.4493	23.4192	23.469	23.3006	23.3989	23.3984	23.313	23.4823	23.4428	23.4328	23.5673	23.6097	23.4587	23.518	23.4895		23.4458	23.366	23.4127	23.5452	23.4887		0.327649	0.148157	0.137145	0.832991		0.089135
O75027	ABCB7_HUMAN	ABCB7	Iron-sulfur clusters transporter ABCB7, mitochondrial	11340800	10731800	9395980	11067000	11292700	10473800	11006700	10374200	10570000	9357000	11277700	10226900	10993500	10460500	11951600		15		23.435	23.3554	23.1636	23.3998	23.4289	23.3203	23.3919	23.3065	23.3335	23.1576	23.427	23.2859	23.3901	23.3184	23.5107		23.318	23.383	23.3439	23.3677	23.4064		0.279361	0.178287	0.965128	0.653166		0.495956
O75037;O75037-2;O75037-3;O75037-4	KI21B_HUMAN	KIF21B	Kinesin-like protein KIF21B	7960850	9034860	8643100	8113210	8614060	8530960	8069220	8689960	8155160	7911540	8279570	8391050	7629880	7966660	8122480		15		22.9245	23.1071	23.0431	22.9518	23.0383	23.0243	22.944	23.0509	22.9593	22.9155	22.9811	23.0004	22.8632	22.9255	22.9535		23.0249	23.0048	22.9847	22.9483	22.9141		0.400908	0.560723	0.37495	0.39842		0.753748
O75044	SRGP2_HUMAN	SRGAP2	SLIT-ROBO Rho GTPase-activating protein 2	6909770	6537600	6504080	6543680	5994420	6100660	6105990	6223330	6383000	6638600	6236870	5894190	6338190	6308190	6110380		15		22.7202	22.6403	22.6329	22.6417	22.5152	22.5405	22.5418	22.5693	22.6058	22.6624	22.5724	22.4909	22.5956	22.5888	22.5428		22.6645	22.5658	22.5723	22.553	22.5758		0.686896	0.611301	0.482552	0.520776		0.107271
O75044;Q7Z6B7	SRGP1_HUMAN;SRGP2_HUMAN	SRGAP1;SRGAP2	SLIT-ROBO Rho GTPase-activating protein 2	4560840	4189180	4668490	4717170	4540380	4388860	4310890	4761840	4990130	5030170	4993000	4871570	4733910	5123780	4890220		15		22.1209	21.9982	22.1545	22.1695	22.1144	22.0654	22.0396	22.1831	22.2506	22.2622	22.2515	22.216	22.1746	22.2888	22.2215		22.0912	22.1164	22.1578	22.214	22.2283		0.572119	0.735972	0.159262	0.654841		0.676887
O75054	IGSF3_HUMAN	IGSF3	Immunoglobulin superfamily member 3	3152650	3110420	3185210	3403480	3334740	3121880	2348850	2157730	2824540	3102700	3010910	2895150	2995090	2851170	2429150		15		21.5881	21.5687	21.603	21.6986	21.6691	21.574	21.1635	21.0411	21.4296	21.5651	21.5218	21.4652	21.5142	21.4431	21.212		21.5866	21.6472	21.2114	21.5004	21.3898		0.130299	0.0148714	0.210773	0.0234066		0.193878
O75061;O75061-2	AUXI_HUMAN	DNAJC6	Auxilin	2416430	2949830	3225900	3125210	3484360	3296730	2799590	3465230	2755860	3450000	3109150	3471270	2765120	3558220	3250920		15		21.2044	21.4922	21.6213	21.5755	21.7325	21.6526	21.4168	21.7245	21.3941	21.7182	21.5681	21.727	21.3989	21.7627	21.6324		21.4393	21.6535	21.5118	21.5647	21.598		0.238265	0.85597	0.298157	0.854657		0.178019
O75063	XYLK_HUMAN	FAM20B	Glycosaminoglycan xylosylkinase	2442140	2163190	1934710	2352420	2138330	1956970	2191290	1918160	1636340	1709030	1926190	2042060	1619830	1958050	2256570		15		21.2197	21.0447	20.8837	21.1657	21.0281	20.9002	21.0633	20.8713	20.642	20.7047	20.8773	20.9616	20.6274	20.901	21.1057		21.0494	21.0313	20.8589	20.8221	20.878		0.768711	0.776651	0.75538	0.658159		0.89097
O75083	WDR1_HUMAN	WDR1	WD repeat-containing protein 1	109887000	107317000	111654000	105482000	106234000	111423000	118078000	118555000	105761000	107281000	105891000	127222000	115928000	122848000	121676000		15		26.7114	26.6773	26.7345	26.6524	26.6627	26.7315	26.8152	26.821	26.6562	26.6768	26.658	26.9228	26.7887	26.8723	26.8585		26.7077	26.6822	26.7641	26.7898	26.8398		0.618348	0.172905	0.0730207	0.582956		0.440451
O75093	SLIT1_HUMAN	SLIT1	Slit homolog 1 protein	9147210	9956860	9585410	8520150	8917140	8520310	7106010	6682480	7043840	7466100	7742790	7818050	7783130	5869920	5897810		15		23.1249	23.2473	23.1924	23.0224	23.0881	23.0225	22.7606	22.672	22.7479	22.8319	22.8844	22.8984	22.8919	22.4849	22.4917		23.1882	23.0444	22.7268	22.8916	22.6229		0.553778	0.759315	0.492698	0.129387		0.0258996
O75113	N4BP1_HUMAN	N4BP1	NEDD4-binding protein 1	3132620	3450430	3361570	2897620	3572070	3353770	3119250	3506610	3157460	3036870	3451790	2952630	2975540	2921830	2964590		15		21.5789	21.7183	21.6807	21.4664	21.7683	21.6774	21.5728	21.7416	21.5903	21.5342	21.7189	21.4936	21.5047	21.4784	21.4994		21.6593	21.6374	21.6349	21.5724	21.4942		0.356434	0.752607	0.529967	0.0715719		0.834746
O75116	ROCK2_HUMAN	ROCK2	Rho-associated protein kinase 2	18232100	19307500	18974100	16509700	18738900	18284500	17939900	19215400	18484500	18292100	19595500	18505100	17963200	18683200	18220000		15		24.12	24.2027	24.1775	23.9768	24.1595	24.1241	24.0967	24.1958	24.1398	24.1247	24.224	24.1414	24.0985	24.1552	24.119		24.1667	24.0868	24.1441	24.1547	24.1243		0.321202	0.842484	0.777134	0.629011		0.260837
O75116;Q13464	ROCK1_HUMAN;ROCK2_HUMAN	ROCK1;ROCK2	Rho-associated protein kinase 2	16734100	15385900	14974300	16165500	14926100	13747500	14005800	13941700	14084500	15036300	15347200	14558900	14345500	13472500	13698600		15		23.9963	23.8751	23.836	23.9464	23.8313	23.7127	23.7395	23.7329	23.7476	23.8419	23.8715	23.7954	23.7741	23.6835	23.7075		23.9025	23.8301	23.74	23.8137	23.7217		0.676679	0.0154029	0.347895	0.479378		0.432529
O75122	CLAP2_HUMAN	CLASP2	CLIP-associating protein 2	4415820	4023280	4108690	5037720	4294090	4221600	4974000	4626550	4195870	4264350	4226150	3127680	4933290	3626600	4362850		15		22.0742	21.9399	21.9702	22.2643	22.0339	22.0094	22.246	22.1415	22.0005	22.0239	22.0109	21.5767	22.2341	21.7902	22.0568		21.9948	22.1025	22.1293	21.9406	22.027		0.401037	0.492953	0.142278	0.180787		0.301224
O75122-3	CLAP2_HUMAN	CLASP2	Isoform 3 of CLIP-associating protein 2	5847900	6427690	6208930	6281980	6205280	6180550	6357500	6427210	5895790	6222890	5165790	6384740	5492620	5769790	5753460		15		22.4795	22.6159	22.5659	22.5828	22.5651	22.5593	22.6	22.6158	22.4913	22.5692	22.3006	22.6062	22.3891	22.4601	22.456		22.5538	22.5691	22.569	22.4319	22.435		0.0610105	0.982484	0.292231	0.500781		0.724592
O75122-3;O75122	CLAP2_HUMAN	CLASP2	CLIP-associating protein 2	12410000	13083100	12270000	10986100	12112800	12313900	12462200	12925200	12327900	12301700	12151100	11819000	12445400	12941000	12092500		15		23.565	23.6412	23.5486	23.3892	23.53	23.5538	23.5711	23.6237	23.5554	23.5524	23.5346	23.4946	23.5691	23.6254	23.5276		23.5849	23.491	23.5834	23.5328	23.5741		0.471284	0.687673	0.527745	0.99397		0.185086
O75127	PTCD1_HUMAN	PTCD1	Pentatricopeptide repeat-containing protein 1, mitochondrial	5231900	5181980	5165250	4935510	5335690	4914140	4827800	5139380	5154480	4860400	5193900	5445660	4675320	5073710	4931820		15		22.3189	22.3051	22.3004	22.2348	22.3472	22.2285	22.2029	22.2932	22.2974	22.2126	22.3084	22.3767	22.1566	22.2746	22.2337		22.3081	22.2702	22.2645	22.2806	22.2216		0.04061	0.0629587	0.0268919	0.0502779		0.385293
O75131	CPNE3_HUMAN	CPNE3	Copine-3	36430500	37254900	37991300	33427800	37384300	37610400	36109000	36890300	37254400	34917200	33768500	38591600	35380600	38567900	37975300		15		25.1186	25.1509	25.1792	24.9945	25.1559	25.1646	25.1059	25.1367	25.1509	25.0574	25.0092	25.2018	25.0765	25.2009	25.1786		25.1496	25.105	25.1312	25.0958	25.152		0.18175	0.733119	0.167338	0.344856		0.485309
O75131;Q86YQ8;Q96A23;Q96FN4;Q8IYJ1;Q9UBL6;Q9UBL6-2;Q9HCH3	CPNE2_HUMAN;CPNE3_HUMAN;CPNE4_HUMAN;CPNE5_HUMAN;CPNE7_HUMAN;CPNE8_HUMAN;CPNE9_HUMAN	CPNE2;CPNE3;CPNE4;CPNE5;CPNE7;CPNE8;CPNE9	Copine-3	44993100	47515600	48358100	49222700	47272400	49107700	43943500	43211400	47349200	45384200	44322700	48333800	45771700	43924000	44562000		15		25.4232	25.5019	25.5273	25.5528	25.4945	25.5494	25.3891	25.3649	25.4968	25.4357	25.4015	25.5265	25.448	25.3885	25.4093		25.4841	25.5323	25.417	25.4587	25.4153		0.533932	0.747609	0.827264	0.472242		0.258639
O75143;O75143-2;O75143-5	ATG13_HUMAN	ATG13	Autophagy-related protein 13	1357570	1386820	1171190	1145980	1233620	1384030	1156460	1291560	1159900	1197920	1106390	1159940	1142350	1140020	1011800		15		20.3726	20.4033	20.1595	20.1282	20.2345	20.4004	20.1413	20.3007	20.1456	20.1921	20.0774	20.1456	20.1236	20.1206	19.9485		20.3118	20.2544	20.1958	20.1155	20.0642		0.96701	0.637452	0.317486	0.726107		0.629661
O75145	LIPA3_HUMAN	PPFIA3	Liprin-alpha-3	2212770	2280100	2207690		1995480	2229760	2132080	2210540		2157090	2123430	2108350	2432520	2336700	2124810		13		21.0774	21.1207	21.0741		20.9283	21.0885	21.0238	21.076		21.0407	21.018	21.0077	21.214	21.156	21.0189		21.0907	21.0084	21.0499	21.0799	21.1297		0.0975975	0.583295	0.593314	0.125957		0.280759
O75146	HIP1R_HUMAN	HIP1R	Huntingtin-interacting protein 1-related protein	1144210						779192		1342250		911716						4		20.1259						19.5716		20.3562		19.7982						20.1259	#DIV/0!	19.9639	19.7982	#DIV/0!		#DIV/0!	#DIV/0!	#DIV/0!	#DIV/0!		#DIV/0!
O75146;O75146-2	HIP1R_HUMAN	HIP1R	Huntingtin-interacting protein 1-related protein	4659740	4693120	4992990	4056400	4747500	4591410	4556760	4568660	3979410	5143350	4693010	4500440	4780960	4242700	4025770		15		22.1518	22.1621	22.2515	21.9518	22.1787	22.1305	22.1196	22.1233	21.9241	22.2943	22.1621	22.1016	22.1889	22.0166	21.9408		22.1885	22.087	22.0557	22.1509	22.0488		0.347207	0.375744	0.472625	0.313503		0.252466
O75147;O75147-1;O75147-4	OBSL1_HUMAN	OBSL1	Obscurin-like protein 1	3435440	3584720	3553870	3123540	3776630	3516420	2156190	1566590	1761360	2713850	2289220	2681770	1315410	1139010	1293100		15		21.7121	21.7734	21.761	21.5748	21.8487	21.7457	21.0401	20.5792	20.7483	21.3719	21.1264	21.3548	20.3271	20.1193	20.3024		21.7488	21.723	20.7892	20.9361	20.2496		0.104189	0.0379755	0.106082	0.151038		0.769013
O75150;O75150-4	BRE1B_HUMAN	RNF40	E3 ubiquitin-protein ligase BRE1B	12452500	11506900	12202500	12506000	13097800	12234300	10796900	11985200	10670600	11511800	10380000	10891500	11245700	10182900	10034200		15		23.5699	23.456	23.5407	23.5761	23.6428	23.5444	23.3641	23.5148	23.3471	23.4566	23.3073	23.3767	23.4229	23.2796	23.2584		23.5222	23.5878	23.4087	23.369	23.3203		0.837504	0.582891	0.770901	0.608792		0.217117
O75150;O75150-4;O75150-3	BRE1B_HUMAN	RNF40	E3 ubiquitin-protein ligase BRE1B	22790100	21710600	22805200	21110800	22535200	22828200	21032000	20519800	20770500	21070700	20669700	22434400	18151800	18974700	19719700		15		24.4419	24.3719	24.4429	24.3315	24.4257	24.4443	24.3261	24.2905	24.308	24.3287	24.301	24.4192	24.1136	24.1776	24.2331		24.4189	24.4005	24.3082	24.2779	24.1748		0.623243	0.32071	0.60482	0.63293		0.68462
O75151	PHF2_HUMAN	PHF2	Lysine-specific demethylase PHF2	3704380	2940810	3672100	5020510	3694710	3900740	3790400	3070740	4086940	3972090	3550860	3488560	4346810	4047290	3717930		15		21.8208	21.4878	21.8082	22.2594	21.817	21.8953	21.8539	21.5502	21.9626	21.9215	21.7597	21.7342	22.0515	21.9485	21.8261		21.7056	21.9906	21.7889	21.8485	21.942		0.779837	0.876054	0.449056	0.526876		0.177756
O75151;Q9UPP1;Q9UPP1-2	PHF2_HUMAN;PHF8_HUMAN	PHF2;PHF8	Lysine-specific demethylase PHF2	10033400	8153640	8725560	11969000	10375400		10224900	6476340	8525770	9333870		7314540	10007100	8703460	7852330		13		23.2583	22.959	23.0568	23.5128	23.3067		23.2856	22.6267	23.0234	23.154		22.8023	23.2545	23.0532	22.9047		23.0914	23.4097	22.9786	23.0284	23.0708		0.880642	0.349406	0.489491	0.860706		0.103148
O75152	ZC11A_HUMAN	ZC3H11A	Zinc finger CCCH domain-containing protein 11A	11777800	12668800	12653000	12115100	12270000	12057000	11161500	12049200	11546400	11830900	11934800	11878200	10666100	10872800	11043000		15		23.4896	23.5948	23.593	23.5303	23.5486	23.5234	23.412	23.5224	23.4609	23.4961	23.5087	23.5018	23.3465	23.3742	23.3966		23.5591	23.5341	23.4651	23.4523	23.3725		0.0897247	0.915216	0.0217493	0.295863		0.52094
O75153	CLU_HUMAN	CLUH	Clustered mitochondria protein homolog	20138200	19872300	19619400	18052400	18462800	19346400	19331600	19185000	18464500	19658400	20226200	20687100	17549500	17594000	16535200		15		24.2634	24.2443	24.2258	24.1057	24.1381	24.2056	24.2045	24.1935	24.1383	24.2286	24.2697	24.3022	24.0649	24.0686	23.979		24.2445	24.1498	24.1787	24.2123	24.0375		0.240303	0.439424	0.413566	0.242592		0.0391738
O75153;Q9Y5I4	CLU_HUMAN;PCDC2_HUMAN	CLUH;PCDHAC2	Clustered mitochondria protein homolog	6856330	6683830	6957470	5866590	5400560	5639080	5055700	5676710	6454080	6206170	7340760	7730630	5121760		5343110		14		22.709	22.6722	22.7301	22.4841	22.3647	22.427	22.2695	22.4366	22.6218	22.5653	22.8075	22.8822	22.2882		22.3492		22.7038	22.4253	22.4426	22.6593	22.3187		0.387822	0.0537769	0.0606407	0.557094		0.00191948
O75155;O75155-2	CAND2_HUMAN	CAND2	Cullin-associated NEDD8-dissociated protein 2	7188360	7210280	7075070	6210530	6921940	7221790	7326630	7235790	7452070	7179660	7330050	7827900	7532880	7771350	7406810		15		22.7772	22.7816	22.7543	22.5663	22.7227	22.7839	22.8047	22.7867	22.8292	22.7755	22.8054	22.9002	22.8448	22.8897	22.8204		22.7711	22.691	22.8069	22.8501	22.8516		0.0335697	0.642052	0.096571	0.296332		0.287713
O75157	T22D2_HUMAN	TSC22D2	TSC22 domain family protein 2	8167810	9620640	8407240	8918180	8400340	8541160	8044290	7759360	7395490	8647330	9089590	7507560	7742770	8133300	7751240		15		22.9615	23.1977	23.0032	23.0883	23.002	23.026	22.9395	22.8875	22.8182	23.0438	23.1158	22.8399	22.8844	22.9554	22.886		23.0541	23.0388	22.8818	22.9467	22.9086		0.22202	0.378077	0.873921	0.187442		0.851965
O75165	DJC13_HUMAN	DNAJC13	DnaJ homolog subfamily C member 13	9635780	8922420	9091200	8990670	8340800	8796700	9438010	9027240	8985000	9563030	8985000	9211970	9629180	9181840	9056250		15		23.2	23.089	23.116	23.1	22.9918	23.0685	23.1701	23.1059	23.0991	23.189	23.0991	23.1351	23.199	23.1304	23.1105		23.135	23.0534	23.125	23.1444	23.1466		0.961552	0.628369	0.759434	0.783445		0.153296
O75175	CNOT3_HUMAN	CNOT3	CCR4-NOT transcription complex subunit 3	9561170	9612800	9439480	8259360	8196220	9589840	8637840	9686920	9287800	8928020	9535340	9695620	8454780	8536130	8827840		15		23.1888	23.1965	23.1703	22.9776	22.9665	23.1931	23.0422	23.2076	23.1469	23.0899	23.1849	23.2089	23.0113	23.0252	23.0736		23.1852	23.0457	23.1323	23.135	23.0367		0.0220455	0.0506487	0.0878234	0.290427		0.133177
O75177	CREST_HUMAN	SS18L1	Calcium-responsive transactivator		1066970			1169350	838291				869255	1124640			1093290			6			20.0251			20.1573	19.6771				19.7294	20.101			20.0602			20.0251	19.9172	#DIV/0!	20.101	20.0602		#DIV/0!	#DIV/0!	#DIV/0!	#DIV/0!		#DIV/0!
O75179;O75179-2;O75179-7;O75179-6	ANR17_HUMAN	ANKRD17	Ankyrin repeat domain-containing protein 17	8032580	8833370	8546560	7917380	8647040	7964430	7342170	7830690	7999040	8356920	8873860	8599900	6913090	6432600	6712150		15		22.9374	23.0745	23.0269	22.9166	23.0438	22.9251	22.8078	22.9007	22.9314	22.9945	23.0811	23.0359	22.7209	22.617	22.6783		23.013	22.9618	22.88	22.946	22.6721		0.97892	0.921924	0.558181	0.720743		0.423761
O75179;O75179-2;O75179-7;O75179-6;Q8IWZ3;Q8IWZ3-4	ANKH1_HUMAN;ANR17_HUMAN	ANKHD1;ANKRD17	Ankyrin repeat domain-containing protein 17	10289200	10301500	10172100	9213310	10101900	9387550	9126690	8867350	8593130	10056600	10235800	10298300	8380180	7789350	8773180		15		23.2946	23.2964	23.2781	23.1353	23.2681	23.1623	23.1217	23.0801	23.0348	23.2616	23.2871	23.2959	22.9985	22.8931	23.0647		23.2897	23.1886	23.0788	23.1939	22.9854		0.0403091	0.101843	0.484915	0.0267059		0.0689761
O75182;O75182-2	SIN3B_HUMAN	SIN3B	Paired amphipathic helix protein Sin3b	3905450	3512400	3885250	4569970	3765340	3572860	3920000	3323720	3575770	3679170	3293950	3224850	3724070	3302140	3327150		15		21.8971	21.744	21.8896	22.1238	21.8443	21.7686	21.9024	21.6644	21.7698	21.8109	21.6514	21.6208	21.8284	21.655	21.6659		21.8436	21.9122	21.7789	21.7002	21.7164		0.350881	0.686895	0.833112	0.881645		0.594445
O75190;O75190-2;O75190-3	DNJB6_HUMAN	DNAJB6	DnaJ homolog subfamily B member 6	19293400	20229100	20262400	19528300	19621600	20392000	18774300	18285700	18259300	19351300	18046900	19403800	15662500	16786000	16381200		15		24.2016	24.2699	24.2723	24.2191	24.2259	24.2815	24.1623	24.1242	24.1221	24.2059	24.1052	24.2098	23.9008	24.0008	23.9655		24.2479	24.2422	24.1362	24.072	23.9557		0.841995	0.480899	0.628824	0.770969		0.858819
O75208	COQ9_HUMAN	COQ9	Ubiquinone biosynthesis protein COQ9, mitochondrial	5828370	6634210	5547440	5458190	5589230	5571940	5150320	5786280	5366140	5516020	5567060	5404680	5354610	5996270	5519460		15		22.4747	22.6615	22.4034	22.38	22.4142	22.4097	22.2962	22.4642	22.3555	22.3952	22.4085	22.3658	22.3524	22.5156	22.3961		22.5132	22.4013	22.372	22.3755	22.4214		0.0382215	0.580071	0.0523595	0.573566		0.223389
O75223	GGCT_HUMAN	GGCT	Gamma-glutamylcyclotransferase	18710000	22321900	21312400	19307300	20476700	20889900	19755800	25033100	21698900	20262200	22691200	21632700	19887700	22255400	22463100		15		24.1573	24.412	24.3452	24.2026	24.2875	24.3163	24.2358	24.5773	24.3711	24.2723	24.4356	24.3667	24.2454	24.4077	24.4211		24.3048	24.2688	24.3947	24.3492	24.358		0.333671	0.741584	0.556687	0.708444		0.688572
O75251;O75251-2	NDUS7_HUMAN	NDUFS7	NADH dehydrogenase [ubiquinone] iron-sulfur protein 7, mitochondrial	43903500	46858600	44865400	46271000	45859400	45161200	44604200	46579200	45855200	42657800	41563700	43937900	45646900	48519700	44606200		15		25.3878	25.4818	25.4191	25.4636	25.4507	25.4286	25.4107	25.4732	25.4506	25.3463	25.3088	25.389	25.444	25.5321	25.4107		25.4296	25.4476	25.4448	25.3806	25.4623		0.240998	0.608563	0.824936	0.736393		0.573188
O75306;O75306-2	NDUS2_HUMAN	NDUFS2	NADH dehydrogenase [ubiquinone] iron-sulfur protein 2, mitochondrial	71393100	69376200	67956500	68707600	75482000	68851500	68287800	72453700	69129100	67064600	68011500	76121000	72415400	81598400	74160000		15		26.0893	26.0479	26.0181	26.034	26.1696	26.037	26.0251	26.1106	26.0428	25.999	26.0193	26.1818	26.1098	26.282	26.1441		26.0518	26.0802	26.0595	26.1036	26.1787		0.351006	0.77158	0.22583	0.266466		0.594902
O75312	ZPR1_HUMAN	ZPR1	Zinc finger protein ZPR1	15358400	15264500	15602400	13550500	14420100	14965400	14005000	16126200	15280300	13553200	14224300	13789100	13375000	14020100	13776000		15		23.8725	23.8637	23.8953	23.6918	23.7816	23.8351	23.7394	23.9429	23.8652	23.6921	23.7619	23.717	23.673	23.741	23.7157		23.8772	23.7695	23.8492	23.7173	23.7099		0.0964281	0.0491402	0.350762	0.36752		0.0658987
O75319;O75319-1	DUS11_HUMAN	DUSP11	RNA/RNP complex-1-interacting phosphatase	3261560	3504910	3011340		4206300	3161620	3353480	3110040	3432720	3363550		2848290	3168500	2496430	3345590		13		21.6371	21.7409	21.522		22.0041	21.5922	21.6772	21.5685	21.7109	21.6816		21.4417	21.5954	21.2514	21.6738		21.6334	21.7982	21.6522	21.5185	21.5069		0.23422	0.631772	0.523154	0.384085		0.413057
O75323	NIPS2_HUMAN	NIPSNAP2	Protein NipSnap homolog 2	27712300	25678600	26044200	27717400	28939800	29706800	29065300	28071400	28647100	27958000	26639900	27789100	30661300	31347800	31099500		15		24.724	24.6141	24.6345	24.7243	24.7866	24.8243	24.7928	24.7426	24.7719	24.7368	24.6671	24.728	24.8699	24.9019	24.8904		24.6575	24.7784	24.7691	24.755	24.8874		0.854094	0.313403	0.592566	0.142194		0.0535954
O75340	PDCD6_HUMAN	PDCD6	Programmed cell death protein 6	39691900	35309700	37129900	41410200	39456000	37539400	37880500	36899000	38369600	31812200	29910900	33857600	36759600	39205800	37952200		15		25.2423	25.0736	25.1461	25.3035	25.2337	25.1619	25.175	25.1371	25.1935	24.9231	24.8342	25.013	25.1316	25.2246	25.1777		25.154	25.233	25.1685	24.9929	25.178		0.822908	0.206634	0.945619	0.463055		0.282553
O75347	TBCA_HUMAN	TBCA	Tubulin-specific chaperone A	55897400	60316300	59008500	40721200	47867500	60939000	53845800	67898200	71371300	57620100	61420300	59344800	50586000	52086000	52237400		15		25.7363	25.846	25.8144	25.2793	25.5125	25.8609	25.6823	26.0169	26.0888	25.7801	25.8722	25.8226	25.5922	25.6344	25.6386		25.7989	25.5509	25.9293	25.7624	25.6217		0.0718578	0.127064	0.79964	0.341389		0.222989
O75348	VATG1_HUMAN	ATP6V1G1	V-type proton ATPase subunit G 1	28280600	30355400	27678400	25127600	23983300	27525200	24336800	28627600	27685200	27256900	26919700	29342900	23110200	25083700	25646500		15		24.7533	24.8554	24.7223	24.5828	24.5155	24.7142	24.5366	24.7709	24.7226	24.7001	24.6822	24.8065	24.462	24.5802	24.6123		24.777	24.6042	24.6767	24.6502	24.5515		0.644367	0.481856	0.96385	0.873578		0.0713478
O75348;O95670;O95670-2	VATG1_HUMAN;VATG2_HUMAN	ATP6V1G1;ATP6V1G2	V-type proton ATPase subunit G 1	10382400	11442500	10931200	13525200	10499700	11880900	11478100	10962500	10467200	11463900	8939810	9644200	9344910	7866440	10902300		15		23.3076	23.4479	23.3819	23.6891	23.3238	23.5021	23.4524	23.3861	23.3194	23.4506	23.0918	23.2012	23.1557	22.9073	23.3781		23.3792	23.505	23.3859	23.1496	23.1471		0.257193	0.946358	0.254235	0.163038		0.327614
O75351	VPS4B_HUMAN	VPS4B	Vacuolar protein sorting-associated protein 4B	26467200	24785300	23179100	23377500	23593000	24235200	25232500	23045300	22180400	24176200	23380600	23565000	22889300	19897900	20569400		15		24.6577	24.563	24.4663	24.4786	24.4919	24.5306	24.5888	24.458	24.4028	24.5271	24.4788	24.4901	24.4482	24.2461	24.294		24.5623	24.5004	24.4832	24.4724	24.3294		0.147628	0.99827	0.130133	0.901934		0.341069
O75351;Q9UN37	VPS4A_HUMAN;VPS4B_HUMAN	VPS4A;VPS4B	Vacuolar protein sorting-associated protein 4B	36932700	35819800	35604500	36117700	33020600	35235300	34554400	33873800	34791500	34765900	34706500	33741200	34304900	30682100	31942500		15		25.1384	25.0943	25.0856	25.1062	24.9769	25.0705	25.0424	25.0137	25.0522	25.0512	25.0487	25.008	25.0319	24.8709	24.929		25.1061	25.0512	25.0361	25.0295	24.9439		0.304917	0.666705	0.845222	0.215427		0.260399
O75352	MPU1_HUMAN	MPDU1	Mannose-P-dolichol utilization defect 1 protein	56142500	53062900	57888900	67049900	59078300	53563000	53834700	47542900	58545600	56678800	47385600	52769500	60275500	54425100	52872600		15		25.7426	25.6612	25.7868	25.9987	25.8161	25.6747	25.682	25.5027	25.8031	25.7563	25.4979	25.6532	25.8451	25.6978	25.656		25.7302	25.8299	25.6626	25.6654	25.733		0.266599	0.301819	0.386995	0.582993		0.37846
O75367-1;O75367-3	H2AY_HUMAN	MACROH2A1	Isoform 2 of Core histone macro-H2A.1	160602000	125858000	182165000	240699000	190626000	148005000	209415000	106015000	152490000	134321000	130498000	164954000	150224000	140482000	219833000		15		27.2589	26.9072	27.4407	27.8427	27.5062	27.1411	27.6418	26.6597	27.1841	27.0011	26.9595	27.2975	27.1625	27.0658	27.7118		27.2023	27.4966	27.1619	27.1398	27.3134		0.747931	0.466902	0.631943	0.754527		0.314344
O75367-1;O75367-3;O75367	H2AY_HUMAN	MACROH2A1	Core histone macro-H2A.1	392035000	303285000	422917000	579552000	455567000	419668000	486546000	360028000	470835000	397878000	304671000	425950000	479165000	574422000	563383000		15		28.5464	28.1761	28.6558	29.1104	28.7631	28.6447	28.858	28.4235	28.8106	28.5678	28.1827	28.6661	28.8359	29.0975	29.0695		28.4594	28.8394	28.6974	28.5616	29.001		0.962065	0.946745	0.983843	0.492174		0.1324
O75367-1;O75367-3;Q9P0M6;O75367	H2AW_HUMAN;H2AY_HUMAN	MACROH2A1;MACROH2A2	Core histone macro-H2A.1	639097000	457171000	767619000	807622000	587144000	530131000	430882000	528429000	767688000	588068000	482257000	935996000	614347000	1049280000	845644000		15		29.2515	28.7682	29.5158	29.5891	29.1291	28.9818	28.6827	28.9771	29.5159	29.1314	28.8452	29.8019	29.1945	29.9668	29.6555		29.1785	29.2333	29.0586	29.2805	29.6056		0.822259	0.892016	0.746964	0.975476		0.856854
O75368	SH3L1_HUMAN	SH3BGRL	Adapter SH3BGRL	42875200	44287000	41778500	43114200	44413900	44980900	43985800	50973000	41515300	41341300	43592700	45241100	39453600	44577700	44352700		15		25.3536	25.4004	25.3163	25.3617	25.4045	25.4228	25.3905	25.6032	25.3071	25.3011	25.3776	25.4311	25.2337	25.4098	25.4025		25.3568	25.3963	25.4336	25.3475	25.3487		0.713406	0.141623	0.587389	0.3034		0.262174
O75369;O75369-2;O75369-8;O75369-9	FLNB_HUMAN	FLNB	Filamin-B	26595800	26807200	27067500	24352300	25987000	26854400	26236500	27550600	27485100	26601900	27195800	27859700	26760800	26674100	27130100		15		24.6647	24.6761	24.6901	24.5376	24.6313	24.6787	24.6451	24.7156	24.7121	24.665	24.6969	24.7317	24.6736	24.6689	24.6934		24.677	24.6158	24.6909	24.7007	24.6786		0.0606835	0.185279	0.25357	0.978364		0.220191
O75369;O75369-2;O75369-8;O75369-9;Q14315;Q14315-2	FLNB_HUMAN;FLNC_HUMAN	FLNB;FLNC	Filamin-B	13760200	14485400	15488100	12525600	13417800	14273300	14602900	15521100	15816400	14759800	14770600	15510500	14748600	13893600	15494200		15		23.714	23.7881	23.8847	23.5784	23.6776	23.7668	23.7998	23.8877	23.9149	23.8152	23.8162	23.8867	23.8141	23.7279	23.8852		23.7956	23.6743	23.8675	23.839	23.8091		0.903592	0.662057	0.373693	0.917363		0.174228
O75376	NCOR1_HUMAN	NCOR1	Nuclear receptor corepressor 1	4728550	4632450	4602160	3988400	4515760	4040670	3483020	4359150	3907230	4191330	4138380	3743600	3292580	3707270	3612830		15		22.173	22.1433	22.1339	21.9274	22.1065	21.9462	21.7319	22.0556	21.8977	21.999	21.9806	21.836	21.6508	21.8219	21.7847		22.1501	21.9934	21.8951	21.8225	21.7525		0.0822489	0.0312427	0.0991685	0.0976426		0.0541358
O75379;O75379-2	VAMP4_HUMAN	VAMP4	Vesicle-associated membrane protein 4	2179920	2210410	2383270		2552510	2359640	2176250	2482080	1717440	1740930		2284840	2242290	1704700	2445580		13		21.0558	21.0759	21.1845		21.2835	21.1701	21.0534	21.2431	20.7118	20.7314		21.1237	21.0965	20.7011	21.2217		21.1054	21.2268	21.0028	21.1101	21.0065		0.733096	0.124034	0.114056	0.121876		0.166252
O75380	NDUS6_HUMAN	NDUFS6	NADH dehydrogenase [ubiquinone] iron-sulfur protein 6, mitochondrial	10218000	11134800	10705800	10155700	12165500	11439100	10935500	11114800	10308800	9386330	10624500	10781400	11044200	10117700	11345800		15		23.2846	23.4086	23.3519	23.2758	23.5363	23.4475	23.3825	23.406	23.2974	23.1621	23.3409	23.362	23.3968	23.2704	23.4357		23.3484	23.4198	23.362	23.3666	23.3676		0.360095	0.91777	0.484034	0.680473		0.44485
O75381	PEX14_HUMAN	PEX14	Peroxisomal membrane protein PEX14	1540120	1671790	1580320	1293920	1774270	1632650	1638290	1243260	1123240	1458830	1349510	1369460	1010060	1404960	1652750		15		20.5546	20.673	20.5918	20.3033	20.7588	20.6388	20.6438	20.2457	20.0992	20.4764	20.364	20.3852	19.946	20.4221	20.6564		20.6065	20.567	20.3296	20.2317	20.3415		0.123344	0.088198	0.986544	0.0543847		0.792906
O75390	CISY_HUMAN	CS	Citrate synthase, mitochondrial	156305000	159723000	161071000	147396000	169298000	171842000	178450000	177189000	142834000	150546000	147105000	184771000	174965000	193156000	189110000		15		27.2198	27.251	27.2631	27.1351	27.335	27.3565	27.4109	27.4007	27.0898	27.1656	27.1323	27.4612	27.3825	27.5252	27.4947		27.2446	27.2755	27.3005	27.3253	27.4674		0.0648926	0.029551	0.0300437	0.162643		0.688485
O75391	SPAG7_HUMAN	SPAG7	Sperm-associated antigen 7	12639600	12926700	13404000	13600300	13312800	13276400	11909100	12820900	12873800	12241400	12021900	10618500	11905100	10490500	10961600		15		23.5914	23.6239	23.6762	23.6971	23.6663	23.6624	23.5056	23.612	23.6179	23.5453	23.5192	23.3401	23.5051	23.3226	23.386		23.6305	23.6753	23.5785	23.4548	23.4045		0.331114	0.62726	0.255484	0.350948		0.172731
O75394	RM33_HUMAN	MRPL33	Large ribosomal subunit protein bL33m	6305670	6489840	6041920	6193080	5304600	6608440	5508380	6204790	6235570	5602050	7326130	6254860	4915850	6742540	6442360		15		22.5882	22.6298	22.5266	22.5622	22.3388	22.6559	22.3932	22.565	22.5721	22.4175	22.8046	22.5765	22.229	22.6849	22.6192		22.5815	22.519	22.5101	22.5367	22.511		0.184395	0.416093	0.132912	0.0849931		0.560759
O75396	SC22B_HUMAN	SEC22B	Vesicle-trafficking protein SEC22b	37764100	35056000	38158000	45613400	40787500	40064300	40086200	38926300	41011100	37518900	35649600	39771300	40628000	42399700	42087700		15		25.1705	25.0632	25.1855	25.443	25.2816	25.2558	25.2566	25.2142	25.2895	25.1611	25.0874	25.2452	25.276	25.3376	25.3269		25.1397	25.3268	25.2535	25.2029	25.3135		0.604161	0.484631	0.832971	0.391369		0.0558565
O75400-3	PR40A_HUMAN	PRPF40A	Isoform 3 of Pre-mRNA-processing factor 40 homolog A	7098210	8146390	7067570	6685630	8467570	6880110	6440910	7094920	6655080	7488340	6947910	5680110	6574520	7013390	6452860		15		22.759	22.9577	22.7528	22.6726	23.0135	22.714	22.6188	22.7584	22.666	22.8362	22.7281	22.4375	22.6485	22.7417	22.6215		22.8232	22.8	22.6811	22.6047	22.6705		0.563902	0.540847	0.484306	0.452795		0.864076
O75400-3;O75400;O75400-2	PR40A_HUMAN	PRPF40A	Pre-mRNA-processing factor 40 homolog A	30670700	29245400	29166400	29806600	31217500	28774000	30429600	28767100	29543100	31352300	31006200	32084800	30126400	32704100	30116200		15		24.8704	24.8017	24.7978	24.8291	24.8959	24.7783	24.859	24.7779	24.8163	24.9021	24.8861	24.9354	24.8445	24.963	24.844		24.8233	24.8344	24.8177	24.8887	24.8838		0.647613	0.993542	0.551072	0.523621		0.801462
O75400-3;O75400;O75400-2;Q6NWY9;Q6NWY9-2;Q6NWY9-3	PR40A_HUMAN;PR40B_HUMAN	PRPF40A;PRPF40B	Pre-mRNA-processing factor 40 homolog A	4671180	3588000	3129190	1330500	4512550	2786670	2695270	4351840	3201670	3253530	4650780	6867410	2569250	5789090	4932470		15		22.1554	21.7747	21.5774	20.3435	22.1055	21.4101	21.362	22.0532	21.6104	21.6336	22.149	22.7113	21.2929	22.4649	22.2339		21.8358	21.2864	21.6752	22.0511	21.9972		0.197538	0.826382	0.45805	0.365979		0.366254
O75414	NDK6_HUMAN	NME6	Nucleoside diphosphate kinase 6	6287070		6677510	6912150		7158570	5784170		7312740	6358300		7264610			8284600		9		22.584		22.6709	22.7207		22.7712	22.4637		22.802	22.6002		22.7925			22.982		22.6274	22.746	22.6328	22.7925	22.982		0.670529	0.320216	0.540664	#DIV/0!		0.142393
O75419;O75419-3	CDC45_HUMAN	CDC45	Cell division control protein 45 homolog	10142400	9923720	10458500	10606100	9851610	10291700	9409530	9545070	9908920	9717600	9608240	9693110	9413280	8910800	8962290		15		23.2739	23.2424	23.3182	23.3384	23.2319	23.295	23.1657	23.1863	23.2403	23.2122	23.1958	23.2085	23.1663	23.0871	23.0954		23.2782	23.2884	23.1974	23.1902	23.1163		0.671104	0.987414	0.0966282	0.866905		0.800097
O75431	MTX2_HUMAN	MTX2	Metaxin-2	13709100	13576900	14969800	13604300	15322400	15327900	16096600	15443900	15671700	15870400	13860200	15073900	16545000	17089900	15594300		15		23.7086	23.6947	23.8356	23.6976	23.8691	23.8697	23.9403	23.8805	23.9017	23.9198	23.7244	23.8455	23.9799	24.0266	23.8945		23.7463	23.8121	23.9075	23.85	23.967		0.759492	0.264146	0.765078	0.853766		0.416518
O75436	VP26A_HUMAN	VPS26A	Vacuolar protein sorting-associated protein 26A	43421700	46175000	43928600	43235300	42772400	42824100	41602000	45807600	43083300	44950000	47730300	46769000	41036400	44673500	43356600		15		25.3719	25.4606	25.3887	25.3657	25.3502	25.3519	25.3101	25.4491	25.3606	25.4218	25.5084	25.479	25.2904	25.4129	25.3697		25.4071	25.3559	25.3733	25.426	25.3577		0.0631284	0.61974	0.932269	0.730225		0.138117
O75436;Q4G0F5	VP26A_HUMAN;VP26B_HUMAN	VPS26A;VPS26B	Vacuolar protein sorting-associated protein 26A	5940730	4946250	6641930	4220870	3930880	4577280	3367810	5964210	4417960	5086980	6168230	6290620	4197290	6279970	4973310		15		22.5022	22.2379	22.6632	22.0091	21.9064	22.1261	21.6834	22.5079	22.0749	22.2784	22.5564	22.5848	22.001	22.5823	22.2458		22.4678	22.0139	22.0887	22.3807	22.2764		0.415165	0.426477	0.766772	0.702348		0.0310998
O75438	NDUB1_HUMAN	NDUFB1	NADH dehydrogenase [ubiquinone] 1 beta subcomplex subunit 1	9429880	11952600	9250690	5256550	8581180	12565000	9456300	8842290	9531180	7720550	7446650	12411200	6543250	8572500	12362100		15		23.1688	23.5108	23.1411	22.3257	23.0327	23.5829	23.1728	23.076	23.1842	22.8803	22.8282	23.5651	22.6416	23.0313	23.5594		23.2736	22.9804	23.1444	23.0116	23.0774		0.192909	0.154009	0.400866	0.333075		0.486496
O75439	MPPB_HUMAN	PMPCB	Mitochondrial-processing peptidase subunit beta	25479900	26001700	26090400	25802600	26069300	25883600	24775000	25688800	26346100	23542600	25183200	27890100	24732400	25591000	25974500		15		24.6029	24.6321	24.637	24.621	24.6358	24.6255	24.5624	24.6146	24.6511	24.4888	24.586	24.7332	24.5599	24.6091	24.6306		24.624	24.6275	24.6094	24.6264	24.5999		0.289902	0.292882	0.0440281	0.412219		0.778214
O75448;O75448-2	MED24_HUMAN	MED24	Mediator of RNA polymerase II transcription subunit 24	4962860	5035570	5164400	4720920	5105760	4692280	4441160	4655960	4567820	4727620	5140140	4873980	4344300	4459510	4361200		15		22.2427	22.2637	22.3002	22.1706	22.2837	22.1619	22.0825	22.1506	22.1231	22.1727	22.2934	22.2167	22.0507	22.0885	22.0563		22.2689	22.2054	22.1187	22.1869	22.0651		0.309227	0.836351	0.369124	0.659299		0.211019
O75449	KTNA1_HUMAN	KATNA1	Katanin p60 ATPase-containing subunit A1	5215890	4831850	5493180	5546720	5658090	5257860	4949240	5475050	5695030	5443010	5792910	5464650	5685980	5357240	5462880		15		22.3145	22.2041	22.3892	22.4032	22.4319	22.326	22.2388	22.3844	22.4413	22.376	22.4659	22.3817	22.439	22.3531	22.3812		22.3026	22.387	22.3548	22.4288	22.3911		0.513761	0.885538	0.452202	0.362429		0.247165
O75449;Q9BW62	KATL1_HUMAN;KTNA1_HUMAN	KATNA1;KATNAL1	Katanin p60 ATPase-containing subunit A1	4468730	4353240	4186100	4949040	4269670	4067690	4363940	4577070	4264010	4576710	4344980	4330110	4778070	4337130	4519130		15		22.0914	22.0537	21.9972	22.2387	22.0257	21.9558	22.0572	22.126	22.0238	22.1259	22.0509	22.046	22.188	22.0483	22.1076		22.0474	22.0734	22.069	22.095	22.1146		0.187756	0.906199	0.942303	0.628099		0.785819
O75467;Q6AW86	Z324A_HUMAN;Z324B_HUMAN	ZNF324;ZNF324B	Zinc finger protein 324A	141756000	126577000	111717000	123729000	108915000	108177000	114900000	128395000	104852000	110085000	121465000	102685000	112352000	101704000	98544900		15		27.0788	26.9154	26.7353	26.8826	26.6986	26.6888	26.7758	26.936	26.6438	26.714	26.856	26.6137	26.7435	26.5998	26.5543		26.9098	26.7567	26.7852	26.7377	26.6325		0.575007	0.840711	0.668377	0.496371		0.262503
O75475	PSIP1_HUMAN	PSIP1	PC4 and SFRS1-interacting protein	72274400	67119000	74302800	103974000	80360200	77549100	86255500	68093500	82370200	75627300	68892100	70392600	79540500	81317900	79582200		15		26.107	26.0002	26.1469	26.6316	26.26	26.2086	26.3621	26.021	26.2956	26.1724	26.0378	26.0689	26.2452	26.2771	26.2459		26.0847	26.3667	26.2262	26.1173	26.2561		0.194846	0.29921	0.926454	0.108827		0.114742
O75475;P51858;Q7Z4V5;Q7Z4V5-4;Q9Y3E1	HDGF_HUMAN;HDGR2_HUMAN;HDGR3_HUMAN;PSIP1_HUMAN	HDGF;HDGFL2;HDGFL3;PSIP1	PC4 and SFRS1-interacting protein	36703100	32619900	28854700	26347000	34320800	25658700	27336100	29048500	27258000	21701300	36469800	41556300	20532200	32302700	39328800		15		25.1294	24.9592	24.7823	24.6511	25.0326	24.6129	24.7043	24.792	24.7002	24.3713	25.1202	25.3086	24.2914	24.9452	25.2291		24.957	24.7656	24.7321	24.9067	24.8219		0.717508	0.163821	0.218332	0.230525		0.316338
O75477	ERLN1_HUMAN	ERLIN1	Erlin-1	13026300	10805600	12450300	12963600	10854600	11077400	11832400	9839860	12559800	11183300	10113500	11185000	13205500	9655870	11799600		15		23.6349	23.3653	23.5697	23.628	23.3718	23.4011	23.4962	23.2302	23.5823	23.4148	23.2698	23.4151	23.6546	23.203	23.4922		23.5233	23.467	23.4363	23.4465	23.4499		0.996576	0.740075	0.523943	0.548752		0.648983
O75487	GPC4_HUMAN	GPC4	Glypican-4	262267		313043	383386		233188	355560		225379	436266		316079	424496				9		18.0007		18.256	18.5484		17.8311	18.4397		17.782	18.7348		18.2699	18.6954				18.1283	18.1898	18.1109	18.4827	18.6954		0.435404	0.471454	0.639434	#DIV/0!		0.886604
O75489	NDUS3_HUMAN	NDUFS3	NADH dehydrogenase [ubiquinone] iron-sulfur protein 3, mitochondrial	105500000	109817000	105323000	106009000	111507000	105959000	102579000	109072000	114000000	100473000	107850000	112303000	109571000	115174000	119210000		15		26.6527	26.7105	26.6502	26.6596	26.7326	26.6589	26.6122	26.7007	26.7645	26.5822	26.6845	26.7428	26.7073	26.7792	26.8289		26.6711	26.6837	26.6924	26.7115	26.7718		0.788177	0.33204	0.299679	0.474852		0.709594
O75494;O75494-2;O75494-3;O75494-4;O75494-5;O75494-6	SRS10_HUMAN	SRSF10	Serine/arginine-rich splicing factor 10	31506100	26694800	32431600	37582800	31381500	29836600	35855300	27170000	35377600	31328100	26632600	35514700	33533400	36527200	33447000		15		24.9091	24.6701	24.9509	25.1636	24.9034	24.8306	25.0957	24.6955	25.0763	24.901	24.6667	25.0819	24.9991	25.1225	24.9954		24.8434	24.9659	24.9558	24.9159	25.039		0.856684	0.621563	0.692657	0.3711		0.41133
O75494;O75494-2;O75494-3;O75494-4;O75494-5;O75494-6;Q8WXF0	SRS10_HUMAN;SRS12_HUMAN	SRSF10;SRSF12	Serine/arginine-rich splicing factor 10	65410200	59267600	69612900	80077600	71328600	62824100	64496400	65633700	73533500	66773200	62455900	72070600	73956800	83524500	76173200		15		25.963	25.8207	26.0529	26.2549	26.088	25.9048	25.9427	25.9679	26.1319	25.9928	25.8963	26.1029	26.1402	26.3157	26.1828		25.9455	26.0826	26.0142	26.0465	26.2129		0.617595	0.870258	0.876374	0.759198		0.322818
O75503	CLN5_HUMAN	CLN5	Bis(monoacylglycero)phosphate synthase CLN5	5243560	5325500	4684930	5605150	5561590	5333240	5243860	5637470	5200990	4785420	5193840	5461860	5557210	5413620	5343710		15		22.3221	22.3445	22.1596	22.4183	22.4071	22.3466	22.3222	22.4266	22.3104	22.1902	22.3084	22.381	22.4059	22.3682	22.3494		22.2754	22.3907	22.3531	22.3651	22.3745		0.255091	0.573454	0.953026	0.15052		0.138335
O75521;O75521-2	ECI2_HUMAN	ECI2	Enoyl-CoA delta isomerase 2	6444310	6775910	6475770	6272950	6531350	6329910	6606800	6541590	6693780	6256340	6368200	6817750	6917650	7074950	6909510		15		22.6196	22.692	22.6266	22.5807	22.6389	22.5938	22.6555	22.6412	22.6744	22.5769	22.6025	22.7009	22.7219	22.7543	22.7202		22.6461	22.6045	22.657	22.6751	22.7321		0.739058	0.296117	0.542203	0.376908		0.225158
O75525;O75525-2	KHDR3_HUMAN	KHDRBS3	KH domain-containing, RNA-binding, signal transduction-associated protein 3	22668300	23546300	26531700	24842500	27012700	29909400	28877900	26694900	24010800	27681900	23462100	33594300	27119600	32836600	28900000		15		24.4342	24.489	24.6612	24.5663	24.6871	24.8341	24.7835	24.6701	24.5172	24.7224	24.4838	25.0017	24.6928	24.9688	24.7846		24.5281	24.6958	24.6569	24.7261	24.8154		0.876662	0.880184	0.345595	0.830785		0.179823
O75528;O75528-2	TADA3_HUMAN	TADA3	Transcriptional adapter 3	2718030	2289390	2462440		2815050	2441630				2364580	2417400						7		21.3741	21.1265	21.2317		21.4247	21.2194				21.1732	21.205						21.2441	21.3221	#DIV/0!	21.205	#DIV/0!		0.726222	#DIV/0!	0.254397	#DIV/0!		0.562626
O75529	TAF5L_HUMAN	TAF5L	TAF5-like RNA polymerase II p300/CBP-associated factor-associated factor 65 kDa subunit 5L	3666650	3181780	3558230	5010030	4086100	3544080	3803970	3443670	3651920	3753960	2868640	3082200	4295570	3295630	2994220		15		21.806	21.6014	21.7627	22.2564	21.9623	21.757	21.8591	21.7155	21.8002	21.84	21.4519	21.5555	22.0344	21.6521	21.5137		21.7234	21.9919	21.7916	21.6806	21.7334		0.311611	0.618639	0.44727	0.275695		0.163921
O75530;O75530-2;O75530-3	EED_HUMAN	EED	Polycomb protein EED	8063600	7553890	8178890	9328980	8401830	8147240	8449690	7700020	8581470	8412120	7734020	8007990	8932850	9036070	8292190		15		22.943	22.8488	22.9635	23.1533	23.0023	22.9579	23.0105	22.8764	23.0328	23.004	22.8828	22.933	23.0907	23.1073	22.9833		22.9184	23.0378	22.9732	22.9688	23.0604		0.525637	0.686861	0.996031	0.904909		0.15807
O75531	BAF_HUMAN	BANF1	Barrier-to-autointegration factor	104151000	86221500	108164000	66165600	73041400	128000000	102598000	78920000	143191000	79795900	57911400	137225000	69271900	92498500	182432000		15		26.6341	26.3615	26.6886	25.9796	26.1222	26.9316	26.6124	26.2339	27.0934	26.2498	25.7873	27.032	26.0458	26.4629	27.4428		26.5614	26.3445	26.6466	26.2884	26.6505		0.208678	0.284007	0.144008	0.112694		0.526597
O75533	SF3B1_HUMAN	SF3B1	Splicing factor 3B subunit 1	60602500	62576300	62418500	53545000	63752900	61621600	58887800	62689200	58472500	60760900	64742300	64003100	55996300	60708800	58681800		15		25.8529	25.8991	25.8955	25.6742	25.926	25.8769	25.8115	25.9017	25.8013	25.8566	25.9482	25.9316	25.7388	25.8554	25.8064		25.8825	25.8257	25.8381	25.8729	25.8002		0.0715677	0.355568	0.434623	0.323435		0.509473
O75534;O75534-4	CSDE1_HUMAN	CSDE1	Cold shock domain-containing protein E1	39040000	39466100	39796100	37628500	37947700	39935500	37720800	39313000	37636500	38532300	37517700	40457900	36956400	37762500	38437200		15		25.2184	25.2341	25.2461	25.1653	25.1775	25.2512	25.1689	25.2285	25.1656	25.1996	25.1611	25.2699	25.1393	25.1705	25.196		25.2329	25.198	25.1877	25.1901	25.1686		0.1639	0.266331	0.1189	0.385801		0.280492
O75569	PRKRA_HUMAN	PRKRA	Interferon-inducible double-stranded RNA-dependent protein kinase activator A	26756700	26882000	27438700	27223500	24649900	26761800	27668800	26988800	27677700	26917600	26449500	30257300	25959600	28893700	27502900		15		24.6734	24.6801	24.7097	24.6983	24.5551	24.6737	24.7218	24.6859	24.7222	24.682	24.6567	24.8508	24.6298	24.7843	24.7131		24.6877	24.6424	24.7099	24.7124	24.709		0.119582	0.923133	0.0648807	0.11747		0.376023
O75586;O75586-2	MED6_HUMAN	MED6	Mediator of RNA polymerase II transcription subunit 6	1148180	1060360	1119620	1087420	1073860	721730	908677	725357			1032920	855962	568442		1020110		12		20.1309	20.0161	20.0946	20.0525	20.0344	19.4611	19.7934	19.4683			19.9783	19.7072	19.1167		19.9603		20.0805	19.8493	19.6309	19.6007	19.5385		0.0590648	0.118805	0.164545	0.0190697		0.305862
O75592;O75592-2	MYCB2_HUMAN	MYCBP2	E3 ubiquitin-protein ligase MYCBP2	5553760	5877420	5841500	5649740	5749740	5557550	5442430	5688370	5577470	5785340	5996840	5946850	5431240	5695130	5416830		15		22.405	22.4868	22.4779	22.4298	22.4551	22.406	22.3758	22.4396	22.4112	22.464	22.5158	22.5037	22.3729	22.4413	22.369		22.4566	22.4303	22.4089	22.4641	22.3944		0.460532	0.67324	0.535048	0.902568		0.423426
O75600;O75600-2	KBL_HUMAN	GCAT	2-amino-3-ketobutyrate coenzyme A ligase, mitochondrial	4536890	3629350	4488510	5436120	4165340	4903860	4409690	4423270	4481140	4872500	3948290	4704650	4209140	4042710	4502650		15		22.1133	21.7913	22.0978	22.3741	21.99	22.2255	22.0722	22.0767	22.0954	22.2162	21.9128	22.1657	22.0051	21.9469	22.1023		22.0008	22.1965	22.0815	22.0278	22.0181		0.935598	0.00914599	0.889721	0.315132		0.270693
O75607	NPM3_HUMAN	NPM3	Nucleoplasmin-3	24895700	25367100	26885000	25507600	26354700	26850900	28630500	28873400	26335200	25851200	22560800	33536900	26878100	30850300	32331300		15		24.5694	24.5965	24.6803	24.6044	24.6516	24.6785	24.771	24.7832	24.6505	24.6237	24.4273	24.9992	24.6799	24.8788	24.9464		24.6154	24.6448	24.7349	24.7022	24.835		0.591653	0.766197	0.076171	0.296767		0.500468
O75608	LYPA1_HUMAN	LYPLA1	Acyl-protein thioesterase 1	57005800	53668300	55232100	49971400	50612100	54112000	55736400	54259700	53893600	52227800	51237100	57270700	54089000	57587800	63547300		15		25.7646	25.6776	25.719	25.5746	25.593	25.6894	25.7321	25.6934	25.6836	25.6383	25.6107	25.7713	25.6888	25.7793	25.9213		25.7204	25.619	25.703	25.6903	25.7965		0.664938	0.515485	0.408969	0.242512		0.0806286
O75616	ERAL1_HUMAN	ERAL1	GTPase Era, mitochondrial	7649500	8504350	8276370	7853940	7553750	8077110	7624290	7502560	7718890	7762400	7523720	7819070	7194330	6914590	6892370		15		22.8669	23.0198	22.9806	22.905	22.8488	22.9454	22.8622	22.839	22.88	22.8881	22.843	22.8986	22.7784	22.7212	22.7166		22.9558	22.8997	22.8604	22.84	22.7387		0.544266	0.12579	0.242883	0.317026		0.355762
O75643	U520_HUMAN	SNRNP200	U5 small nuclear ribonucleoprotein 200 kDa helicase	62170800	57617500	61374100	60165600	60685700	59125500	59236400	55875400	58125600	59878100	57652500	62833400	56013000	57063000	57073900		15		25.8897	25.78	25.8711	25.8424	25.8549	25.8173	25.82	25.7357	25.7927	25.8355	25.7809	25.905	25.7393	25.7661	25.7663		25.847	25.8382	25.7828	25.8084	25.7572		0.192151	0.697994	0.942182	0.131046		0.817917
O75663	TIPRL_HUMAN	TIPRL	TIP41-like protein	30928900	30961800	30504200	27238800	30067100	30024500	27429600	33103000	29061100	31725100	33211300	33164900	28544600	30862100	31890800		15		24.8825	24.884	24.8625	24.6992	24.8417	24.8396	24.7092	24.9805	24.7926	24.9191	24.9852	24.9832	24.7667	24.8793	24.9266		24.8763	24.7935	24.8274	24.9117	24.8576		0.0421248	0.0147717	0.184749	0.0416715		0.157352
O75665;O75665-3	OFD1_HUMAN	OFD1	Centriole and centriolar satellite protein OFD1	154366	62125	67238.2	196760	35817.2		131940			110710							7		17.236	15.9229	16.037	17.5861	15.1284		17.0095			16.7564							16.3986	16.3572	17.0095	#DIV/0!	#DIV/0!		0.278934	#DIV/0!	#DIV/0!	#DIV/0!		0.971414
O75674;O75674-2	TM1L1_HUMAN	TOM1L1	TOM1-like protein 1	3671920	4306010	4152160	3530290	4077340	3884530	3593090	4216370	3379600	2942040	4322380		3594360	3776160	4026010		14		21.8081	22.0379	21.9854	21.7514	21.9592	21.8893	21.7768	22.0076	21.6884	21.4884	22.0434		21.7773	21.8485	21.9409		21.9438	21.8666	21.8243	21.9103	21.8556		0.870872	0.696297	0.165311	0.633938		0.451063
O75683	SURF6_HUMAN	SURF6	Surfeit locus protein 6	17567000	16518200	19214800	28545700	22484500	20752000	23712300	18284700	22452600	23391600	19154800	18807900	23204700	23184300	22050700		15		24.0664	23.9776	24.1957	24.7668	24.4224	24.3067	24.4991	24.1241	24.4204	24.4795	24.1912	24.1648	24.4679	24.4666	24.3943		24.0799	24.4986	24.3479	24.2747	24.443		0.347356	0.470751	0.56633	0.257012		0.051093
O75688	PPM1B_HUMAN	PPM1B	Protein phosphatase 1B	5875960	5640140	5324770	6076900	5373310	4993790	5577920	5727840	5472980	5657960	5852920	5645930	4802830	5394460	5678330		15		22.4864	22.4273	22.3443	22.5349	22.3574	22.2517	22.4113	22.4496	22.3839	22.4319	22.4807	22.4288	22.1955	22.363	22.437		22.4193	22.3813	22.4149	22.3683	22.3318		0.398496	0.351812	0.285729	0.499212		0.701785
O75688;O75688-4	PPM1B_HUMAN	PPM1B	Protein phosphatase 1B	16513200	17452300	17982800	16916900	17468200	17354900	16749500	18184900	17427700	17126100	17269500	17996600	18094900	17502600	16592700		15		23.9771	24.0569	24.1001	24.012	24.0582	24.0488	23.9976	24.1162	24.0549	24.0297	24.0417	24.1012	24.1091	24.0611	23.984		24.0447	24.0397	24.0562	24.084	24.0514		0.266307	0.949482	0.547265	0.98923		0.902686
O75691	UTP20_HUMAN	UTP20	Small subunit processome component 20 homolog	16168300	12627100	15818800	21256500	17152600	15670500	18995500	13500100	17629100	18394000	13599000	15272000	20662800	19558100	19147300		15		23.9467	23.59	23.9151	24.3414	24.0319	23.9015	24.1792	23.6865	24.0715	24.1327	23.697	23.8644	24.3005	24.2213	24.1906		23.8173	24.0916	23.979	23.954	24.2375		0.866045	0.734988	0.89308	0.152443		0.188419
O75694	NU155_HUMAN	NUP155	Nuclear pore complex protein Nup155	28936400	22575000	28757000	34907600	31646300	29480100	35275500	25017500	33281200	30449400	22653400	28636200	34435400	35608100	35492800		15		24.7864	24.4282	24.7774	25.057	24.9155	24.8132	25.0722	24.5764	24.9882	24.8599	24.4332	24.7713	25.0374	25.0857	25.081		24.664	24.9286	24.8789	24.7473	25.068		0.528641	0.744202	0.902733	0.0334705		0.126596
O75695	XRP2_HUMAN	RP2	Protein XRP2	3416730	3234030	3005500	3808970	3045640	3173130	3233860	2955670	3084110	3540380	3152090	3458360	3664360	2704600	3050050		15		21.7042	21.6249	21.5192	21.861	21.5383	21.5975	21.6248	21.4951	21.5564	21.7555	21.5879	21.7217	21.8051	21.367	21.5404		21.6161	21.6656	21.5588	21.7049	21.5708		0.452005	0.656953	0.953809	0.3007		0.683258
O75717	WDHD1_HUMAN	WDHD1	WD repeat and HMG-box DNA-binding protein 1	5992580	6176430	6058960	5596200	5602260	6016640	5907100	6000110	5972200	6026450	5985080	5766580	5885260	5668640	5499010		15		22.5147	22.5583	22.5306	22.416	22.4176	22.5205	22.494	22.5166	22.5098	22.5229	22.5129	22.4593	22.4887	22.4346	22.3907		22.5346	22.4514	22.5068	22.487	22.438		0.238966	0.431416	0.587524	0.336478		0.0868926
O75718	CRTAP_HUMAN	CRTAP	Cartilage-associated protein	2489290	2549590	2512410	2551290	2025020	2624560	1745760	2057470	2678960	1898650	1570900	1554740	2292050	2112880	1688940		15		21.2473	21.2818	21.2606	21.2828	20.9495	21.3236	20.7354	20.9724	21.3532	20.8565	20.5832	20.5682	21.1282	21.0108	20.6877		21.2633	21.1853	21.0204	20.7599	20.9422		0.0142953	0.00622344	0.0227576	0.0115867		0.547967
O75746	S2512_HUMAN	SLC25A12	Electrogenic aspartate/glutamate antiporter SLC25A12, mitochondrial	4406510	5166060	4893480	5368810	4866800	4950270	4668940	5244510	4957870	4553620	5016370	5708620	5541370	5720390	5770720		15		22.0712	22.3006	22.2224	22.3562	22.2145	22.2391	22.1547	22.3224	22.2413	22.1186	22.2582	22.4447	22.4018	22.4477	22.4603		22.1981	22.2699	22.2394	22.3682	22.4366		0.592651	0.681697	0.673838	0.130276		0.42141
O75746;O75746-2	S2512_HUMAN	SLC25A12	Electrogenic aspartate/glutamate antiporter SLC25A12, mitochondrial	45635400	44957100	41665600	47107900	50876200	46668700	48976200	46951500	44671800	45143900	44676200	47499000	51134800	53364800	48417600		15		25.4437	25.422	25.3124	25.4895	25.6005	25.476	25.5456	25.4847	25.4129	25.428	25.413	25.5014	25.6078	25.6694	25.529		25.3927	25.522	25.481	25.5074	25.6021		0.970214	0.942045	0.621941	0.999325		0.0845639
O75781;O75781-2	PALM_HUMAN	PALM	Paralemmin-1	1537190	2880460	2033060	1897580	1926750		1940760	2638790	2928000	1621600	2596700	2033120	3530790	2770790	2542150		14		20.5519	21.4579	20.9552	20.8557	20.8777		20.8882	21.3314	21.4815	20.629	21.3082	20.9553	21.7516	21.4019	21.2776		20.9883	20.8667	21.2337	21.3384	21.477		0.0484729	0.631907	0.71807	0.453345		0.743194
O75787;O75787-2	RENR_HUMAN	ATP6AP2	Renin receptor	4050940	3495650	3495140	4162190	3977060	4057730	3294310	3388820	3537460	3692160	2581640	3541710	4047980	3150150	3118530		15		21.9498	21.7371	21.7369	21.9889	21.9233	21.9522	21.6515	21.6924	21.7543	21.816	21.2999	21.756	21.9488	21.587	21.5724		21.808	21.9548	21.6994	21.6682	21.7027		0.133784	0.301162	0.318517	0.498596		0.116143
O75792	RNH2A_HUMAN	RNASEH2A	Ribonuclease H2 subunit A	17877800	17089900	18277700	16091500	15892100	17365400	16971700	17152400	16939800	16523200	17146000	19518200	15977100	16743500	16997000		15		24.0917	24.0266	24.1236	23.9398	23.9218	24.0497	24.0166	24.0319	24.0139	23.978	24.0314	24.2183	23.9295	23.9971	24.0188		24.0806	23.9704	24.0208	24.0597	23.9818		0.674706	0.0742453	0.265777	0.940866		0.0882463
O75794	CD123_HUMAN	CDC123	Translation initiation factor eIF2 assembly protein	10227400	9890470	10301600	10035200	9904260	10201800	6487740	6638340	6058410	8861360	7479580	8462010	4718130	4955340			14		23.2859	23.2376	23.2964	23.2586	23.2396	23.2823	22.6293	22.6624	22.5305	23.0791	22.8345	23.0126	22.1698	22.2406			23.2733	23.2602	22.6074	22.6723	22.2052		0.635569	0.345421	0.115809	0.503018		0.581207
O75817	POP7_HUMAN	POP7	Ribonuclease P protein subunit p20	6694540	7116970	7567930	8127420	7865400	8541710	7672680	6720040	6789480	6850030	5580980	7741390	7250880	7154540	7633440		15		22.6746	22.7628	22.8515	22.9544	22.9071	23.0261	22.8713	22.68	22.6949	22.7077	22.4121	22.8842	22.7897	22.7704	22.8639		22.763	22.9625	22.7487	22.6953	22.808		0.629059	0.817366	0.241798	0.474728		0.0318168
O75818;O75818-2	RPP40_HUMAN	RPP40	Ribonuclease P protein subunit p40	5143800	5115210	5895950	6589290	6371820	6443590	6367820	6173150	5622520	6170120	4868720	7062540	6961810	6551690	6759810		15		22.2944	22.2864	22.4913	22.6517	22.6033	22.6194	22.6024	22.5576	22.4228	22.5569	22.2151	22.7518	22.731	22.6434	22.6886		22.3574	22.6248	22.5276	22.566	22.6877		0.086323	0.786853	0.308739	0.249359		0.0174815
O75821	EIF3G_HUMAN	EIF3G	Eukaryotic translation initiation factor 3 subunit G	52062000	55412900	54024200	51003800	51160300	52155600	47937400	51774300	48960500	52586500	53294200	49578400	46903000	45584800	47359400		15		25.6337	25.7237	25.6871	25.6041	25.6085	25.6363	25.5146	25.6257	25.5451	25.6482	25.6675	25.5632	25.4832	25.442	25.4971		25.6815	25.6163	25.5618	25.5713	25.4741		0.259267	0.766679	0.799137	0.572027		0.080416
O75822	EIF3J_HUMAN	EIF3J	Eukaryotic translation initiation factor 3 subunit J	45717000	47046600	47990800	45820100	46988300	47157900	45313200	48834100	49249300	45009200	46141100	42407500	47111400	45592200	47213200		15		25.4462	25.4876	25.5163	25.4495	25.4858	25.491	25.4334	25.5414	25.5536	25.4237	25.4595	25.3378	25.4896	25.4423	25.4927		25.4834	25.4754	25.5095	25.429	25.4748		0.584421	0.441562	0.48103	0.783207		0.759126
O75832	PSD10_HUMAN	PSMD10	26S proteasome non-ATPase regulatory subunit 10	7294220	7238000	7644250	6839570	6352240	7619360	7668790	8020080	6792930	7593830	6643080	9315870	6565020	7700270	8297300		15		22.7983	22.7872	22.8659	22.7055	22.5988	22.8612	22.8706	22.9352	22.6956	22.8564	22.6634	23.1513	22.6464	22.8765	22.9842		22.8171	22.7218	22.8338	22.8203	22.8357		0.188988	0.211541	0.0584556	0.115023		0.299793
O75844	FACE1_HUMAN	ZMPSTE24	CAAX prenyl protease 1 homolog	16483100	14359400	15180500	16614000	16737100	15285000	16493600	15786600	16014100	16524800	14665300	15078600	17137800	17640500	15818600		15		23.9745	23.7755	23.8557	23.9859	23.9965	23.8656	23.9754	23.9122	23.9328	23.9781	23.8059	23.846	24.0307	24.0724	23.9151		23.8686	23.9494	23.9401	23.8942	24.0061		0.690688	0.187811	0.895179	0.796812		0.321324
O75874	IDHC_HUMAN	IDH1	Isocitrate dehydrogenase [NADP] cytoplasmic	57600500	54125900	55511900	55794500	52529300	53820200	53866000	55483400	56546200	55102700	54562000	56159100	57766900	55061000	56676200		15		25.7796	25.6898	25.7263	25.7336	25.6466	25.6816	25.6829	25.7256	25.7529	25.7156	25.7014	25.743	25.7837	25.7145	25.7562		25.7319	25.6873	25.7205	25.7427	25.7515		0.969238	0.759038	0.360162	0.746812		0.286584
O75879	GATB_HUMAN	GATB	Glutamyl-tRNA(Gln) amidotransferase subunit B, mitochondrial	10625800	10787600	10016200	9547600	10890100	9943360	10199700	10188100	9935770	10075400	10461900	9898980	10128200	11224700	9673610		15		23.3411	23.3629	23.2558	23.1867	23.3765	23.2453	23.282	23.2804	23.2442	23.2643	23.3186	23.2388	23.2719	23.4202	23.2056		23.3199	23.2695	23.2689	23.2765	23.2992		0.506041	0.249986	0.683439	0.419113		0.480797
O75880	SCO1_HUMAN	SCO1	Protein SCO1 homolog, mitochondrial	8525990	8729510	7901220	8360630	8537310	8464940	8768230	8910080	8535490	7186870	7927590	7689130	7936750	7930410	7568600		15		23.0234	23.0575	22.9136	22.9952	23.0254	23.0131	23.0639	23.087	23.025	22.7769	22.9185	22.8744	22.9201	22.919	22.8516		22.9982	23.0112	23.0586	22.9043	22.8969		0.0782925	0.295724	0.962803	0.428214		0.783371
O75881	CP7B1_HUMAN	CYP7B1	Cytochrome P450 7B1	1420340	1267260	1408730	1702950	1872660	1239500	1468260	1642830	1558970	1260710	1488920	1460690	1905600	1452440	1374870		15		20.4378	20.2733	20.426	20.6996	20.8367	20.2413	20.4857	20.6478	20.5722	20.2658	20.5058	20.4782	20.8618	20.47	20.3909		20.379	20.5925	20.5685	20.6153	20.5742		0.159435	0.877108	0.656036	0.233855		0.318693
O75882;O75882-2;O75882-3	ATRN_HUMAN	ATRN	Attractin	2507040	2601960	2712850	2534410	2388650	2411530	2084020	1962650	2214400	2412770	2019130	2309480	1881790	1714010	1572930		15		21.2576	21.3112	21.3714	21.2732	21.1878	21.2015	20.9909	20.9044	21.0785	21.2023	20.9453	21.1391	20.8437	20.7089	20.585		21.3134	21.2208	20.9913	20.976	20.7125		0.787368	0.59929	0.306296	0.324628		0.0935262
O75884;O75884-2	RBBP9_HUMAN	RBBP9	Serine hydrolase RBBP9	11369900	12032200	10256600	10246900	9153850	7953800	8770980	11711800	9186550	8365720	11054800	14579600	11226600	12095600	12518400		15		23.4387	23.5204	23.29	23.2887	23.1259	22.9232	23.0643	23.4815	23.1311	22.9961	23.3982	23.7974	23.4204	23.528	23.5775		23.4164	23.1126	23.2256	23.5387	23.5086		0.578356	0.427255	0.156593	0.642323		0.0725502
O75886	STAM2_HUMAN	STAM2	Signal transducing adapter molecule 2	2722170	2542870	2434520	2512250	2578190	2409520	2143970	2828720	2501700	2582470	2435390	2023300	2577710	2398160	2152680		15		21.3763	21.278	21.2152	21.2605	21.2979	21.2003	21.0319	21.4317	21.2545	21.3003	21.2157	20.9483	21.2977	21.1935	21.0377		21.2899	21.2529	21.2393	21.1539	21.1763		0.537803	0.282194	0.326766	0.556259		0.537628
O75907	DGAT1_HUMAN	DGAT1	Diacylglycerol O-acyltransferase 1	4506340	3919310	3065440	5740090	5345160	4883790	5121560	4729590	6056890	5523160	4316870	4886210	6502160	5795940	5871560		15		22.1035	21.9022	21.5477	22.4526	22.3498	22.2196	22.2882	22.1733	22.5301	22.3971	22.0416	22.2203	22.6325	22.4666	22.4853		21.8511	22.3407	22.3305	22.2981	22.5281		0.293897	0.59055	0.570355	0.188766		0.0496753
O75909;O75909-4	CCNK_HUMAN	CCNK	Cyclin-K	10571300	10330000	9949120	10781800	10162000	9863410	9841380	10056000	10359600	10406200	10352400	10132700	10975700	9852080	9986390		15		23.3336	23.3003	23.2461	23.3621	23.2767	23.2337	23.2304	23.2616	23.3045	23.3109	23.3035	23.2725	23.3878	23.232	23.2515		23.2934	23.2908	23.2655	23.3213	23.2904		0.626823	0.829263	0.35082	0.426152		0.957806
O75914;O75914-4	PAK3_HUMAN	PAK3	Serine/threonine-protein kinase PAK 3	1923440	2722540	2034200	2068290	1824770	2237700	1813100	2867620	2124660	2019120	2525390	2479850	1646290	2559760	2301950		15		20.8753	21.3765	20.956	20.98	20.7993	21.0936	20.79	21.4514	21.0188	20.9453	21.2681	21.2418	20.6508	21.2876	21.1344		21.0693	20.9576	21.0868	21.0536	21.0243		0.466407	0.78198	0.614605	0.792012		0.563383
O75914;O75914-4;Q13153	PAK1_HUMAN;PAK3_HUMAN	PAK1;PAK3	Serine/threonine-protein kinase PAK 3	7975360	8821480	8149890	7953950	8496400	7215940	7566920	8389170	7754940	8394510	8309100	7337440	7720080	7293030	7613880		15		22.9271	23.0726	22.9583	22.9232	23.0184	22.7828	22.8513	23.0001	22.8867	23.001	22.9863	22.8068	22.8802	22.7981	22.8602		22.986	22.9081	22.9127	22.8911	22.8462		0.588818	0.984939	0.668355	0.47623		0.393324
O75915	PRAF3_HUMAN	ARL6IP5	PRA1 family protein 3	30321100	28920300	29600600	39206300	34696700	30445500	33741800	28608200	30337900	31297100	28419200	29981000	32987300	29955000	34215600		15		24.8538	24.7856	24.8191	25.2246	25.0483	24.8597	25.008	24.7699	24.8546	24.8995	24.7604	24.8375	24.9754	24.8363	25.0282		24.8195	25.0442	24.8775	24.8578	24.9466		0.0675784	0.148016	0.386472	0.211912		0.104053
O75925-2;O75925;O75928;O75928-2;O75928-3	PIAS1_HUMAN;PIAS2_HUMAN	PIAS1;PIAS2	E3 SUMO-protein ligase PIAS1	5044750	5155920	4861280	6379990	4329690	5214280	4346530	4204400	5147050	4800490	4478740	4793170	4268720	4063820	3943920		15		22.2664	22.2978	22.2129	22.6051	22.0458	22.314	22.0514	22.0035	22.2953	22.1948	22.0947	22.1925	22.0254	21.9544	21.9112		22.259	22.3217	22.1167	22.1042	21.9637		0.0460015	0.139899	0.721037	0.713264		0.720918
O75934	SPF27_HUMAN	BCAS2	Pre-mRNA-splicing factor SPF27	18028000	19522900	19100600	16331600	18158500	18839600	18934100	18283300	17190900	18718100	17740800	20675700	15004500	18865300	19472600		15		24.1037	24.2187	24.1871	23.9612	24.1141	24.1673	24.1745	24.124	24.0351	24.1579	24.0806	24.3014	23.8389	24.1692	24.2149		24.1698	24.0809	24.1112	24.0736	24.0744		0.470869	0.829345	0.438394	0.154544		0.27637
O75935;O75935-3	DCTN3_HUMAN	DCTN3	Dynactin subunit 3	9841890	10919600	9763080		9268630	11337500	10963500	9912770	10639000	9274880	9212220	10752500	9974420	9495520	12002100		14		23.2305	23.3804	23.2189		23.1439	23.4346	23.3862	23.2409	23.3429	23.1449	23.1351	23.3582	23.2498	23.1788	23.5168		23.2766	23.2893	23.3233	23.2477	23.3151		0.300081	0.813834	0.676186	0.407084		0.927177
O75937	DNJC8_HUMAN	DNAJC8	DnaJ homolog subfamily C member 8	19732700	19502400	17928300	19014600	18751000	17286000	17819200	18000400	18119300	18871200	19032200	15282000	17755500	15343300	15628100		15		24.2341	24.2171	24.0957	24.1806	24.1605	24.0431	24.0869	24.1015	24.111	24.1697	24.1819	23.8653	24.0818	23.8711	23.8976		24.1823	24.1281	24.0998	24.043	23.9502		0.983918	0.0504287	0.300792	0.603949		0.42482
O75940	SPF30_HUMAN	SMNDC1	Survival of motor neuron-related-splicing factor 30	6462480	7110300	6962300	7379750	6424280	7245360	6629890	7205000	6868750	7086570	6987460	7887600	6479070	6791310	7219800		15		22.6237	22.7615	22.7311	22.8151	22.6151	22.7886	22.6606	22.7806	22.7116	22.7567	22.7363	22.9112	22.6274	22.6953	22.7835		22.7054	22.7396	22.7176	22.7583	22.702		0.615222	0.817737	0.729153	0.921989		0.673588
O75943;O75943-2;O75943-4	RAD17_HUMAN	RAD17	Cell cycle checkpoint protein RAD17	3439180	3466530	3442650	3923360	3443190	3407030	3200320	3439040	3392270	3392530	3979900	3334600	3684290	3298380	3338440		15		21.7136	21.7251	21.7151	21.9037	21.7153	21.7001	21.6098	21.7136	21.6938	21.6939	21.9243	21.6691	21.813	21.6533	21.6707		21.7179	21.773	21.6724	21.8021	21.7123		0.00600055	0.0251577	0.00390003	0.0100413		0.448064
O75947	ATP5H_HUMAN	ATP5PD	ATP synthase subunit d, mitochondrial	107850000	115049000	105206000	79018900	113487000	118407000	115830000	112891000	103951000	109215000	100645000	117513000	107183000	126073000	126808000		15		26.6845	26.7777	26.6486	26.2357	26.758	26.8192	26.7874	26.7504	26.6313	26.7026	26.5847	26.8082	26.6755	26.9097	26.9181		26.7036	26.6043	26.723	26.6895	26.8344		0.0827307	0.80026	0.523766	0.379298		0.627195
O75953;O75953-4;O75953-5	DNJB5_HUMAN	DNAJB5	DnaJ homolog subfamily B member 5	12715400	12415400	12781700	11837800	13032100	13199700	11050300	10092900	10353500	10327700	9500840	10123500	9459450	8799210	9610510		15		23.6001	23.5656	23.6076	23.4969	23.6356	23.654	23.3976	23.2668	23.3036	23.3	23.1796	23.2712	23.1733	23.0689	23.1962		23.5911	23.5955	23.3227	23.2081	23.1461		0.127083	0.198324	0.224792	0.196178		0.935748
O75955	FLOT1_HUMAN	FLOT1	Flotillin-1	15433000	13642600	14456100	14240900	13625700	13937000	14053200	13551400	14643800	15515800	14251200	14818100	15242200	13796600	13902100		15		23.8795	23.7016	23.7852	23.7635	23.6998	23.7324	23.7444	23.6919	23.8038	23.8872	23.7646	23.8209	23.8616	23.7178	23.7288		23.7888	23.7319	23.7467	23.8157	23.7694		0.227135	0.56662	0.644845	0.893933		0.356472
O75962;O75962-2	TRIO_HUMAN	TRIO	Triple functional domain protein	1027420	1031310	720522	1101380	908228				859422	915874	961328	756377	955804	961268	730860		12		19.9706	19.976	19.4587	20.0709	19.7927				19.713	19.8048	19.8747	19.5287	19.8664	19.8746	19.4792		19.8018	19.9318	19.713	19.7566	19.7401		0.847914	#DIV/0!	0.549617	0.73262		0.631808
O75962;O75962-2;O75962-4	TRIO_HUMAN	TRIO	Triple functional domain protein	4911970	4807200	4640420	4370250	4395290	4470260	4564080	4726690	4782070	5096940	5043320	4697390	5071910	4669380	4589610		15		22.2279	22.1968	22.1458	22.0593	22.0675	22.0919	22.1219	22.1724	22.1892	22.2812	22.2659	22.1634	22.2741	22.1548	22.1299		22.1902	22.0729	22.1612	22.2345	22.1863		0.287595	0.834067	0.589815	0.448297		0.0105263
O75964	ATP5L_HUMAN	ATP5MG	ATP synthase subunit g, mitochondrial	389292000	379505000	405361000	409319000	416087000	434185000	401467000	414320000	416281000	382751000	400555000	429307000	429647000	440761000	460717000		15		28.5363	28.4995	28.5946	28.6087	28.6323	28.6937	28.5807	28.6262	28.633	28.5118	28.5774	28.6774	28.6786	28.7154	28.7793		28.5435	28.6449	28.6133	28.6445	28.7244		0.912319	0.519905	0.496941	0.939124		0.0540168
O75973	C1QRF_HUMAN	C1QL1	C1q-related factor	2502660	3249590	2776800	2641190	3020180	2727510	1983790	2488120	2244870	2777220	2584350	2683120	1864700	1982200	1808350		15		21.255	21.6318	21.405	21.3328	21.5262	21.3792	20.9198	21.2466	21.0982	21.4052	21.3014	21.3555	20.8305	20.9187	20.7862		21.4306	21.4127	21.0882	21.1625	20.8451		0.441679	0.853212	0.139454	0.224266		0.892196
O75976	CBPD_HUMAN	CPD	Carboxypeptidase D	15131200	15857600	14669300	13563800	14930800	14006000	13852500	14641000	14166100	14879400	16306800	15049400	14426600	15046000	13913400		15		23.851	23.9187	23.8063	23.6933	23.8318	23.7395	23.7236	23.8035	23.7559	23.8268	23.959	23.8432	23.7822	23.8429	23.73		23.8587	23.7549	23.761	23.8615	23.785		0.783117	0.670478	0.762984	0.998744		0.117648
O76003	GLRX3_HUMAN	GLRX3	Glutaredoxin-3	34521700	36005300	36012400	32591700	33783200	34043600	31841600	35657200	33973200	32798500	35591200	33507800	29585400	31635200	32009300		15		25.041	25.1017	25.102	24.958	25.0098	25.0209	24.9244	25.0877	25.0179	24.9671	25.085	24.998	24.8184	24.915	24.932		25.0816	24.9962	25.01	24.9671	24.8885		0.95445	0.310639	0.496499	0.494673		0.0383247
O76021	RL1D1_HUMAN	RSL1D1	Ribosomal L1 domain-containing protein 1	154558000	120420000	160525000	230772000	182290000	165257000	192782000	141678000	188179000	172506000	131854000	155279000	206703000	208966000	196026000		15		27.2036	26.8435	27.2582	27.7819	27.4417	27.3001	27.5224	27.078	27.4875	27.3621	26.9744	27.2103	27.623	27.6387	27.5465		27.1018	27.5079	27.3627	27.2692	27.6027		0.905961	0.908024	0.858292	0.0915066		0.103521
O76024	WFS1_HUMAN	WFS1	Wolframin	1308980	1204790	1161310	1436710	1143700	1019870	1209520	1196100	1129770	1299070	1020840	1156260	1387660	1436330	1030070		15		20.32	20.2004	20.1473	20.4543	20.1253	19.96	20.206	20.1899	20.1076	20.309	19.9613	20.141	20.4042	20.454	19.9743		20.2226	20.1799	20.1678	20.1689	20.2775		0.219929	0.525128	0.411167	0.202247		0.795308
O76031	CLPX_HUMAN	CLPX	ATP-dependent Clp protease ATP-binding subunit clpX-like, mitochondrial	26844500	27580200	27795300	26851300	28345100	28132400	26074200	26354700	26346200	26545500	26953300	27881400	23588500	23822000	23066600		15		24.6781	24.7171	24.7283	24.6785	24.7566	24.7457	24.6361	24.6516	24.6511	24.662	24.684	24.7328	24.4916	24.5058	24.4593		24.7079	24.7269	24.6463	24.6361	24.4856		0.559215	0.199808	0.691568	0.899187		0.543714
O76038	SEGN_HUMAN	SCGN	Secretagogin	4829390	6968390	5521010	4759280	7776510	6329980	5745320	7574690	6494550	5466170	6942870	5180440	5795790	7702750	6222050		15		22.2034	22.7324	22.3965	22.1823	22.8907	22.5938	22.454	22.8528	22.6308	22.3821	22.7271	22.3046	22.4666	22.8769	22.569		22.4441	22.5556	22.6458	22.4994	22.6375		0.723066	0.715683	0.827608	0.77803		0.686836
O76041-2	NEBL_HUMAN	NEBL	Isoform 2 of Nebulette	7867410	7447210	7164750	7802470	6479780	7569680	7338140	6518040	6784780	7315310	6899470	7905070	6554340	6667240	6800490		15		22.9075	22.8283	22.7725	22.8955	22.6275	22.8518	22.807	22.636	22.6939	22.8025	22.7181	22.9143	22.644	22.6687	22.6972		22.8361	22.7916	22.7123	22.7588	22.67		0.364044	0.756422	0.643568	0.266935		0.653385
O76041-2;O76041	NEBL_HUMAN	NEBL	Nebulette	4666300	4975960	4370350	4316000	4363110	4139900	3943960	4596500	4822320	5119800	4653510	4496040	4432950	3677500	3026720		15		22.1538	22.2465	22.0593	22.0413	22.0569	21.9812	21.9112	22.1321	22.2013	22.2877	22.1499	22.1002	22.0798	21.8103	21.5293		22.1532	22.0265	22.0815	22.11	21.8065		0.308686	0.552594	0.963398	0.207325		0.0971979
O76062	ERG24_HUMAN	TM7SF2	Delta(14)-sterol reductase TM7SF2	12016800	9826480	12109600	16010000	14315000	12866700	14458900	11600300	13583300	12860000	10586900	11248500	15034100	14748300	13483900		15		23.5185	23.2282	23.5296	23.9325	23.771	23.6171	23.7855	23.4677	23.6953	23.6164	23.3358	23.4232	23.8417	23.814	23.6847		23.4255	23.7735	23.6495	23.5336	23.7802		0.919654	0.957481	0.827576	0.387678		0.0605167
O76071	CIAO1_HUMAN	CIAO1	Probable cytosolic iron-sulfur protein assembly protein CIAO1	17449000	16823000	16054800	15934300	17034500	16374500	16640200	15766800	15998000	16002200	16241600	14965500	15147100	14319100	14302100		15		24.0566	24.0039	23.9365	23.9256	24.022	23.9649	23.9882	23.9104	23.9314	23.9318	23.9532	23.8351	23.8525	23.7714	23.7697		23.999	23.9708	23.9433	23.8803	23.7979		0.78554	0.617357	0.956603	0.763614		0.561957
O76075	DFFB_HUMAN	DFFB	DNA fragmentation factor subunit beta		5649220		5926590		4466190	5249940		4821500	5420480		5169780	5565850	4360810	4835400		10			22.4296		22.4988		22.0906	22.3239		22.2011	22.37		22.3017	22.4082	22.0562	22.2052		22.4296	22.2947	22.2625	22.3549	22.2232		#DIV/0!	#DIV/0!	#DIV/0!	#DIV/0!		#DIV/0!
O76080	ZFAN5_HUMAN	ZFAND5	AN1-type zinc finger protein 5	554785	604284	544130	438284	575950	569212	65358.5			480747	323404	315373					10		19.0816	19.2049	19.0536	18.7415	19.1356	19.1186	15.9961			18.8749	18.303	18.2667					19.1133	18.9986	15.9961	18.2848	#DIV/0!		0.230912	#DIV/0!	0.105447	#DIV/0!		0.448554
O76094	SRP72_HUMAN	SRP72	Signal recognition particle subunit SRP72	26941900	25742500	27279100	26345800	26291300	27884000	29251500	26883600	26378400	26984700	24298500	28376400	27156700	28534000	29348700		15		24.6833	24.6176	24.7013	24.6511	24.6481	24.7329	24.802	24.6802	24.6529	24.6856	24.5344	24.7582	24.6948	24.7662	24.8068		24.6674	24.6774	24.7117	24.6625	24.7559		0.910908	0.470451	0.258896	0.752572		0.805078
O76095	JTB_HUMAN	JTB	Protein JTB	6208220	5785430	5377990	6064300	5094830	5534910	5785840	5045460	4820540	5378980	4618360	4909110	5669360	4981350	4185500		15		22.5657	22.464	22.3586	22.5319	22.2806	22.4001	22.4641	22.2666	22.2008	22.3589	22.1389	22.227	22.4348	22.2481	21.997		22.4628	22.4042	22.3105	22.2669	22.2266		0.80863	0.726936	0.933439	0.363647		0.567068
O94760;O94760-2	DDAH1_HUMAN	DDAH1	N(G),N(G)-dimethylarginine dimethylaminohydrolase 1	5644340	6688990	6284690	5514370	5961940	5841880	5351490	7096300	6392150	5547150	6923230	6125660	5837700	6469950	5925990		15		22.4284	22.6734	22.5834	22.3948	22.5074	22.478	22.3515	22.7586	22.6079	22.4033	22.723	22.5464	22.477	22.6253	22.4986		22.5617	22.46	22.5727	22.5821	22.5336		0.363475	0.53209	0.749092	0.589719		0.268004
O94763;O94763-3	RMP_HUMAN	URI1	Unconventional prefoldin RPB5 interactor 1	6686830	7454970	7447510	7248330	7845070	7704980	6967340	8214670	7608630	7194040	7545270	7399370	7537330	7748090	7598840		15		22.6729	22.8298	22.8283	22.7892	22.9034	22.8774	22.7322	22.9698	22.8592	22.7784	22.8471	22.819	22.8456	22.8854	22.8573		22.777	22.8566	22.8537	22.8372	22.8628		0.611345	0.730222	0.256369	0.097811		0.271343
O94766;O94766-2	B3GA3_HUMAN	B3GAT3	Galactosylgalactosylxylosylprotein 3-beta-glucuronosyltransferase 3	6307450	6782620	6869810	6865990	6568880	7311620	6486830	6515440	6866760	6273600	6258520	6656830	7107850	6811250	7062240		15		22.5886	22.6934	22.7118	22.711	22.6472	22.8018	22.6291	22.6354	22.7112	22.5809	22.5774	22.6664	22.761	22.6995	22.7517		22.6646	22.72	22.6586	22.6683	22.7374		0.845485	0.641841	0.730607	0.398449		0.401171
O94776	MTA2_HUMAN	MTA2	Metastasis-associated protein MTA2	23832000	21882100	23784600	24636900	24296100	24979000	24052100	20873100	22295000	22671100	19715600	22407200	20716000	19377700	19524700		15		24.5064	24.3832	24.5035	24.5543	24.5342	24.5742	24.5197	24.3151	24.4102	24.4344	24.2328	24.4175	24.3042	24.2079	24.2188		24.4644	24.5543	24.415	24.3182	24.2436		0.14975	0.640976	0.566623	0.720829		0.100216
O94776;Q9BTC8	MTA2_HUMAN;MTA3_HUMAN	MTA2;MTA3	Metastasis-associated protein MTA2	6711160	5826310	5714520	6160670	6407140	6053630	6650100	5292490	5919120	6138300	5377420	5549770	5143020	5043360	4855530		15		22.6781	22.4742	22.4462	22.5547	22.6112	22.5294	22.6649	22.3355	22.497	22.5494	22.3585	22.404	22.2942	22.266	22.2112		22.5328	22.5651	22.4991	22.3522	22.2571		0.197636	0.742742	0.765721	0.199922		0.696738
O94788;O94788-2	AL1A2_HUMAN	ALDH1A2	Retinal dehydrogenase 2	4293190	3365460	4045770	4982070	2484660	4065890	4544360	3224440	4166740	4385360	2949310	3508870	4785050	3399980	4058750		15		22.0336	21.6824	21.948	22.2483	21.2446	21.9551	22.1156	21.6206	21.9905	22.0643	21.4919	21.7426	22.1901	21.6971	21.9526		21.888	21.816	21.9089	21.8082	21.9466		0.223686	0.672223	0.57907	0.711149		0.831106
O94804	STK10_HUMAN	STK10	Serine/threonine-protein kinase 10	3983460	3398470	2880410	2699020	3033460	2888300	3969770	4112910	3780000	3427930	4008520	3731950	4248290	4118000	4095920		15		21.9256	21.6965	21.4578	21.364	21.5325	21.4618	21.9206	21.9717	21.85	21.7089	21.9346	21.8315	22.0185	21.9735	21.9658		21.6933	21.4528	21.9141	21.9282	21.9859		0.231514	0.127955	0.37852	0.02916		0.169266
O94805	ACL6B_HUMAN	ACTL6B	Actin-like protein 6B	3447130	2887850	3650550	3283750	3255120	4123750	4614000	3088000	3948560	2973100	2914390	2847710	3427660	3535010	3671740		15		21.717	21.4616	21.7997	21.6469	21.6343	21.9755	22.1376	21.5582	21.9129	21.5035	21.4748	21.4414	21.7088	21.7533	21.808		21.6594	21.7522	21.8696	21.5416	21.7567		0.907055	0.533853	0.0604313	0.147355		0.572192
O94818;O94818-2	NOL4_HUMAN	NOL4	Nucleolar protein 4	1082160	1352090	1325270	217772	1406890	1353590	1361200	1683360	1449590	1105940	1463720	1949170	1473200	1555320	1877780		15		20.0455	20.3668	20.3379	17.7325	20.4241	20.3684	20.3764	20.6829	20.4672	20.0768	20.4812	20.8944	20.4905	20.5688	20.8406		20.25	19.5083	20.5089	20.6221	20.6333		0.0263512	0.879217	0.317948	0.966782		0.453352
O94818;O94818-2;O94818-3	NOL4_HUMAN	NOL4	Nucleolar protein 4	1652970	1918430	1469000	1558300	1643880	1660650	1053060	1196080	1240420	1433500	1663580	1482200		956771	1201270		14		20.6566	20.8715	20.4864	20.5715	20.6487	20.6633	20.0062	20.1899	20.2424	20.4511	20.6659	20.4993		19.8678	20.1961		20.6715	20.6278	20.1461	20.5826	20.032		0.122561	0.584762	0.508509	0.70412		0.723457
O94819	KBTBB_HUMAN	KBTBD11	Kelch repeat and BTB domain-containing protein 11	2333610	2540970	2330620	2764890	2509200	2275310	2164190	2648590	2306850	2330540	2640050	2151210	2549600	2861690	2026380		15		21.1541	21.2769	21.1523	21.3988	21.2588	21.1176	21.0454	21.3368	21.1375	21.1522	21.3321	21.0367	21.2818	21.4484	20.9505		21.1945	21.2584	21.1732	21.2169	21.2269		0.410558	0.374105	0.374415	0.147199		0.52114
O94822;O94822-3	LTN1_HUMAN	LTN1	E3 ubiquitin-protein ligase listerin	7515570	7385830	7566960	7092110	6514530	7124640	7392270	7294460	7401580	7851300	7639930	7874210	7367250	7034240	7049580		15		22.8415	22.8163	22.8513	22.7578	22.6352	22.7644	22.8176	22.7984	22.8194	22.9045	22.8651	22.9087	22.8127	22.746	22.7491		22.8364	22.7191	22.8118	22.8622	22.7693		0.115722	0.589561	0.719893	0.372904		0.0535728
O94826	TOM70_HUMAN	TOMM70	Mitochondrial import receptor subunit TOM70	54428900	54121300	52859000	46752600	53964500	55331600	57746800	56201400	55040500	52912700	55459400	61846700	53748900	61612200	64069500		15		25.6979	25.6897	25.6556	25.4785	25.6855	25.7216	25.7832	25.7441	25.714	25.6571	25.7249	25.8822	25.6797	25.8767	25.9331		25.6811	25.6286	25.7471	25.7623	25.8299		0.0566532	0.58754	0.0725019	0.0551051		0.531733
O94829	IPO13_HUMAN	IPO13	Importin-13	5099310	4605830	5261260	4747210	4498570	5451440	5025620	5570620	5359760	5262720	4735510	5432980	5919550	5721530	5989230		15		22.2819	22.135	22.327	22.1786	22.101	22.3782	22.2609	22.4094	22.3537	22.3274	22.1751	22.3733	22.4971	22.448	22.5139		22.248	22.2193	22.3413	22.3485	22.4863		0.660151	0.717128	0.966777	0.208825		0.790376
O94832	MYO1D_HUMAN	MYO1D	Unconventional myosin-Id	3645840	3725950	3374430	3534840	3333200	2865520	2657650	3484470	3447360	3377420	3675220	3448790	3593920	3520780	2933420		15		21.7978	21.8292	21.6862	21.7532	21.6685	21.4504	21.3417	21.7325	21.7171	21.6875	21.8094	21.7177	21.7771	21.7475	21.4842		21.7711	21.624	21.5971	21.7681	21.6696		0.3757	0.206756	0.833121	0.356754		0.215738
O94842;O94842-2;O94842-3	TOX4_HUMAN	TOX4	TOX high mobility group box family member 4	3576550	3670880	4306720	2467940	3747220	4304210	3173910	3781240	3854740	3970320	3667210	3983390	3463520	4162080	4073100		15		21.7701	21.8077	22.0382	21.2349	21.8374	22.0373	21.5978	21.8504	21.8782	21.9208	21.8063	21.9256	21.7238	21.9889	21.9577		21.872	21.7032	21.7755	21.8185	21.8901		0.215398	0.937574	0.356242	0.998321		0.54464
O94842;O94842-2;O94842-3;O15405;O15405-2	TOX3_HUMAN;TOX4_HUMAN	TOX3;TOX4	TOX high mobility group box family member 3	4634820	5240440	5060500	4215700	5489100	5171530	4682050	4988500	4522030	4492820	4950330	4622050	4184980	4438380	4207230		15		22.1441	22.3213	22.2708	22.0073	22.3881	22.3022	22.1587	22.2502	22.1085	22.0992	22.2391	22.1401	21.9968	22.0816	22.0044		22.2454	22.2325	22.1725	22.1253	22.0276		0.345651	0.764557	0.766119	0.417854		0.924148
O94851;O94851-1;O94851-2;O94851-3;O94851-4;O94851-5;O94851-6	MICA2_HUMAN	MICAL2	[F-actin]-monooxygenase MICAL2	1489040	1158500	1320340	1590770	1139740	1349650	1403260	951761	1197770	1467700	990627	1009470	1270600	895888	918067		15		20.506	20.1438	20.3325	20.6013	20.1203	20.3642	20.4204	19.8602	20.1919	20.4851	19.918	19.9452	20.2771	19.773	19.8082		20.3274	20.3619	20.1575	20.0467	19.9528		0.723709	0.585125	0.485509	0.585757		0.852406
O94856;O94856-10;O94856-11;O94856-12;O94856-13;O94856-3;O94856-4;O94856-5;O94856-6;O94856-7;O94856-8;O94856-9	NFASC_HUMAN	NFASC	Neurofascin	2439140	2661650	2139540	2289070	2075870	1911950	1919760	1962770	1668220	2238110	2194230	2019770		1362120	1240310		14		21.2179	21.3439	21.0289	21.1263	20.9853	20.8666	20.8725	20.9045	20.6699	21.0938	21.0653	20.9458		20.3774	20.2423		21.1969	20.9927	20.8156	21.0055	20.3098		0.804108	0.783244	0.394212	0.784131		0.159709
O94864;O94864-2	ST65G_HUMAN	SUPT7L	STAGA complex 65 subunit gamma	1469650	1287690	1433680	1062720	1313800	1335340	1409800	1225480	1350490	1289230	1296110	1444720	1117590	1190290	1179290		15		20.487	20.2964	20.4513	20.0193	20.3253	20.3488	20.4271	20.2249	20.3651	20.2981	20.3058	20.4624	20.092	20.1829	20.1695		20.4116	20.2311	20.339	20.2867	20.1481		0.466381	0.978572	0.911017	0.37993		0.210775
O94874	UFL1_HUMAN	UFL1	E3 UFM1-protein ligase 1	9656470	9029880	9172510	10462700	9751990	10219300	10836800	9026170	9536830	10103800	8736170	10206500	11196500	9817190	10045900		15		23.2031	23.1063	23.1289	23.3188	23.2173	23.2848	23.3694	23.1057	23.1851	23.2684	23.0586	23.283	23.4165	23.2269	23.2601		23.1461	23.2736	23.2201	23.2527	23.3012		0.979906	0.245641	0.279713	0.399879		0.0378938
O94880	PHF14_HUMAN	PHF14	PHD finger protein 14	8279940	6816230	8793240	10521700	9174750	8809380	10145200	7994770	9624520	8796540	7865930	9005360	10570900	9907080	9737980		15		22.9812	22.7005	23.068	23.3269	23.1292	23.0706	23.2743	22.9306	23.1983	23.0685	22.9072	23.1024	23.3336	23.24	23.2152		22.9166	23.1756	23.1344	23.1144	23.2629		0.656611	0.93819	0.455484	0.191196		0.128084
O94888	UBXN7_HUMAN	UBXN7	UBX domain-containing protein 7	18855100	20799100	19920300	19815800	19880000	20465300	19834200	20968200	19898400	20969100	21305100	21163300	19601000	19120700	20404300		15		24.1685	24.31	24.2477	24.2401	24.2448	24.2867	24.2415	24.3217	24.2461	24.3218	24.3447	24.3351	24.2244	24.1886	24.2824		24.2421	24.2572	24.2698	24.3014	24.2318		0.230728	0.57417	0.0513302	0.615406		0.745579
O94901-9	SUN1_HUMAN	SUN1	Isoform 8 of SUN domain-containing protein 1	16216900	13627700	17174900	24161400	19931000	18335900	20147400	14534100	20322000	18622500	14083600	16905600	19958500	18823300	19928800		15		23.951	23.7	24.0338	24.5262	24.2485	24.1282	24.2641	23.7929	24.2765	24.1505	23.7475	24.011	24.2505	24.166	24.2484		23.8949	24.301	24.1112	24.003	24.2216		0.840481	0.5688	0.837942	0.14267		0.0586096
O94903	PLPHP_HUMAN	PLPBP	Pyridoxal phosphate homeostasis protein	27487800	27503100	29762300	29199500	28018000	28721300	28577400	30271700	29744800	28241400	27977900	28216200	29883300	28890300	29607900		15		24.7123	24.7131	24.827	24.7994	24.7399	24.7756	24.7684	24.8515	24.8261	24.7513	24.7378	24.75	24.8328	24.7841	24.8195		24.7508	24.7716	24.8153	24.7735	24.8121		0.342446	0.588116	0.0252654	0.254439		0.644496
O94905	ERLN2_HUMAN	ERLIN2	Erlin-2	21403600	20359000	21365400	22339900	21574500	21898100	22095800	21122600	21985900	22168700	19484000	21590200	23321700	23098000	22539400		15		24.3514	24.2792	24.3488	24.4131	24.3628	24.3843	24.3973	24.3323	24.3901	24.402	24.2158	24.3639	24.4752	24.4613	24.4259		24.3264	24.3867	24.3732	24.3516	24.4541		0.550456	0.861492	0.295403	0.554865		0.0956115
O94905;O75477	ERLN1_HUMAN;ERLN2_HUMAN	ERLIN1;ERLIN2	Erlin-1	21162100	18984400	19160800	23742800	22162100	20686700	21359100	19364000	20806500	20334600	18947500	19153200	23685000	21498200	21710100		15		24.335	24.1783	24.1917	24.501	24.4016	24.3022	24.3483	24.2069	24.3105	24.2774	24.1755	24.1911	24.4975	24.3577	24.3719		24.235	24.4016	24.2886	24.288	24.409		0.865992	0.831188	0.571039	0.879227		0.0940849
O94906	PRP6_HUMAN	PRPF6	Pre-mRNA-processing factor 6	32350100	30993500	32084600	32938500	33062800	32412100	32928500	31290800	32028100	33495800	31755200	33164600	32205100	32716600	32266400		15		24.9473	24.8855	24.9354	24.9733	24.9787	24.95	24.9728	24.8992	24.9328	24.9975	24.9205	24.9831	24.9408	24.9635	24.9435		24.9227	24.9673	24.935	24.9481	24.9493		0.354905	0.884038	0.781649	0.250508		0.0993128
O94913	PCF11_HUMAN	PCF11	Pre-mRNA cleavage complex 2 protein Pcf11	1983090	2068830	2026610	1489550	2336430	2208700	2154110	2215200	2063160	2120830	2080940	2040560	2108960	2119180	1806220		15		20.9193	20.9804	20.9506	20.5064	21.1559	21.0748	21.0387	21.079	20.9764	21.0162	20.9888	20.9605	21.0081	21.0151	20.7845		20.9501	20.9124	21.0314	20.9858	20.9359		0.0147826	0.517575	0.907588	0.102874		0.862895
O94915	FRYL_HUMAN	FRYL	Protein furry homolog-like	4504790	4285280	4263080	4305120	3776090	3908680	3593270	4171840	4106180	4292160	4357580	4245530	4297960	4006470	3667140		15		22.103	22.031	22.0235	22.0376	21.8485	21.8983	21.7769	21.9923	21.9694	22.0333	22.0551	22.0175	22.0352	21.9339	21.8062		22.0525	21.9281	21.9128	22.0359	21.9251		0.334384	0.242396	0.311575	0.25568		0.115464
O94915;O94915-2	FRYL_HUMAN	FRYL	Protein furry homolog-like	2238950	2416040	2213050	2520560	2607780	2276470	2211930		2504320	2284350	2857610		2524500	2153940	2303800		13		21.0944	21.2042	21.0776	21.2653	21.3144	21.1184	21.0769		21.256	21.1234	21.4464		21.2676	21.0385	21.1356		21.1254	21.2327	21.1664	21.357	21.1472		0.624945	0.413691	0.159842	0.527083		0.205416
O94915;Q5TBA9	FRYL_HUMAN;FRY_HUMAN	FRY;FRYL	Protein furry homolog-like	3605330	3624220	3845300	3256780	3366460	3398020	3420090	3464640	2870890	3408230	3482100	3160180	2938360	3669820	3344320		15		21.7817	21.7892	21.8747	21.635	21.6828	21.6963	21.7056	21.7243	21.4531	21.7006	21.7315	21.5916	21.4866	21.8073	21.6733		21.8152	21.6714	21.6276	21.6032	21.6557		0.55968	0.208193	0.660691	0.186382		0.014918
O94919	ENDD1_HUMAN	ENDOD1	Endonuclease domain-containing 1 protein	4177940	3749870	3545560	4223730	3746630	3902310	4703180	3456700	3666630	4815930	3155190	3334080	5267570	3307560	3482220		15		21.9944	21.8384	21.7576	22.0101	21.8372	21.8959	22.1652	21.721	21.806	22.1994	21.5893	21.6689	22.3287	21.6573	21.7316		21.8635	21.9144	21.8974	21.8623	21.9059		0.696	0.413387	0.232739	0.193208		0.585801
O94923	GLCE_HUMAN	GLCE	D-glucuronyl C5-epimerase					2395190		2047510										2						21.1917		20.9654										#DIV/0!	21.1917	20.9654	#DIV/0!	#DIV/0!		#DIV/0!	#DIV/0!	#DIV/0!	#DIV/0!		#DIV/0!
O94925	GLSK_HUMAN	GLS	Glutaminase kidney isoform, mitochondrial	6094650	5534580	6004750	5288050	5187790	6813740	5919000	6386230	6240500	5733660	5158050	6392050		6257710	6143210		14		22.5391	22.4	22.5177	22.3343	22.3067	22.7	22.4969	22.6065	22.5732	22.451	22.2984	22.6078		22.5772	22.5506		22.4856	22.447	22.5589	22.4531	22.5639		0.208375	0.72063	0.379462	0.350324		0.787464
O94925-3	GLSK_HUMAN	GLS	Isoform 3 of Glutaminase kidney isoform, mitochondrial	15222900	13722500	13500500	11965000	11887000	11767500	11667300	13379400	11468500	12804600	14659000	15274800	9649730	12012400	12596400		15		23.8597	23.71	23.6865	23.5123	23.5029	23.4883	23.476	23.6735	23.4512	23.6102	23.8053	23.8647	23.2021	23.518	23.5865		23.7521	23.5012	23.5336	23.624	23.4355		0.0326131	0.745861	0.664914	0.347021		0.0101247
O94925;O94925-3	GLSK_HUMAN	GLS	Glutaminase kidney isoform, mitochondrial	50513700	52882800	50459300	44590500	48897400	48717700	47370200	49257600	47126400	47341100	50010400	56621700	44302100	47904200	48603700		15		25.5902	25.6563	25.5886	25.4102	25.5433	25.5379	25.4975	25.5538	25.49	25.4966	25.5757	25.7549	25.4009	25.5136	25.5346		25.6117	25.4971	25.5138	25.5771	25.483		0.416636	0.898478	0.157103	0.447931		0.0790294
O94927	HAUS5_HUMAN	HAUS5	HAUS augmin-like complex subunit 5	4115060	4286700	4163610	3733810	4389790	4285070	4118350	4263580	4020580	4326380	4505250	4527200	4317850	4063410	4054400		15		21.9725	22.0314	21.9894	21.8322	22.0657	22.0309	21.9736	22.0236	21.939	22.0447	22.1032	22.1102	22.0419	21.9543	21.9511		21.9978	21.9763	21.9787	22.0851	21.9824		0.109765	0.674322	0.83271	0.515115		0.788093
O94952	FBX21_HUMAN	FBXO21	F-box only protein 21	2356480	2223010	2285350	2714250	2655820	2540740	1843450	1778440	1891950	2356790	2107000	2119700		1312640	1433210		14		21.1682	21.0841	21.124	21.3721	21.3407	21.2768	20.814	20.7622	20.8514	21.1684	21.0068	21.0154		20.324	20.4508		21.1254	21.3299	20.8092	21.0111	20.3874		0.857537	0.936906	0.352809	0.333699		0.00528953
O94953	KDM4B_HUMAN	KDM4B	Lysine-specific demethylase 4B	961877	1262270	966144	821235	1399710	1399080	682218	779898	849528	1322250	1118020	1002180	495436				13		19.8755	20.2676	19.8819	19.6474	20.4167	20.416	19.3799	19.5729	19.6963	20.3346	20.0925	19.9347	18.9183				20.0083	20.1601	19.5497	19.6485	18.9183		0.407457	0.670597	0.891597	#DIV/0!		0.625259
O94964	MTCL2_HUMAN	MTCL2	Microtubule cross-linking factor 2	1982710	2215560	2180030	1663120	1816480	1888190		1336770	1507640	1706740	1733400	1635530		1895320			12		20.919	21.0792	21.0559	20.6655	20.7927	20.8486		20.3503	20.5239	20.7028	20.7252	20.6413		20.854			21.0181	20.7689	20.4371	20.6832	20.854		0.919195	0.583962	0.402139	#DIV/0!		0.0277766
O94966-5;O94966-6;O94966-7	UBP19_HUMAN	USP19	Isoform 5 of Ubiquitin carboxyl-terminal hydrolase 19	6660060	6659740	6350970	6480000	6005190	6212750	5752090	5361380	5507930	6187000	5932440	6061530	5310140	4811430	4897220		15		22.6671	22.667	22.5985	22.6276	22.5178	22.5668	22.4557	22.3542	22.3931	22.5608	22.5002	22.5313	22.3403	22.198	22.2235		22.6442	22.5707	22.401	22.4573	22.254		0.682021	0.747719	0.739743	0.427591		0.133363
O94967;O94967-2	WDR47_HUMAN	WDR47	WD repeat-containing protein 47	3036110	2970810	2951860	2695920	3072590	2793050	2784960	3101000	2958490	2862450	3294270	2969080	2878800	3150760	2844360		15		21.5338	21.5024	21.4932	21.3623	21.551	21.4134	21.4092	21.5643	21.4964	21.4488	21.6515	21.5016	21.457	21.5873	21.4397		21.5098	21.4423	21.49	21.5367	21.4947		0.0907926	0.139439	0.0786825	0.130136		0.306512
O94973	AP2A2_HUMAN	AP2A2	AP-2 complex subunit alpha-2	11413000	11534800	12633700	8620010	10858600	11222100	13436500	11864400	13157700	12831600	11478800	10462800	8517940	9288530	10328000		15		23.4442	23.4595	23.5908	23.0393	23.3723	23.4198	23.6797	23.5001	23.6494	23.6132	23.4525	23.3188	23.0221	23.147	23.3001		23.4981	23.2771	23.6097	23.2644	23.1564		0.262366	0.825591	0.460096	0.501857		0.160457
O94973-2;O94973-3	AP2A2_HUMAN	AP2A2	Isoform 2 of AP-2 complex subunit alpha-2	7063380	6551220		5526850	2454400	6008990	6336980	5644310	6590230	6659880	6750040	6047860	5070300	2422030	6035240		14		22.7519	22.6433		22.398	21.2269	22.5187	22.5954	22.4284	22.6519	22.6671	22.6865	22.528	22.2736	21.2078	22.525		22.6976	22.0479	22.5585	22.496	22.0021		0.151758	0.846524	0.936157	0.154823		0.310211
O94973;O94973-2	AP2A2_HUMAN	AP2A2	AP-2 complex subunit alpha-2	5227500	5338030	5520630	5071790	4608330	5472520	4676290	5381280	5566880	5093210	5110690	5722090	5277490	5722440	4876600		15		22.3177	22.3479	22.3964	22.2741	22.1358	22.3838	22.1569	22.3595	22.4084	22.2801	22.2851	22.4481	22.3314	22.4482	22.2174		22.354	22.2646	22.3083	22.3549	22.3324		0.185345	0.162918	0.294403	0.211815		0.300703
O94973;O94973-2;O94973-3	AP2A2_HUMAN	AP2A2	AP-2 complex subunit alpha-2	24991600	24523100	24674200	21824900	23593100	23192100	23924100	24744400	23599600	24298600	24270800	23753500	23872900	22941000	23307900		15		24.5749	24.5476	24.5565	24.3795	24.4919	24.4671	24.512	24.5606	24.4923	24.5344	24.5327	24.5016	24.5089	24.4514	24.4743		24.5597	24.4462	24.5216	24.5144	24.4782		0.105378	0.271065	0.72652	0.376566		0.0316462
O94973;O94973-2;O95782;O95782-2;O94973-3	AP2A1_HUMAN;AP2A2_HUMAN	AP2A1;AP2A2	AP-2 complex subunit alpha-2	14653400	13485300	13651100	11321800	13473800	12820300	13691200	14284600	12820900	13568300	12966200	16520900	13736200	15994700	15233900		15		23.8047	23.6849	23.7025	23.4326	23.6837	23.6119	23.7067	23.768	23.612	23.6937	23.6283	23.9778	23.7115	23.9311	23.8608		23.7307	23.5761	23.6956	23.7725	23.8345		0.400513	0.808172	0.216322	0.499528		0.137599
O94979	SC31A_HUMAN	SEC31A	Protein transport protein Sec31A	44155100	41850600	41574600	39689100	40108700	41118800	41380900	42372000	40904700	43462600	43998500	43218200	42335600	41147900	41275900		15		25.3961	25.3187	25.3092	25.2422	25.2574	25.2933	25.3025	25.3366	25.2858	25.3733	25.391	25.3651	25.3354	25.2943	25.2988		25.3413	25.2643	25.3083	25.3638	25.3095		0.464895	0.456679	0.14255	0.365249		0.0701968
O94988;O94988-5	FA13A_HUMAN	FAM13A	Protein FAM13A	2606650	3378310	3030600	3277940	3234670	2912150	2710240		2999490	2000120	2691350	2514880					11		21.3138	21.6879	21.5312	21.6444	21.6252	21.4737	21.37		21.5163	20.9317	21.3599	21.2621					21.5109	21.5811	21.4431	21.311	#DIV/0!		0.397133	0.725643	0.824176	#DIV/0!		0.593744
O94992	HEXI1_HUMAN	HEXIM1	Protein HEXIM1	4313440	4903050	4692700	4905070	4775010	5054470	4648410	5236390	5071760	5023220	5117410	4604750	5079230	4673110	4990730		15		22.0404	22.2252	22.162	22.2258	22.1871	22.2691	22.1483	22.3201	22.2741	22.2602	22.287	22.1347	22.2762	22.156	22.2508		22.1425	22.2273	22.2475	22.2326	22.2276		0.320649	0.945372	0.856481	0.625526		0.22522
O94992;Q96MH2	HEXI1_HUMAN;HEXI2_HUMAN	HEXIM1;HEXIM2	Protein HEXIM1	4909880	5765500	5223960	4438000	5685410	5816140	4980400	5890330	6409370	6177740	5890780	4667160	5908460	6330400	5364850		15		22.2273	22.459	22.3167	22.0815	22.4388	22.4716	22.2478	22.4899	22.6118	22.5586	22.49	22.1541	22.4944	22.5939	22.3551		22.3343	22.3306	22.4498	22.3795	22.4811		0.451641	0.569487	0.451395	0.974243		0.980564
O95070	YIF1A_HUMAN	YIF1A	Protein YIF1A	26125800	25263300	26978800	26106500	26756200	26267000	25709200	21733800	26974000	27737400	23713700	25734200	27358800	24135600	25568000		15		24.639	24.5905	24.6853	24.6379	24.6734	24.6467	24.6158	24.3734	24.6851	24.7253	24.4992	24.6172	24.7055	24.5247	24.6078		24.6383	24.6527	24.5581	24.6073	24.6127		0.263439	0.15481	0.298792	0.430338		0.649638
O95071;O95071-2	UBR5_HUMAN	UBR5	E3 ubiquitin-protein ligase UBR5	7153170	7219290	7110170	6622650	6759350	6496180	6297200	6328990	6439110	6519660	6870900	6795660	5814820	5495250	5419440		15		22.7702	22.7834	22.7615	22.659	22.6885	22.6312	22.5863	22.5935	22.6184	22.6364	22.7121	22.6962	22.4713	22.3898	22.3697		22.7717	22.6595	22.5994	22.6265	22.4103		0.259615	0.602087	0.142713	0.0811473		0.00319842
O95081	AGFG2_HUMAN	AGFG2	Arf-GAP domain and FG repeat-containing protein 2	1504260	1540810		1582600	1588030		1419980		1585840	1421370	1303100	1268750	1071950				10		20.5206	20.5553		20.5939	20.5988		20.4374		20.5968	20.4389	20.3135	20.275	20.0318				20.5379	20.5963	20.5171	20.2068	20.0318		0.18044	0.272458	0.396214	#DIV/0!		0.0792178
O95104;O95104-3	SCAF4_HUMAN	SCAF4	SR-related and CTD-associated factor 4	11928900	14619800	14383700	6881130	14436500	13737800	11708900	13058600	14239400	12861800	14707200	11033800	11399900	9077340	11314300		15		23.508	23.8014	23.7779	22.7142	23.7832	23.7116	23.4811	23.6385	23.7634	23.6166	23.81	23.3954	23.4425	23.1138	23.4316		23.6958	23.403	23.6277	23.5493	23.3293		0.138606	0.858718	0.763849	0.8655		0.459009
O95104;O95104-3;O95104-2	SCAF4_HUMAN	SCAF4	SR-related and CTD-associated factor 4	14096400	15270700	15797600	10398000	15407800	14078100	13578900	15168900	14865800	15450500	15977500	14302100	14118600	14612400	15005200		15		23.7488	23.8643	23.9132	23.3098	23.8772	23.7469	23.6949	23.8546	23.8255	23.8812	23.9295	23.7697	23.7511	23.8007	23.839		23.8421	23.6446	23.7917	23.8168	23.7969		0.149268	0.991986	0.970573	0.428221		0.330373
O95139	NDUB6_HUMAN	NDUFB6	NADH dehydrogenase [ubiquinone] 1 beta subcomplex subunit 6	27756900	37136200	33358800	33369900	31690100	34304500	32115900	30238200	30512800	30351700	32777700	31706700	31095900	28302400	28309900		15		24.7263	25.1463	24.9916	24.992	24.9175	25.0319	24.9368	24.8499	24.8629	24.8553	24.9662	24.9183	24.8902	24.7544	24.7548		24.9547	24.9805	24.8832	24.9249	24.7998		0.139019	0.0928752	0.128431	0.239253		0.849392
O95140	MFN2_HUMAN	MFN2	Mitofusin-2	9756300	9420440	9178200	9503300	9105960	9032960	9380080	8404990	9084250	8763860	8460150	8642380	9445210	9400820	8763630		15		23.2179	23.1674	23.1298	23.18	23.1184	23.1068	23.1612	23.0028	23.1149	23.0631	23.0123	23.043	23.1712	23.1644	23.0631		23.1717	23.135	23.093	23.0755	23.1329		0.88404	0.455476	0.502786	0.69613		0.344151
O95140;Q8IWA4	MFN1_HUMAN;MFN2_HUMAN	MFN1;MFN2	Mitofusin-2	5248860	5255590	4896100	4912080	4609630	4136100	4639400	4593600	4804920	4229830	4441260	5221240	4378080	5144420	4877000		15		22.3236	22.3254	22.2232	22.2279	22.1362	21.9798	22.1455	22.1312	22.1961	22.0122	22.0825	22.316	22.0619	22.2946	22.2176		22.2907	22.1147	22.1576	22.1535	22.1913		0.357226	0.507131	0.238328	0.391532		0.0922784
O95149	SPN1_HUMAN	SNUPN	Snurportin-1	1164730	1343120	1209650	1630450	1298520	1812480	1251630	1733370	1481260	1441950	1007280	1288060	1445660	1442860	1290880		15		20.1516	20.3572	20.2062	20.6368	20.3084	20.7895	20.2554	20.7251	20.4984	20.4596	19.942	20.2968	20.4633	20.4605	20.2999		20.2383	20.5783	20.493	20.234	20.4079		0.316019	0.340921	0.278742	0.870857		0.0928664
O95155;O95155-2;O95155-4	UBE4B_HUMAN	UBE4B	Ubiquitin conjugation factor E4 B	1584700	1851930	1582410	1538840	1331640	1315910	1503210	1779670	1660990	1693470	1659750	1488880		1642900	1569330		14		20.5958	20.8206	20.5937	20.5534	20.3448	20.3276	20.5196	20.7632	20.6636	20.6916	20.6625	20.5058		20.6478	20.5817		20.67	20.4086	20.6488	20.5842	20.6148		0.963255	0.937173	0.739912	0.491315		0.0667751
O95159	ZFPL1_HUMAN	ZFPL1	Zinc finger protein-like 1	1004690	801696	703724	741998	762665	1229160	819359	1308280	791219	804846	848479	1279640	869275		1054150		14		19.9383	19.6127	19.4247	19.5011	19.5407	20.2292	19.6441	20.3192	19.5937	19.6184	19.6945	20.2873	19.7295		20.0076		19.6586	19.757	19.8524	19.9038	19.8686		0.57434	0.583116	0.669861	0.943771		0.742894
O95163	ELP1_HUMAN	ELP1	Elongator complex protein 1	13041100	12859400	13221000	12418700	12547100	13047800	12379500	12891000	13090900	12978800	13024000	13904600	12073200	12041100	12619200		15		23.6366	23.6163	23.6563	23.566	23.5809	23.6373	23.5614	23.6199	23.6421	23.6297	23.6347	23.7291	23.5253	23.5215	23.5891		23.6364	23.5947	23.6078	23.6297	23.5453		0.440936	0.375052	0.226334	0.434002		0.165409
O95167	NDUA3_HUMAN	NDUFA3	NADH dehydrogenase [ubiquinone] 1 alpha subcomplex subunit 3	8487860	9503510	10907000	7292080	10077700	12684200	10833800	10434600	10603400	9041060	7932220	12705900	8707560	9541290	11616400		15		23.017	23.18	23.3788	22.7979	23.2647	23.5965	23.369	23.3149	23.338	23.1081	22.9193	23.599	23.0538	23.1858	23.4697		23.1919	23.2197	23.3406	23.1907	23.2364		0.338783	0.0440079	0.421041	0.841949		0.918227
O95168	NDUB4_HUMAN	NDUFB4	NADH dehydrogenase [ubiquinone] 1 beta subcomplex subunit 4	41897300	44039100	41920800	46152600	42313200	42042900	42437400	41461400	41830600	41385500	41876700	42249900	43738800	46017300	42321700		15		25.3204	25.3923	25.3212	25.4599	25.3346	25.3254	25.3388	25.3053	25.3181	25.3026	25.3196	25.3324	25.3824	25.4557	25.3349		25.3446	25.3733	25.3207	25.3448	25.391		0.463807	0.28811	0.232048	0.63074		0.593322
O95169;O95169-3	NDUB8_HUMAN	NDUFB8	NADH dehydrogenase [ubiquinone] 1 beta subcomplex subunit 8, mitochondrial	24433400	28631800	23181200	20862800	26744800	26243600	25757600	27405100	21740000	24019500	24531400	30193300	23122800	29529200	32153700		15		24.5424	24.7711	24.4665	24.3144	24.6728	24.6455	24.6185	24.7079	24.3738	24.5177	24.5481	24.8477	24.4628	24.8156	24.9385		24.5933	24.5442	24.5668	24.6196	24.739		0.774633	0.913564	0.861099	0.584085		0.755395
O95182	NDUA7_HUMAN	NDUFA7	NADH dehydrogenase [ubiquinone] 1 alpha subcomplex subunit 7	15571000	17586800	15197500	16573700	19336700	16783500	17904000	17627100	15505200	15485400	15905900	15811800	14538600	16470700	15212600		15		23.8924	24.068	23.8573	23.9824	24.2048	24.0005	24.0938	24.0713	23.8862	23.8844	23.9231	23.9145	23.7934	23.9734	23.8588		23.9392	24.0626	24.0171	23.877	23.8752		0.910127	0.991154	0.062667	0.789103		0.270713
O95185	UNC5C_HUMAN	UNC5C	Netrin receptor UNC5C	4119860	4123950	4067450	4014110	4343500	4117590	3133550	3406550	3510380	5090010	4694780	4329190	3598580	2919440			14		21.9742	21.9756	21.9557	21.9366	22.0504	21.9734	21.5794	21.6999	21.7432	22.2792	22.1626	22.0457	21.779	21.4773			21.9685	21.9868	21.6741	21.9958	21.6281		0.0705083	0.0336212	0.017907	0.00539169		0.619724
O95197-5	RTN3_HUMAN	RTN3	Isoform 5 of Reticulon-3	5109770	4920010	4776830	3450060	4426230	4831020	4031750	5373630	4605590	3986380	4401550	9057620	3662180	5932630	6393350		15		22.2848	22.2302	22.1876	21.7182	22.0776	22.2039	21.943	22.3575	22.135	21.9266	22.0696	23.1107	21.8043	22.5002	22.6081		22.2342	21.9999	22.1451	22.3282	22.3042		0.0720713	0.104583	0.011303	0.0246355		0.189003
O95197;O95197-2;O95197-7	RTN3_HUMAN	RTN3	Reticulon-3	44772400	42744600	41399800	45663700	40248700	36484000	41315200	39799700	35409500	34370900	35881900	40747600	42140000	32772200	38156800		15		25.4161	25.3492	25.3031	25.4445	25.2624	25.1208	25.3002	25.2463	25.0776	25.0347	25.0968	25.2802	25.3287	24.966	25.1854		25.3562	25.2759	25.208	25.2352	25.16		0.218265	0.386405	0.330563	0.176345		0.464306
O95197;O95197-2;O95197-7;O95197-5	RTN3_HUMAN	RTN3	Reticulon-3	33844700	32107400	30350800	33093300	36967800	29080800	29993900	30814400	24259500	26551200	30009800	16983800	24340200	22608200	24420100		15		25.0124	24.9364	24.8552	24.98	25.1398	24.7936	24.8382	24.8771	24.532	24.6623	24.8389	24.0177	24.5368	24.4303	24.5416		24.9347	24.9711	24.7491	24.4645	24.5029		0.341394	0.295018	0.0640223	0.78056		0.756789
O95202	LETM1_HUMAN	LETM1	Mitochondrial proton/calcium exchanger protein	50995500	51741000	51915800	46850900	52215700	53560700	52214100	52470500	53694400	50969000	51302500	54217600	53797000	56225100	57355100		15		25.6039	25.6248	25.6297	25.4816	25.638	25.6747	25.6379	25.645	25.6783	25.6031	25.6125	25.6923	25.681	25.7447	25.7734		25.6194	25.5981	25.6537	25.6619	25.7331		0.0351241	0.576772	0.145351	0.155089		0.738578
O95206	PCDH8_HUMAN	PCDH8	Protocadherin-8	7828830	9137040	8861020	8245380	8969920	8642380	3768290	4079940	3880080	6367350	6461730	6424960	3628790	2926020	2691420		15		22.9004	23.1233	23.079	22.9752	23.0967	23.043	21.8455	21.9601	21.8877	22.6023	22.6235	22.6153	21.7911	21.4805	21.3599		23.0342	23.0383	21.8978	22.3433	21.5438		0.420438	0.388835	0.0163107	0.439411		0.960528
O95208;O95208-2	EPN2_HUMAN	EPN2	Epsin-2	1098970	1365830	1080510	887926	1042760	1054690	923455	1162050	1219260	1122160	1124150	937548	1013320	979915	937571		15		20.0677	20.3813	20.0433	19.7601	19.992	20.0084	19.8167	20.1482	20.2176	20.0978	20.1004	19.8385	19.9507	19.9023	19.8386		20.1641	19.9201	20.0608	19.9632	19.8972		0.703464	0.872711	0.778211	0.163337		0.14544
O95214	LERL1_HUMAN	LEPROTL1	Leptin receptor overlapping transcript-like 1	3767000	3521430	3531170	2751270	3164310	3855000	2722310	3134840	2544150	3097480	3388700	2471430	2697420	2340770	1551100		15		21.845	21.7477	21.7517	21.3917	21.5935	21.8783	21.3764	21.58	21.2788	21.5627	21.6923	21.2369	21.3631	21.1586	20.5649		21.7815	21.6211	21.4117	21.4308	21.0289		0.0964526	0.227352	0.104306	0.034624		0.329953
O95218;O95218-2	ZRAB2_HUMAN	ZRANB2	Zinc finger Ran-binding domain-containing protein 2	18344800	17628800	18242800	18018800	17824400	18174700	19116600	18507800	18836200	19202200	18494900	19063500	18997800	18962900	19068800		15		24.1289	24.0714	24.1208	24.103	24.0874	24.1154	24.1883	24.1416	24.167	24.1948	24.1406	24.1843	24.1793	24.1767	24.1847		24.107	24.1019	24.1657	24.1681	24.1802		0.339789	0.721991	0.920581	0.0340628		0.808032
O95219	SNX4_HUMAN	SNX4	Sorting nexin-4	41263900	39009300	40512100	37784200	39915100	38272000	39569100	40573100	40275600	41480000	42035600	43182700	39584900	42808800	40122600		15		25.2984	25.2173	25.2718	25.1713	25.2504	25.1898	25.2379	25.274	25.2634	25.3059	25.3251	25.364	25.2384	25.3514	25.2579		25.2625	25.2038	25.2584	25.3092	25.2826		0.998222	0.336258	0.677089	0.638002		0.157316
O95232	LC7L3_HUMAN	LUC7L3	Luc7-like protein 3	34678300	36622900	37219200	34998500	36904800	37163500	36235000	38634000	37671500	36079000	36642200	37686500	35445700	38320400	38445600		15		25.0475	25.1262	25.1495	25.0608	25.1373	25.1474	25.1109	25.2034	25.167	25.1047	25.127	25.1675	25.0791	25.1916	25.1963		25.1078	25.1152	25.1604	25.1246	25.1557		0.879382	0.863415	0.524704	0.787176		0.866516
O95235;O95235-2	KI20A_HUMAN	KIF20A	Kinesin-like protein KIF20A	745659	490684	528968	966548	694588	624874	715349	422989	463414	608330	222721	390376	683849	494774	373283		15		19.5082	18.9044	19.0128	19.8825	19.4058	19.2532	19.4483	18.6903	18.8219	19.2145	17.7649	18.5745	19.3833	18.9164	18.5099		19.1418	19.5138	18.9868	18.5742	18.9365		0.980352	0.774156	0.328182	0.703281		0.23365
O95239	KIF4A_HUMAN	KIF4A	Chromosome-associated kinesin KIF4A	5798810	5785500	5846280	5435080	6065320	5837320	5362690	5394970	5379250	5683260	5176670	5322470	5272870	5457810	5062560		15		22.4673	22.464	22.4791	22.3739	22.5322	22.4769	22.3545	22.3632	22.359	22.4383	22.3036	22.3437	22.3302	22.3799	22.2714		22.4701	22.461	22.3589	22.3258	22.3272		0.0192687	0.459883	0.0259066	0.0417103		0.853522
O95239;Q2VIQ3	KIF4A_HUMAN;KIF4B_HUMAN	KIF4A;KIF4B	Chromosome-associated kinesin KIF4A	2915080	2892270	3073010	3236020	3098220	3078290	2944910	2902070	2682090	2829260	2535970	2958140	2804340	2709180	2851650		15		21.4751	21.4638	21.5512	21.6258	21.563	21.5537	21.4898	21.4687	21.3549	21.432	21.2741	21.4963	21.4192	21.3694	21.4434		21.4967	21.5808	21.4378	21.3965	21.4107		0.809411	0.601246	0.295059	0.77197		0.0773089
O95239;Q9Y496;Q2VIQ3	KIF3A_HUMAN;KIF4A_HUMAN;KIF4B_HUMAN	KIF3A;KIF4A;KIF4B	Chromosome-associated kinesin KIF4A														8591290			1															23.0344			#DIV/0!	#DIV/0!	#DIV/0!	#DIV/0!	23.0344		#DIV/0!	#DIV/0!	#DIV/0!	#DIV/0!		#DIV/0!
O95248;O95248-4;O95248-5	MTMR5_HUMAN	SBF1	Myotubularin-related protein 5	4726440	5143100	4736530	4380470	4807710	4724720	4732410	5022480	4767690	4886250	5098380	5046350	4582130	4845000	4820360		15		22.1723	22.2942	22.1754	22.0627	22.1969	22.1718	22.1741	22.26	22.1849	22.2203	22.2816	22.2668	22.1276	22.2081	22.2007		22.214	22.1438	22.2063	22.2253	22.1788		0.973306	0.623341	0.349723	0.581413		0.289393
O95251;O95251-4	KAT7_HUMAN	KAT7	Histone acetyltransferase KAT7	9795980	7737000	9791290	14093100	10632100	10426300	11198700	8503800	10978500	10705300	8546540	9716840	11596000	10574900	10909500		15		23.2238	22.8833	23.2231	23.7485	23.3419	23.3137	23.4168	23.0197	23.3882	23.3518	23.0269	23.2121	23.4671	23.3341	23.3791		23.1101	23.468	23.2749	23.2354	23.3934		0.788865	0.880056	0.815926	0.212216		0.118342
O95260	ATE1_HUMAN	ATE1	Arginyl-tRNA--protein transferase 1	3953240	3929570	3714510	3614950	3982580	3746130	3688940	4028570	3801770	3989840	3971630	3784610	4104700	3977740	3875180		15		21.9146	21.9059	21.8247	21.7855	21.9253	21.837	21.8148	21.9418	21.8582	21.9279	21.9213	21.8517	21.9688	21.9235	21.8858		21.8818	21.8493	21.8716	21.914	21.9261		0.659541	0.741531	0.840619	0.825653		0.54991
O95273	CCDB1_HUMAN	CCNDBP1	Cyclin-D1-binding protein 1	2859310	2715170	2666260		2502800	2441680	1900120	1705350	1774940	2204170		1768020	1609230	1311870	1157590		13		21.4472	21.3726	21.3464		21.2551	21.2194	20.8577	20.7016	20.7593	21.0718		20.7537	20.6179	20.3232	20.1427		21.3887	21.2373	20.7729	20.6858	20.3613		0.645234	0.611055	0.100168	0.0908229		0.0348527
O95292	VAPB_HUMAN	VAPB	Vesicle-associated membrane protein-associated protein B/C	36006300	34913300	37464300	41984300	39876300	38801900	40112000	35594600	39931600	37113000	34041200	35476500	37180500	37079500	38971000		15		25.1017	25.0573	25.159	25.3233	25.249	25.2096	25.2575	25.0852	25.251	25.1454	25.0208	25.0804	25.148	25.1441	25.2159		25.106	25.2607	25.1979	25.0831	25.1694		0.876452	0.428343	0.801927	0.770042		0.0254272
O95295	SNAPN_HUMAN	SNAPIN	SNARE-associated protein Snapin	3922740	4398500	4301870	2476460	3269970	4395340	3867730	3213020	3710480	3478850	2798030	4241050	3663490	3270730	3565890		15		21.9034	22.0686	22.0365	21.2398	21.6408	22.0675	21.8831	21.6155	21.8232	21.7302	21.416	22.016	21.8048	21.6412	21.7658		22.0028	21.6494	21.7739	21.7456	21.7373		0.0856967	0.5601	0.15694	0.97556		0.221463
O95297;O95297-2	MPZL1_HUMAN	MPZL1	Myelin protein zero-like protein 1	4665640	4593340	4439460	4111660	4254930	4096840	3381230		3804930	4422190	4599920	4314420	3691050				12		22.1536	22.1311	22.082	21.9713	22.0207	21.9661	21.6891		21.8594	22.0763	22.1332	22.0407	21.8156				22.1222	21.986	21.7743	21.9965	21.8156		0.806816	0.162984	0.764057	#DIV/0!		0.0076477
O95298	NDUC2_HUMAN	NDUFC2	NADH dehydrogenase [ubiquinone] 1 subunit C2	21750200	21876500	21351300	21409600	22128200	20668000	20940900	19286000	20523000	20108200	20451500	19216300	21368300	20529900	20636000		15		24.3745	24.3829	24.3478	24.3518	24.3994	24.3009	24.3198	24.2011	24.2907	24.2613	24.2857	24.1958	24.349	24.2912	24.2987		24.3684	24.3507	24.2705	24.2768	24.313		0.242893	0.160909	0.268797	0.507257		0.5903
O95298;E9PQ53	NDUC2_HUMAN;NDUCR_HUMAN	NDUFC2;NDUFC2-KCTD14	NADH dehydrogenase [ubiquinone] 1 subunit C2, isoform 2	24702300	26855400	25862700	25788100	28839400	27257300	24180300	27083600	25425500	25144900	27065100	26673400	26132500	29062100	29462200		15		24.5581	24.6787	24.6244	24.6202	24.7815	24.7001	24.5273	24.6909	24.5998	24.5838	24.6899	24.6689	24.6393	24.7926	24.8124		24.6204	24.7006	24.606	24.6661	24.7481		0.718161	0.703481	0.928665	0.57795		0.24001
O95299	NDUAA_HUMAN	NDUFA10	NADH dehydrogenase [ubiquinone] 1 alpha subcomplex subunit 10, mitochondrial	30499100	32356500	32309100	31134400	33223100	33710600	33135000	34877000	34377800	32273100	32862900	37106900	34155400	37907700	37216900		15		24.8623	24.9476	24.9454	24.892	24.9857	25.0067	24.9819	25.0558	25.035	24.9438	24.97	25.1452	25.0256	25.176	25.1495		24.9184	24.9615	25.0242	25.0469	25.117		0.776446	0.760948	0.329662	0.537227		0.393651
O95302;O95302-3	FKBP9_HUMAN	FKBP9	Peptidyl-prolyl cis-trans isomerase FKBP9	7236640	7083350	7774640	8215140	7791660	7970220	7811040	7357510	7578670	6983720	6856710	7085170	7093110	6695500	7179100		15		22.7869	22.756	22.8903	22.9699	22.8935	22.9262	22.8971	22.8108	22.8535	22.7356	22.7091	22.7564	22.758	22.6748	22.7754		22.8111	22.9298	22.8538	22.7411	22.736		0.457287	0.546577	0.203778	0.737467		0.0621278
O95319;O95319-2;O95319-3;O95319-4;O95319-5	CELF2_HUMAN	CELF2	CUGBP Elav-like family member 2	12463100	14396900	13283200	12959900	14281400	13086600	12887300	14832700	12962600	12236000	14120800	13244900	11884200	14170400	12947900		15		23.5712	23.7793	23.6631	23.6276	23.7676	23.6416	23.6194	23.8223	23.6279	23.5446	23.7513	23.6589	23.5025	23.7564	23.6262		23.6712	23.6789	23.6899	23.6376	23.6284		0.707394	0.90459	0.992843	0.805944		0.922532
O95336	6PGL_HUMAN	PGLS	6-phosphogluconolactonase	51156700	54207300	50524500	33995100	47891800	50169100	50182400	55543800	50648700	48710200	50887900	51946300	42341700	50996300	56533900		15		25.6084	25.692	25.5905	25.0188	25.5133	25.5803	25.5807	25.7271	25.594	25.5377	25.6008	25.6305	25.3356	25.6039	25.7526		25.6303	25.3708	25.6339	25.5223	25.564		0.0605254	0.618387	0.867028	0.123288		0.222408
O95343;O95475	SIX3_HUMAN;SIX6_HUMAN	SIX3;SIX6	Homeobox protein SIX3	1978200		1985400	2995840	1841730		2224010			1771440							6		20.9158		20.921	21.5145	20.8126		21.0847			20.7565							20.9184	21.1636	21.0847	#DIV/0!	#DIV/0!		0.00950769	#DIV/0!	#DIV/0!	#DIV/0!		0.557074
O95347	SMC2_HUMAN	SMC2	Structural maintenance of chromosomes protein 2	38256300	35874200	36508900	37052600	36372700	35901200	36179500	35275500	34798200	36308200	34605900	35685600	36546100	34640100	34447700		15		25.1892	25.0964	25.1217	25.1431	25.1164	25.0975	25.1087	25.0722	25.0525	25.1138	25.0445	25.0888	25.1232	25.0459	25.0379		25.1358	25.119	25.0778	25.0855	25.069		0.371118	0.522137	0.697548	0.982344		0.612814
O95352	ATG7_HUMAN	ATG7	Ubiquitin-like modifier-activating enzyme ATG7	7439530	6704600	6938160	6159390	6003860	6833210	7546540	7226640	7124960	7478300	6849120	7155050	7199090	8052250	7586110		15		22.8268	22.6767	22.7261	22.5544	22.5175	22.7041	22.8474	22.7849	22.7645	22.8343	22.7075	22.7705	22.7794	22.941	22.8549		22.7432	22.592	22.7989	22.7525	22.8584		0.748747	0.483928	0.814606	0.944485		0.104165
O95359;O95359-3	TACC2_HUMAN	TACC2	Transforming acidic coiled-coil-containing protein 2	4712930	5368060	4696890	5061690	5240550	4835350	4487630	4872120	4408140	4430800	5036560	4206490	4579710	4226800	4167930		15		22.1682	22.356	22.1633	22.2712	22.3213	22.2052	22.0975	22.2161	22.0717	22.0791	22.264	22.0042	22.1268	22.0111	21.9909		22.2291	22.2659	22.1285	22.1317	22.043		0.438648	0.658857	0.80588	0.616505		0.635735
O95363	SYFM_HUMAN	FARS2	Phenylalanine--tRNA ligase, mitochondrial	3999800	3947020	3570690	4526890	3385620	3097590	3792510	3201800	2695350	2735430	3677530	3643140	3521590	4121280	3723920		15		21.9315	21.9123	21.7678	22.1101	21.691	21.5627	21.8547	21.6105	21.362	21.3833	21.8103	21.7968	21.7478	21.9747	21.8284		21.8705	21.7879	21.6091	21.785	21.8503		0.17811	0.233252	0.239475	0.754472		0.658253
O95372	LYPA2_HUMAN	LYPLA2	Acyl-protein thioesterase 2	15506800	15192500	16144800	9830230	13958100	15216200	16268000	15567700	15612000	15858400	15138900	17225000	13643000	14739600	15570000		15		23.8864	23.8569	23.9446	23.2288	23.7346	23.8591	23.9555	23.8921	23.8962	23.9187	23.8518	24.038	23.7017	23.8132	23.8923		23.8959	23.6075	23.9146	23.8638	23.8024		0.0351152	0.775816	0.36573	0.356839		0.212125
O95373	IPO7_HUMAN	IPO7	Importin-7	58483400	53972400	55905300	45658400	51834100	53799000	54741200	54545700	53363500	55161400	53821900	58362700	52835300	56350200	54738500		15		25.8015	25.6857	25.7365	25.4444	25.6274	25.6811	25.7061	25.701	25.6693	25.7172	25.6817	25.7985	25.655	25.7479	25.7061		25.7412	25.5843	25.6921	25.7117	25.703		0.359044	0.2105	0.96843	0.782446		0.11822
O95373;O15397	IPO7_HUMAN;IPO8_HUMAN	IPO7;IPO8	Importin-8	10375500	9620000			8213620		1851940	11064700	7962990	8742430	10746200	9731530		9514220	8679980		11		23.3067	23.1976			22.9696		20.8206	23.3995	22.9249	23.0596	23.3573	23.2142		23.1817	23.0493		23.2521	22.9696	22.3816	23.2858	23.1155		#DIV/0!	0.0794029	0.687845	0.877406		#DIV/0!
O95376	ARI2_HUMAN	ARIH2	E3 ubiquitin-protein ligase ARIH2	11418200	11518700	12157900	12355100	10629900	11370600	12891100	10972700	11309400	10789900	10157300	12053200	11218400	10670600	12581900		15		23.4448	23.4575	23.5354	23.5586	23.3416	23.4388	23.6199	23.3874	23.431	23.3632	23.276	23.5229	23.4194	23.3471	23.5848		23.4792	23.4463	23.4794	23.4061	23.4504		0.338346	0.272207	0.266012	0.27877		0.657777
O95391	SLU7_HUMAN	SLU7	Pre-mRNA-splicing factor SLU7	7988790	8543460	9097920	9200850	9140850	9228050	7369970	8085250	7376820	8655300	7930360	8661870	6788640	6349030	7143070		15		22.9295	23.0264	23.1171	23.1333	23.1239	23.1376	22.8132	22.9469	22.8146	23.0452	22.919	23.0462	22.6947	22.5981	22.7681		23.0243	23.1316	22.8582	22.8866	22.687		0.0111093	0.802316	0.756745	0.904943		0.119456
O95394	AGM1_HUMAN	PGM3	Phosphoacetylglucosamine mutase	9582220	9017260	8872170	9638590	8236160	8224520	8918930	8539450	8772520	8723670	8843690	9262470	8719020	8783670	8868180		15		23.1919	23.1043	23.0809	23.2004	22.9735	22.9715	23.0884	23.0257	23.0646	23.0565	23.0762	23.143	23.0557	23.0664	23.0802		23.1257	23.0485	23.0596	23.0916	23.0674		0.330652	0.452443	0.749126	0.0841287		0.405671
O95396	MOCS3_HUMAN	MOCS3	Adenylyltransferase and sulfurtransferase MOCS3	6176860	6345710	6258340	6237490	5488820	6107080	6405010	6055040	6842550	6554320	6313940	6734490	5868180	5791250	6211460		15		22.5584	22.5974	22.5773	22.5725	22.3881	22.5421	22.6108	22.5297	22.7061	22.644	22.5901	22.6831	22.4845	22.4654	22.5665		22.5777	22.5009	22.6155	22.5859	22.5055		0.0745418	0.0926185	0.29571	0.232082		0.257179
O95400	CD2B2_HUMAN	CD2BP2	CD2 antigen cytoplasmic tail-binding protein 2	22619700	22840700	21932100	21303500	22915200	22582500	20729500	21833800	21557000	21001600	21702800	20704200	22116200	21189700	21408800		15		24.4311	24.4451	24.3865	24.3446	24.4498	24.4287	24.3052	24.3801	24.3617	24.324	24.3714	24.3034	24.3986	24.3369	24.3517		24.4209	24.4077	24.349	24.3578	24.3624		0.463614	0.760946	0.869976	0.947483		0.736863
O95406	CNIH1_HUMAN	CNIH1	Protein cornichon homolog 1	1252730	1568620	1647830		1697810	1737800	1999790	1716350	1634600	1652880	1135470	1465900	1854660	1693300	1805280		14		20.2566	20.5811	20.6521		20.6952	20.7288	20.9314	20.7109	20.6405	20.6566	20.1149	20.4834	20.8227	20.6914	20.7838		20.4966	20.712	20.7609	20.4736	20.766		0.1588	0.682642	0.734818	0.185674		0.265191
O95425;O95425-2;O95425-3;O95425-4	SVIL_HUMAN	SVIL	Supervillin	2636500	3069090	2775560	2830830	2928980	2749980	2478910	2862120	2680240	2836260	3001010	2873990	2234190	2548920	2241080		15		21.3302	21.5494	21.4043	21.4328	21.482	21.391	21.2413	21.4487	21.3539	21.4356	21.517	21.4546	21.0913	21.2815	21.0958		21.428	21.4353	21.348	21.3543	21.1562		0.285972	0.928854	0.254875	0.972981		0.921684
O95429	BAG4_HUMAN	BAG4	BAG family molecular chaperone regulator 4	3891400	4384760	4220840	3606910	3924440	3960130	3614930	4107570	4025240	4241580	3983000	3918290	4094580	3323590	3456200		15		21.8919	22.0641	22.0091	21.7823	21.9041	21.9171	21.7855	21.9699	21.9406	22.0162	21.9254	21.9018	21.9653	21.6643	21.7208		21.9883	21.8678	21.8987	21.9308	21.7835		0.833259	0.881663	0.640589	0.464255		0.144145
O95433	AHSA1_HUMAN	AHSA1	Activator of 90 kDa heat shock protein ATPase homolog 1	75896900	80041100	77251400	75161000	74793800	74345500	74822200	81026800	74156100	77191400	79395700	79080500	69985400	75680700	75169600		15		26.1775	26.2542	26.2031	26.1635	26.1564	26.1477	26.157	26.2719	26.1441	26.2019	26.2426	26.2368	26.0606	26.1734	26.1636		26.2116	26.1559	26.191	26.18	26.1325		0.078279	0.470971	0.481151	0.561262		0.0725627
O95453;O95453-2	PARN_HUMAN	PARN	Poly(A)-specific ribonuclease PARN	10202900	9238640	11123000	13993800	11892800	11503500	13435000	10070100	12119600	11472000	9304820	11101700	13077200	13340800	12784900		15		23.2825	23.1392	23.407	23.7383	23.5036	23.4556	23.6795	23.2636	23.5308	23.4516	23.1495	23.4043	23.6406	23.6693	23.6079		23.2763	23.5658	23.4913	23.3981	23.6393		0.879325	0.575771	0.809751	0.0998708		0.0680936
O95456;O95456-2	PSMG1_HUMAN	PSMG1	Proteasome assembly chaperone 1	16718900	16770500	15610300	17240900	15079000	14713100	14867900	15321900	14389500	15779200	16417400	14716800	14278200	13852900	12454800		15		23.995	23.9994	23.896	24.0393	23.846	23.8106	23.8257	23.8691	23.7785	23.9115	23.9687	23.811	23.7673	23.7237	23.5702		23.9635	23.8987	23.8244	23.849	23.6871		0.368129	0.750203	0.697917	0.483665		0.456428
O95470	SGPL1_HUMAN	SGPL1	Sphingosine-1-phosphate lyase 1	7903600	6737270	7337620	8544590	7858450	7479820	8250810	7401060	7856650	7570590	7208440	7760440	8594620	8746580	8355390		15		22.9141	22.6837	22.8069	23.0266	22.9058	22.8346	22.9761	22.8193	22.9055	22.852	22.7813	22.8877	23.035	23.0603	22.9943		22.8016	22.9223	22.9003	22.9013	23.0299		0.829795	0.634044	0.361874	0.154115		0.237441
O95478	NSA2_HUMAN	NSA2	Ribosome biogenesis protein NSA2 homolog	26982600	21844300	27429500	40944000	31507600	29162500	34252300	22651200	31576800	30898900	19560800	26431200	30600700	29474100	29797700		15		24.6855	24.3808	24.7092	25.2871	24.9092	24.7976	25.0297	24.4331	24.9124	24.8811	24.2215	24.6557	24.8671	24.8129	24.8287		24.5918	24.998	24.7917	24.5814	24.8362		0.675316	0.502874	0.459808	0.045134		0.0894625
O95486	SC24A_HUMAN	SEC24A	Protein transport protein Sec24A	7665640	7754460	7450660	8106600	7085580	7455400	7468910	7176190	7374860	7628820	8194420	7758720	7691830	7286640	7478400		15		22.87	22.8866	22.8289	22.9507	22.7565	22.8299	22.8325	22.7748	22.8142	22.863	22.9662	22.8874	22.8749	22.7968	22.8343		22.8618	22.8457	22.8071	22.9095	22.8353		0.16781	0.993193	0.464848	0.732332		0.798025
O95487	SC24B_HUMAN	SEC24B	Protein transport protein Sec24B	13323500	12631800	12897800	12208700	11833200	12968700	12694200	12815300	12766400	13471100	13782000	13877900	12749600	13340200	13338600		15		23.6675	23.5906	23.6206	23.5414	23.4963	23.6285	23.5977	23.6114	23.6058	23.6834	23.7163	23.7263	23.6039	23.6693	23.6691		23.6262	23.5554	23.605	23.6822	23.6474		0.499247	0.0612953	0.502638	0.971404		0.189145
O95487;O95486	SC24A_HUMAN;SC24B_HUMAN	SEC24A;SEC24B	Protein transport protein Sec24A	9748320	9057540	10122100	9359090	8252500	9498410	9382020	10598600	9913040	10132400	10505300	12070700	9105290	10144500	9791120		15		23.2167	23.1107	23.271	23.1579	22.9764	23.1793	23.1615	23.3374	23.2409	23.2725	23.3246	23.525	23.1183	23.2742	23.223		23.1995	23.1045	23.2466	23.3226	23.2052		0.69709	0.922885	0.544445	0.974456		0.299623
O95551;O95551-2	TYDP2_HUMAN	TDP2	Tyrosyl-DNA phosphodiesterase 2	10312100	10377000	10298100	10057400	9668650	9746220	9675300	9818800	9772860	10472800	10454800	9938760	9577620	9002970	9398500		15		23.2978	23.3069	23.2959	23.2618	23.2049	23.2164	23.2059	23.2271	23.2203	23.3201	23.3177	23.2446	23.1912	23.102	23.164		23.3002	23.2277	23.2178	23.2512	23.1524		0.0735372	0.453257	0.0368094	0.0324347		0.0148504
O95563	MPC2_HUMAN	MPC2	Mitochondrial pyruvate carrier 2	9738120	9738970	9564270	8849280	9249220	9077230	8227320	9370870	9448850	9057210	10287400	10452700	9440820	10867300	9706470		15		23.2152	23.2153	23.1892	23.0771	23.1409	23.1138	22.972	23.1598	23.1717	23.1106	23.2944	23.3174	23.1705	23.3735	23.2105		23.2066	23.1106	23.1012	23.2607	23.2515		0.361783	0.0354216	0.0346327	0.0383797		0.00930441
O95571	ETHE1_HUMAN	ETHE1	Persulfide dioxygenase ETHE1, mitochondrial	11154600	12220300	12656000	11734700	12505700	12659600	12815700	13096200	12666200	11968800	11880000	12790600	12437000	14067000	13315800		15		23.4111	23.5428	23.5933	23.4843	23.5761	23.5937	23.6114	23.6426	23.5945	23.5128	23.502	23.6086	23.5681	23.7458	23.6666		23.5157	23.5514	23.6162	23.5596	23.6602		0.561541	0.126449	0.560133	0.944994		0.607651
O95573	ACSL3_HUMAN	ACSL3	Fatty acid CoA ligase Acsl3	12269900	10917500	12181300	12986600	12634000	13062100	13708300	12409700	12199500	12106500	9717220	12880600	12917300	12900700	13575000		15		23.5486	23.3801	23.5382	23.6305	23.5908	23.6389	23.7085	23.565	23.5403	23.5293	23.2121	23.6187	23.6228	23.6209	23.6944		23.489	23.6201	23.6046	23.4845	23.6461		0.137857	0.961709	0.326649	0.329325		0.0810486
O95573;O60488;O60488-2	ACSL3_HUMAN;ACSL4_HUMAN	ACSL3;ACSL4	Long-chain-fatty-acid--CoA ligase 4	21935700	19730300	21882300	23823100	21856900	22874700	25275100	19351000	22560600	21618200	17580900	20824200	23299700	20996300	21785500		15		24.3868	24.2339	24.3833	24.5059	24.3816	24.4472	24.5912	24.2059	24.4273	24.3657	24.0675	24.3118	24.4738	24.3236	24.3769		24.3346	24.4449	24.4081	24.2844	24.3914		0.673382	0.338379	0.463341	0.864521		0.149291
O95602	RPA1_HUMAN	POLR1A	DNA-directed RNA polymerase I subunit RPA1	14566700	13526100	14532600	15904100	14773000	14123100	14783500	12960000	14379400	14287200	12369700	13308400	14553500	14053500	13779900		15		23.7962	23.6892	23.7928	23.9229	23.8165	23.7516	23.8175	23.6276	23.7775	23.7682	23.5603	23.6658	23.7949	23.7444	23.7161		23.7594	23.8303	23.7408	23.6737	23.7518		0.661046	0.538574	0.509508	0.60255		0.310004
O95613;O95613-2	PCNT_HUMAN	PCNT	Pericentrin	17444600	17769300	17752800	15914700	17685600	17688500	16914800	16913800	17697200	17167200	17984200	17421900	19365900	17324400	18201700		15		24.0563	24.0829	24.0815	23.9239	24.0761	24.0763	24.0118	24.0117	24.077	24.0332	24.1002	24.0544	24.207	24.0463	24.1176		24.0736	24.0254	24.0335	24.1205	24.1236		0.0564528	0.273153	0.321014	0.0669741		0.402776
O95619	YETS4_HUMAN	YEATS4	YEATS domain-containing protein 4	3893820		4569780		4623310	4645040	4025060	3900120	4113930					4146410			8		21.8928		22.1237		22.1405	22.1473	21.9406	21.8951	21.9721					21.9834			22.0082	22.1439	21.9359	#DIV/0!	21.9834		0.0372865	0.103724	#DIV/0!	#DIV/0!		0.36117
O95625	ZBT11_HUMAN	ZBTB11	Zinc finger and BTB domain-containing protein 11	3178750	2911120	3248440	3947320	3376380	3061330	3092800	2790210	3206140	3294000	2859600	3020870	2991010	2794730	2898410		15		21.6	21.4731	21.6313	21.9124	21.687	21.5457	21.5605	21.4119	21.6124	21.6514	21.4474	21.5265	21.5122	21.4143	21.4668		21.5682	21.7151	21.5283	21.4954	21.4644		0.340385	0.786549	0.797424	0.510006		0.278381
O95630	STABP_HUMAN	STAMBP	STAM-binding protein	12212900	11890700	12146400	11616100	10667800	11385000	11988000	11880700	11624700	11426700	12056400	11430700	11625400	11575300	12276200		15		23.5419	23.5033	23.534	23.4696	23.3468	23.4406	23.5151	23.5021	23.4707	23.4459	23.5233	23.4464	23.4708	23.4645	23.5494		23.5264	23.419	23.496	23.4802	23.4949		0.182971	0.887	0.346288	0.31347		0.0507863
O95639	CPSF4_HUMAN	CPSF4	Cleavage and polyadenylation specificity factor subunit 4	6935410	6287280	6629390	7520120	6940830	7557830	7637050	5987480	6419920	6859040	6645710	6877320	7269220	6798880	7480730		15		22.7255	22.584	22.6604	22.8423	22.7267	22.8495	22.8646	22.5135	22.6141	22.7096	22.664	22.7134	22.7934	22.6969	22.8347		22.6567	22.8062	22.6641	22.7236	22.775		0.972802	0.266265	0.261759	0.998666		0.0588272
O95670	VATG2_HUMAN	ATP6V1G2	V-type proton ATPase subunit G 2	1834320	1820220	1748220	2255970	1743500	1847970	1855010	2113770	2019340	2122710	2393610	1843640	2053870	1966630	1983960		15		20.8068	20.7957	20.7375	21.1053	20.7336	20.8175	20.823	21.0114	20.9455	21.0175	21.1908	20.8141	20.9699	20.9073	20.92		20.78	20.8855	20.9266	20.9916	20.9324		0.0704263	0.263614	0.0751496	0.882754		0.409467
O95671;O95671-2	ASML_HUMAN	ASMTL	Probable bifunctional dTTP/UTP pyrophosphatase/methyltransferase protein	1859410	2253030	2099170	1444930	1866660	2133270	2081650	2087310	2381240	2250090	1795960	2268430	2109830	2042710	2409600		15		20.8264	21.1034	21.0014	20.4626	20.832	21.0246	20.9893	20.9932	21.1833	21.1016	20.7763	21.1133	21.0087	20.9621	21.2004		20.9771	20.7731	21.0553	20.9661	21.057		0.387858	0.770291	0.698503	0.896626		0.328986
O95674	CDS2_HUMAN	CDS2	Phosphatidate cytidylyltransferase 2	16342900	15855900	18097300	19701900	17802200	17115100	17385400	15872400	18776500	17076300	16843300	17506800	17362100	18104400	18463500		15		23.9622	23.9185	24.1093	24.2318	24.0856	24.0288	24.0514	23.92	24.1624	24.0255	24.0057	24.0614	24.0494	24.1098	24.1382		23.9966	24.1154	24.0446	24.0388	24.0991		0.952906	0.808373	0.148017	0.34113		0.228544
O95674;Q92903	CDS1_HUMAN;CDS2_HUMAN	CDS1;CDS2	Phosphatidate cytidylyltransferase 2	9975630	10126000	11011500	10686100	11613100	11764100	11273400	10154100	10500100	10515100	10266400	10178800	10697000	11143100	11142700		15		23.25	23.2716	23.3925	23.3492	23.4692	23.4879	23.4264	23.2756	23.3239	23.326	23.2914	23.2791	23.3507	23.4096	23.4096		23.3047	23.4355	23.342	23.3071	23.39		0.97936	0.997228	0.181984	0.327862		0.102917
O95684;O95684-2	CEP43_HUMAN	CEP43	Centrosomal protein 43	1739160	1840950	1616750	1589470	1735210	1869170	1631990	1784150	1689280	1739360	1867220	1932410	1679750	1442330	1651540		15		20.73	20.812	20.6247	20.6001	20.7267	20.834	20.6382	20.7668	20.688	20.7301	20.8325	20.882	20.6798	20.46	20.6554		20.7222	20.7203	20.6977	20.7981	20.5984		0.78323	0.645677	0.809436	0.755834		0.983025
O95696;O95696-2	BRD1_HUMAN	BRD1	Bromodomain-containing protein 1	7097650	5398310	7795120	10800600	8856680	8197440	9220840	6278880	8612830	7969650	6067080	7417630	9413470	8938100	9122660		15		22.7589	22.3641	22.8941	23.3646	23.0783	22.9667	23.1365	22.5821	23.0381	22.9261	22.5326	22.8225	23.1663	23.0915	23.121		22.6724	23.1366	22.9189	22.8405	23.1263		0.714	0.928779	0.708434	0.0366989		0.0793121
O95707	RPP29_HUMAN	POP4	Ribonuclease P protein subunit p29	3588940	3194370	3602130	4643190	3445960	3394280	3961050	3103760	3641630	3570350	3295040	3724330	4596230	4129740	3689080		15		21.7751	21.6071	21.7804	22.1467	21.7165	21.6947	21.9175	21.5656	21.7962	21.7676	21.6519	21.8285	22.132	21.9776	21.8148		21.7209	21.8526	21.7597	21.8708	21.9748		0.26017	0.466431	0.906505	0.557232		0.450773
O95714	HERC2_HUMAN	HERC2	E3 ubiquitin-protein ligase HERC2	6431410	6473340	6330040	6303940	6913410	6195190	6104170	5604380	5905220	5949210	6254740	5959240	5702390	5704640	4754830		15		22.6167	22.6261	22.5938	22.5878	22.721	22.5627	22.5414	22.4181	22.4936	22.5043	22.5765	22.5067	22.4431	22.4437	22.181		22.6122	22.6238	22.4843	22.5088	22.3559		0.0735189	0.13346	0.281735	0.0237584		0.827354
O95716	RAB3D_HUMAN	RAB3D	Ras-related protein Rab-3D	3324580	3782410	3524590	3760730	4072970	3423550	4045420	4386780	3636310	3792180	3040200	3616740	3145350	4006450	3547010		15		21.6647	21.8509	21.749	21.8426	21.9576	21.7071	21.9479	22.0647	21.794	21.8546	21.5357	21.7863	21.5848	21.9339	21.7582		21.7549	21.8358	21.9355	21.6356	21.759		0.711461	0.640675	0.471215	0.44372		0.420666
O95721	SNP29_HUMAN	SNAP29	Synaptosomal-associated protein 29	13173900	13500600	14184700	12083600	13016600	12635700	12184500	12931800	13135000	13507100	12498400	12469500	10633100	11430200	11925800		15		23.6512	23.6865	23.7578	23.5265	23.6338	23.591	23.5385	23.6244	23.6469	23.6872	23.5752	23.5719	23.3421	23.4463	23.5076		23.6985	23.5838	23.6033	23.4964	23.432		0.994174	0.9487	0.813171	0.592946		0.0604601
O95747	OXSR1_HUMAN	OXSR1	Serine/threonine-protein kinase OSR1	33721500	33033600	31940400	35669500	31909100	31957400	33302700	32779400	32361400	34066000	32798500	31642800	34113000	31929100	31558200		15		25.0072	24.9774	24.9289	25.0882	24.9275	24.9296	24.9891	24.9663	24.9478	25.0218	24.9671	24.9154	25.0238	24.9284	24.9115		24.9712	24.9818	24.9677	24.9688	24.9546		0.310568	0.431268	0.710572	0.597249		0.863543
O95747;Q9UEW8	OXSR1_HUMAN;STK39_HUMAN	OXSR1;STK39	Serine/threonine-protein kinase OSR1	30322900	30760300	30646100	28050000	25688800	25427500	25289600	27151300	28447000	28332600	29820400	28338200	26970400	27724700	24747100		15		24.8539	24.8746	24.8692	24.7415	24.6146	24.5999	24.592	24.6945	24.7618	24.756	24.8298	24.7562	24.6849	24.7247	24.5608		24.8659	24.652	24.6828	24.757	24.6568		0.0372242	0.0309799	0.119408	0.0309644		0.00921219
O95749	GGPPS_HUMAN	GGPS1	Geranylgeranyl pyrophosphate synthase	7359300	7147030	6602180	6859670	6897690	7099300	7170820	7564230	6704800	6640680	6518510	6198470	6872720	6909980	7141110		15		22.8111	22.7689	22.6545	22.7097	22.7177	22.7592	22.7737	22.8508	22.6768	22.6629	22.6361	22.5635	22.7124	22.7203	22.7677		22.7449	22.7289	22.7671	22.6373	22.7335		0.194517	0.926966	0.574425	0.239817		0.761879
O95755	RAB36_HUMAN	RAB36	Ras-related protein Rab-36	5033740	5844680	5316790	5825200	5316490	5598140	5571440	5106310	5467780	5470730	4821760	4918460					12		22.2632	22.4787	22.3421	22.4739	22.342	22.4165	22.4096	22.2838	22.3825	22.3833	22.2011	22.2298					22.3613	22.4108	22.3587	22.2155	#DIV/0!		0.537588	0.538667	0.893408	#DIV/0!		0.538351
O95757	HS74L_HUMAN	HSPA4L	Heat shock 70 kDa protein 4L	10820900	11873500	11562800	10640900	11774800	11302900	11362500	13077000	11657600	11048400	12297700	11702800	11288800	12352200	11866600		15		23.3673	23.5012	23.463	23.3431	23.4892	23.4302	23.4378	23.6405	23.4748	23.3973	23.5519	23.4804	23.4284	23.5583	23.5004		23.4438	23.4208	23.5177	23.4869	23.4957		0.93681	0.579707	0.886063	0.941612		0.712681
O95758;O95758-2;O95758-4;O95758-5;O95758-7	PTBP3_HUMAN	PTBP3	Polypyrimidine tract-binding protein 3	3703500	3617400	4176130	4253470	4479240	3735760	4475960	4006770	3740460	4302950	3750740	4194120	4580840	4345490	4353630		15		21.8205	21.7865	21.9937	22.0202	22.0948	21.833	22.0938	21.934	21.8348	22.0369	21.8387	21.9999	22.1272	22.0511	22.0538		21.8669	21.9827	21.9542	21.9886	22.0774		0.808638	0.839566	0.946696	0.262235		0.315275
O95777	LSM8_HUMAN	LSM8	U6 snRNA-associated Sm-like protein LSm8	20865700	23487000	21334900	19396400	20750300	20853400	18261800	23424000	21812200	19612000	21610400	26875400	20476600	26316200	24748100		15		24.3146	24.4854	24.3467	24.2093	24.3066	24.3138	24.1223	24.4815	24.3786	24.2252	24.3652	24.6798	24.2875	24.6494	24.5608		24.3822	24.2766	24.3275	24.4442	24.4992		0.585449	0.387963	0.263779	0.375673		0.165062
O95782;O95782-2	AP2A1_HUMAN	AP2A1	AP-2 complex subunit alpha-1	20348600	21291400	20476900	20002800	19948600	19719700	19208400	20427000	19694700	20672600	21213700	20113700	18675200	19782400	19066100		15		24.2784	24.3438	24.2875	24.2537	24.2498	24.2331	24.1952	24.284	24.2313	24.3012	24.3385	24.2617	24.1546	24.2377	24.1845		24.3032	24.2455	24.2368	24.2516	24.1923		0.173779	0.772372	0.918423	0.828602		0.0542432
O95785-3	WIZ_HUMAN	WIZ	Isoform 3 of Protein Wiz	16820500	15951700	16622500	17943900	17307100	16888800	15978100	15610300	16160800	14874800	15180800	15244500	16202000	15377100	16678300		15		24.0037	23.9272	23.9866	24.097	24.0449	24.0096	23.9296	23.896	23.946	23.8264	23.8557	23.8618	23.9497	23.8743	23.9915		23.9725	24.0505	23.9239	23.8891	23.9385		0.909344	0.574267	0.364121	0.627555		0.0860197
O95793;O95793-2	STAU1_HUMAN	STAU1	Double-stranded RNA-binding protein Staufen homolog 1	15676100	16287400	16680100	15059100	16025300	16416500	14524900	15455800	15580100	15048500	15385000	15609300	13592100	14212900	14927600		15		23.9021	23.9573	23.9916	23.8441	23.9338	23.9686	23.792	23.8816	23.8932	23.8431	23.875	23.8959	23.6963	23.7607	23.8315		23.9503	23.9155	23.8556	23.8224	23.7628		0.661883	0.799239	0.514326	0.617165		0.485932
O95807	TM50A_HUMAN	TMEM50A	Transmembrane protein 50A	2113850	1943550	1764570	1731780	1461880	1810820	1670710	1663490	1465600	1746040	1847650	1264420	2010280	1675550	1111310		15		21.0114	20.8903	20.7509	20.7238	20.4794	20.7882	20.672	20.6658	20.4831	20.7357	20.8173	20.27	20.939	20.6762	20.0838		20.8842	20.6638	20.607	20.6754	20.5663		0.780829	0.807965	0.326453	0.162782		0.141343
O95817	BAG3_HUMAN	BAG3	BAG family molecular chaperone regulator 3	930628	628633	872448	668692	659022	764510	638228	852937	718078	764106	690158	497557	731053	479518	540414		15		19.8278	19.2619	19.7347	19.351	19.33	19.5442	19.2837	19.7021	19.4538	19.5434	19.3966	18.9245	19.4796	18.8712	19.0437		19.6081	19.4084	19.4799	19.2669	19.1315		0.262948	0.649239	0.936566	0.967349		0.347893
O95819;O95819-2;O95819-3;O95819-4;O95819-5;O95819-6	M4K4_HUMAN	MAP4K4	Mitogen-activated protein kinase kinase kinase kinase 4	6634100	7172100	6792590	6069680	6548320	6628570	6327800	6673230	6356360	7096780	6976440	7435990	6503340	6275890	6283610		15		22.6615	22.774	22.6955	22.5332	22.6427	22.6603	22.5933	22.67	22.5998	22.7587	22.7341	22.8261	22.6327	22.5814	22.5832		22.7103	22.612	22.621	22.731	22.5991		0.824819	0.704073	0.810898	0.406906		0.131017
O95819;O95819-2;O95819-3;O95819-4;O95819-5;O95819-6;Q8N4C8;Q8N4C8-2;Q8N4C8-3;Q8N4C8-4;Q8N4C8-5	M4K4_HUMAN;MINK1_HUMAN	MAP4K4;MINK1	Mitogen-activated protein kinase kinase kinase kinase 4	7796690	7288940	7583760	7504210	7213310	7081020	6544830	5983780	6671500	7123220	7630700	7204980	6588600	6228240	7109750		15		22.8944	22.7973	22.8545	22.8393	22.7822	22.7555	22.6419	22.5126	22.6696	22.7641	22.8634	22.7806	22.6515	22.5704	22.7614		22.8487	22.7923	22.608	22.7652	22.6611		0.868409	0.507116	0.914324	0.412154		0.206904
O95819;O95819-2;O95819-3;O95819-4;O95819-5;O95819-6;Q9UKE5;Q8N4C8;Q8N4C8-2;Q8N4C8-3;Q8N4C8-4;Q8N4C8-5	M4K4_HUMAN;MINK1_HUMAN;TNIK_HUMAN	MAP4K4;MINK1;TNIK	Mitogen-activated protein kinase kinase kinase kinase 4	10221300	9109500	9160840	8823310	8757750	8217490	8036860	8470180	8506560	8480180	9268660	8486300	8456790	8994480	8170470		15		23.2851	23.1189	23.127	23.0729	23.0621	22.9703	22.9382	23.014	23.0201	23.0157	23.1439	23.0167	23.0117	23.1006	22.962		23.177	23.0351	22.9908	23.0574	23.0248		0.532195	0.383613	0.765479	0.71975		0.0878045
O95822;O95822-2	DCMC_HUMAN	MLYCD	Malonyl-CoA decarboxylase, mitochondrial	5066910	5146520	5247040	5355240	5328890	5254290	4882530	5432990	5690120	5509970	5426040	5606520	5565160	5796020	5978300		15		22.2727	22.2952	22.3231	22.3525	22.3454	22.3251	22.2192	22.3733	22.44	22.3936	22.3715	22.4187	22.408	22.4666	22.5113		22.297	22.341	22.3442	22.3994	22.462		0.483127	0.0946747	0.933389	0.383755		0.0581679
O95825	QORL1_HUMAN	CRYZL1	Quinone oxidoreductase-like protein 1	6666760	7003050	7346950	7820920	7380660	7268130	8006980	7917550	7392340	7528900	7223580	6988830	7629340	7755230	7871980		15		22.6686	22.7396	22.8087	22.8989	22.8153	22.7932	22.9328	22.9166	22.8176	22.844	22.7843	22.7366	22.8631	22.8867	22.9083		22.7389	22.8358	22.889	22.7947	22.8861		0.775478	0.884058	0.741722	0.188273		0.134366
O95831;O95831-3	AIFM1_HUMAN	AIFM1	Apoptosis-inducing factor 1, mitochondrial	35856600	39437200	39305700	35719800	40071800	40619900	37658900	40287900	40546300	37133100	39808100	40701200	34637300	38111100	39065100		15		25.0957	25.2331	25.2282	25.0902	25.2561	25.2757	25.1665	25.2638	25.2731	25.1462	25.2466	25.2786	25.0458	25.1837	25.2194		25.1857	25.2073	25.2345	25.1903	25.1496		0.738112	0.729535	0.879802	0.839136		0.784525
O95835	LATS1_HUMAN	LATS1	Serine/threonine-protein kinase LATS1	2500180	2230270	2384000	2383850		2490150	2180910	2402720	1989970	2537760					2153150		10		21.2536	21.0888	21.185	21.1849		21.2478	21.0565	21.1962	20.9243	21.2751					21.038		21.1758	21.2163	21.059	#DIV/0!	21.038		0.71063	0.540874	#DIV/0!	#DIV/0!		0.582476
O95848	NUD14_HUMAN	NUDT14	Uridine diphosphate glucose pyrophosphatase NUDT14	4535700		4726560								5296100						3		22.1129		22.1724								22.3365						22.1426	#DIV/0!	#DIV/0!	22.3365	#DIV/0!		#DIV/0!	#DIV/0!	#DIV/0!	#DIV/0!		#DIV/0!
O95857	TSN13_HUMAN	TSPAN13	Tetraspanin-13	20937400	19034600	19769600	22713600	19747200	20277200	20068900	17538300	18511600	17549000	15004200	15649600	17437500	18042800	18128200		15		24.3196	24.1821	24.2368	24.4371	24.2351	24.2734	24.2585	24.064	24.1419	24.0649	23.8389	23.8996	24.0557	24.1049	24.1117		24.2462	24.3152	24.1548	23.9314	24.0908		0.587917	0.666766	0.518606	0.326694		0.401991
O95858	TSN15_HUMAN	TSPAN15	Tetraspanin-15	8132130	5570110	7243870	8731980	6649000	5715390	6393980	5039710	6084790	7852020	7427260	6445220	8323210	6113190	7099160		15		22.9552	22.4093	22.7883	23.0579	22.6647	22.4464	22.6083	22.2649	22.5368	22.9046	22.8244	22.6198	22.9887	22.5435	22.7592		22.7176	22.723	22.47	22.811	22.7638		0.898108	0.590942	0.432155	0.775554		0.9832
O95861	BPNT1_HUMAN	BPNT1	3'(2'),5'-bisphosphate nucleotidase 1	36724700	40306700	39438700	35548700	38119500	36670300	38519800	42014300	39357300	36642000	39623600	38313000	39127700	38723000	41584100		15		25.1302	25.2645	25.2331	25.0833	25.184	25.1281	25.1991	25.3244	25.2301	25.127	25.2399	25.1913	25.2217	25.2067	25.3095		25.2093	25.1318	25.2512	25.2176	25.246		0.681065	0.926471	0.787751	0.769757		0.19567
O95864	FADS2_HUMAN	FADS2	Acyl-CoA 6-desaturase	31809600	31307200	32217800	33471500	33876400	33623800	25454500	22998000	24445200	25987500	20337100	25481500	16555000	19312400	17882400		15		24.923	24.9	24.9414	24.9964	25.0138	25.003	24.6014	24.455	24.543	24.6313	24.2776	24.6029	23.9808	24.203	24.092		24.9214	25.0044	24.5332	24.2871	24.0919		0.303179	0.146529	0.0219933	0.0672138		0.00308489
O95864;O95864-4	FADS2_HUMAN	FADS2	Acyl-CoA 6-desaturase	32390500	31056800	32778200	33982200	33260800	32039900	26448400	21775500	25471800	26995700	21219400	24966100	17021400	16516900	15573000		15		24.9491	24.8884	24.9662	25.0183	24.9873	24.9334	24.6567	24.3762	24.6024	24.6862	24.3389	24.5735	24.0208	23.9774	23.8925		24.9346	24.9797	24.5451	24.3111	23.9636		0.95039	0.140491	0.101112	0.563816		0.258373
O95865	DDAH2_HUMAN	DDAH2	Putative hydrolase DDAH2	25069900	24919000	26111100	23955400	23578200	26210700	24834300	25864100	27402400	24054600	25388300	24184000	24218300	22998600	26281600		15		24.5795	24.5707	24.6382	24.5138	24.491	24.6437	24.5658	24.6244	24.7078	24.5198	24.5977	24.5275	24.5296	24.455	24.6475		24.5961	24.5495	24.6327	24.5516	24.5441		0.33091	0.417939	0.844596	0.249774		0.420888
O95865;O94760;O94760-2	DDAH1_HUMAN;DDAH2_HUMAN	DDAH1;DDAH2	N(G),N(G)-dimethylarginine dimethylaminohydrolase 1	11820200	12575400	12657300	11282400	12154100	12268600	11204100	13712600	13751000	11474200	12638500	12323200	11935000	11736800	13102300		15		23.4948	23.5841	23.5935	23.4276	23.5349	23.5485	23.4175	23.709	23.713	23.4519	23.5913	23.5549	23.5087	23.4845	23.6433		23.5574	23.5037	23.6132	23.5516	23.5455		0.807187	0.18742	0.724351	0.577181		0.338548
O95870	ABHGA_HUMAN	ABHD16A	Phosphatidylserine lipase ABHD16A	7822150	8049440	7575590	7745060	8226380	7939920	8100150	7664840	7324300	7865380	7878210	8098220	7990130	8347520	8031470		15		22.8991	22.9405	22.8529	22.8848	22.9718	22.9207	22.9495	22.8698	22.8043	22.9071	22.9094	22.9492	22.9298	22.9929	22.9372		22.8975	22.9258	22.8745	22.9295	22.9533		0.998312	0.531941	0.451674	0.766008		0.472826
O95881	TXD12_HUMAN	TXNDC12	Thioredoxin domain-containing protein 12	19645600	19157200	18114600	19439000	17170300	17500000	16341000	18026000	17824600	16484000	17285200	16873600	17194200	16975500	18019400		15		24.2277	24.1914	24.1106	24.2125	24.0334	24.0609	23.962	24.1036	24.0874	23.9746	24.043	24.0083	24.0354	24.017	24.103		24.1766	24.1022	24.051	24.0289	24.0518		0.557065	0.748313	0.492307	0.728013		0.320071
O95900;O95900-2	TRUB2_HUMAN	TRUB2	Pseudouridylate synthase TRUB2, mitochondrial	5282400	5109270	5304440	5083200	5354300	5187040	4641200	4753310	4602610	5784200	5201050	5692950		4632440	4348690		14		22.3328	22.2847	22.3388	22.2773	22.3523	22.3065	22.1461	22.1805	22.134	22.4637	22.3104	22.4407		22.1433	22.0521		22.3187	22.312	22.1535	22.3756	22.0977		0.761959	0.796756	0.227744	0.323218		0.820384
O95905	ECD_HUMAN	ECD	Protein ecdysoneless homolog	6971550	6419740	6220740	6527010	6409420	6032880	4862910	4461330	4134850	5690080	5142090	5015210		3472250	5306310		14		22.733	22.6141	22.5687	22.638	22.6118	22.5244	22.2134	22.089	21.9794	22.44	22.2939	22.2579		21.7274	22.3393		22.6386	22.5914	22.0939	22.2759	22.0334		0.658311	0.689255	0.873047	0.0728278		0.474327
O95926	SYF2_HUMAN	SYF2	Pre-mRNA-splicing factor SYF2	902244	1065360	784908	952945	1445790	793737	864386	803878	656739	933399	932800	588413	706067	641920			14		19.7832	20.0229	19.5822	19.862	20.4634	19.5983	19.7213	19.6166	19.325	19.8321	19.8312	19.1665	19.4294	19.292			19.7961	19.9746	19.5543	19.4757	19.3607		0.396976	0.928451	0.496356	0.594583		0.566289
O95983;O95983-2	MBD3_HUMAN	MBD3	Methyl-CpG-binding domain protein 3	11532400	11108900	11085700	11721000	12588300	11491500	11411800	10364300	11491800	11378800	9970200	9536940	10538000	8886340	9783430		15		23.4592	23.4052	23.4022	23.4826	23.5856	23.4541	23.444	23.3051	23.4541	23.4398	23.2492	23.1851	23.3291	23.0832	23.2219		23.4222	23.5074	23.4011	23.2545	23.2114		0.353751	0.258396	0.110661	0.126712		0.125016
O95989	NUDT3_HUMAN	NUDT3	Diphosphoinositol polyphosphate phosphohydrolase 1	20918400	21815500	21966700	22916400	22272000	22097000	20258200	24529100	22149800	20963400	22013300	21418200	22018400	21947500	22944200		15		24.3183	24.3789	24.3888	24.4499	24.4087	24.3973	24.272	24.548	24.4008	24.3214	24.3919	24.3523	24.3922	24.3876	24.4516		24.362	24.4187	24.4069	24.3788	24.4105		0.68759	0.142016	0.922818	0.933653		0.105701
O95989;Q8NFP7;Q96G61;A0A024RBG1;Q9NZJ9	NUD10_HUMAN;NUD11_HUMAN;NUD4B_HUMAN;NUDT3_HUMAN;NUDT4_HUMAN	NUDT10;NUDT11;NUDT3;NUDT4;NUDT4B	Diphosphoinositol polyphosphate phosphohydrolase NUDT4B	6671020	6127980	7760000	7776130	6411020	9406270	9608430	7448540	7241600	7651670		10445900	7742480	9460660	8869020		14		22.6695	22.547	22.8876	22.8906	22.6121	23.1652	23.1959	22.8285	22.7879	22.8673		23.3164	22.8844	23.1735	23.0803		22.7014	22.8893	22.9374	23.1004	23.0461		0.560446	0.741703	0.414135	0.845015		0.374443
O95994;Q8TD06	AGR2_HUMAN;AGR3_HUMAN	AGR2;AGR3	Anterior gradient protein 2 homolog	4611830	4750730	4812600	5087100	4624080	5146490	5230080	4790070	5453950	4603620	4464350	4554140	5264630		5166320		14		22.1369	22.1797	22.1984	22.2784	22.1407	22.2952	22.3184	22.1916	22.3789	22.1343	22.09	22.1187	22.3279		22.3007		22.1717	22.2381	22.2963	22.1789	22.3143		0.24308	0.196214	0.674409	0.792243		0.272072
O95997;Q9NZH5	PTTG1_HUMAN;PTTG2_HUMAN	PTTG1;PTTG2	Securin				1354100		1253510											2					20.3689		20.2575											#DIV/0!	20.3132	#DIV/0!	#DIV/0!	#DIV/0!		#DIV/0!	#DIV/0!	#DIV/0!	#DIV/0!		#DIV/0!
O96000	NDUBA_HUMAN	NDUFB10	NADH dehydrogenase [ubiquinone] 1 beta subcomplex subunit 10	46979400	46486200	45329600	44695600	47166800	49603500	45464800	48132300	43953300	44217400	45450200	48284400	46189100	49671100	43617600		15		25.4855	25.4703	25.434	25.4136	25.4913	25.5639	25.4382	25.5205	25.3895	25.3981	25.4378	25.5251	25.461	25.5659	25.3784		25.4633	25.4896	25.4494	25.4746	25.4685		0.221072	0.27601	0.28546	0.14733		0.597493
O96004;P61296;P61296-2	HAND1_HUMAN;HAND2_HUMAN	HAND1;HAND2	Heart- and neural crest derivatives-expressed protein 1	6252160	5418150	5885820	5871260	6400910	5881710	4807940	4129100	5086860	5824360	5360150	4530620		3929260	4030420		14		22.5759	22.3694	22.4888	22.4852	22.6098	22.4878	22.197	21.9774	22.2783	22.4737	22.3538	22.1113		21.9058	21.9425		22.478	22.5276	22.1509	22.2326	21.9242		0.640936	0.614682	0.479624	0.348245		0.532194
O96005	CLPT1_HUMAN	CLPTM1	Putative lipid scramblase CLPTM1	12587300	13539400	13281000	13237800	16511200	14041800	13334800	13409800	13442800	12983200	12280400	11855900	13943800	13339600	11621900		15		23.5855	23.6907	23.6629	23.6582	23.9769	23.7432	23.6687	23.6768	23.6803	23.6301	23.5499	23.4991	23.7331	23.6692	23.4703		23.6463	23.7928	23.6753	23.594	23.6242		0.196666	0.0236642	0.809985	0.273208		0.218285
O96006	ZBED1_HUMAN	ZBED1	E3 SUMO-protein ligase ZBED1	2452130	2523820	2290150	2586350	2326750	2356180	2330980	2195850	2187890	2378930	2615000	2008690	2537940	2174800	2027970		15		21.2256	21.2672	21.127	21.3025	21.1499	21.168	21.1525	21.0663	21.0611	21.1819	21.3184	20.9378	21.2752	21.0525	20.9516		21.2066	21.2068	21.0933	21.1771	21.0931		0.854358	0.673942	0.244738	0.317911		0.997653
O96008	TOM40_HUMAN	TOMM40	Mitochondrial import receptor subunit TOM40 homolog	132711000	136985000	139443000	124733000	140833000	145394000	141858000	151148000	136958000	134128000	135376000	165635000	141953000	165581000	168145000		15		26.9837	27.0294	27.0551	26.8943	27.0694	27.1154	27.0799	27.1714	27.0292	26.999	27.0124	27.3034	27.0808	27.303	27.3251		27.0228	27.0264	27.0935	27.1322	27.2363		0.175263	0.402124	0.0846432	0.133709		0.961684
O96011	PX11B_HUMAN	PEX11B	Peroxisomal membrane protein 11B	4592740	4038600	4743430	5042540	5089220	4429820	4418390	4205860	4726840	4127930	4231580	4230750	4690380	5090650	4774410		15		22.1309	21.9454	22.1775	22.2657	22.279	22.0788	22.0751	22.004	22.1724	21.977	22.0128	22.0125	22.1613	22.2794	22.1869		22.0846	22.2078	22.0838	22.0622	22.2092		0.907922	0.643679	0.054637	0.407974		0.268247
O96013;O96013-4;O96013-3	PAK4_HUMAN	PAK4	Serine/threonine-protein kinase PAK 4	5850490	5540600	5808590	6738890	5852480	5436420	5765030	5368720	6348760	6094030	5664960	4455680	5786680	5258280	5367220		15		22.4801	22.4016	22.4698	22.6841	22.4806	22.3742	22.4589	22.3561	22.598	22.539	22.4336	22.0872	22.4643	22.3262	22.3557		22.4505	22.513	22.471	22.3284	22.3821		0.136756	0.21975	0.0630808	0.51176		0.543353
O96017;O96017-9;O96017-12	CHK2_HUMAN	CHEK2	Serine/threonine-protein kinase Chk2	2615220	2524140	2875130	2622810	2661640	2847040	2653490	3112800	2607000	2564110	2874480	2866040	2878200	2945300	2875540		15		21.3185	21.2674	21.4552	21.3227	21.3439	21.441	21.3395	21.5698	21.314	21.29	21.4549	21.4506	21.4567	21.49	21.4554		21.347	21.3692	21.4077	21.4541	21.4674		0.593805	0.643989	0.967151	0.0782218		0.756758
O96017;O96017-9;O96017-12;O96017-13;O96017-4;O96017-11	CHK2_HUMAN	CHEK2	Serine/threonine-protein kinase Chk2	18554900	18042700	18106900	16843900	17483300	15938300	17474200	16038400	17808200	16868700	17687200	14590700	17838100	13230300	15141600		15		24.1453	24.1049	24.11	24.0057	24.0595	23.926	24.0587	23.935	24.086	24.0078	24.0762	23.7985	24.0885	23.6573	23.852		24.1201	23.9971	24.0266	23.9877	23.8659		0.193605	0.138941	0.0451539	0.0205299		0.0393501
O96017;O96017-9;O96017-13;O96017-4	CHK2_HUMAN	CHEK2	Serine/threonine-protein kinase Chk2	4141130	4278560	3971190	3237550	3955010	3729720	3937190	3590610	4080330	4046370	4492330	2590730	3804880	3304670	3063600		15		21.9816	22.0287	21.9211	21.6265	21.9152	21.8306	21.9087	21.7758	21.9603	21.9482	22.099	21.3049	21.8594	21.6561	21.5468		21.9771	21.7908	21.8816	21.7545	21.6874		0.233047	0.485874	0.0321613	0.207057		0.110486
O96019	ACL6A_HUMAN	ACTL6A	Actin-like protein 6A	30224400	32849200	35513300	32375500	31477400	33203000	27181000	29033600	34985400	31045500	31525000	31543100	30365600	28253100	25397300		15		24.8492	24.9694	25.0819	24.9484	24.9078	24.9848	24.6961	24.7912	25.0602	24.8879	24.91	24.9108	24.8559	24.7519	24.5982		24.9668	24.947	24.8492	24.8922	24.7353		0.197556	0.550147	0.0247082	0.891922		0.793484
O96019;O96019-2	ACL6A_HUMAN	ACTL6A	Actin-like protein 6A	44074200	42052300	46780200	43738500	41041200	46398000	44523500	43129900	42743200	43560200	38112300	49688400	38217800	42382700	42870900		15		25.3934	25.3257	25.4794	25.3824	25.2906	25.4676	25.4081	25.3622	25.3492	25.3765	25.1838	25.5664	25.1877	25.337	25.3535		25.3995	25.3802	25.3731	25.3126	25.2927		0.861982	0.27763	0.279006	0.831711		0.789606
O96019;O96019-2;O94805	ACL6A_HUMAN;ACL6B_HUMAN	ACTL6A;ACTL6B	Actin-like protein 6B	52307300	45872400	48623600	59260700	47368400	45315100	52929000	41123300	43774000	50242700	42535200	39108100	47032200	36128700	38570100		15		25.6405	25.4511	25.5352	25.8206	25.4974	25.4335	25.6576	25.2935	25.3836	25.5824	25.3422	25.221	25.4871	25.1066	25.201		25.5423	25.5838	25.4449	25.3501	25.2649		0.345916	0.400523	0.420317	0.373119		0.76814
O96028	NSD2_HUMAN	NSD2	Histone-lysine N-methyltransferase NSD2	7612070	6312400	7788450	10137700	8717580	7991910	9087780	6641680	8594180	7585640	5682540	6726960	8216110	8537820	8193150		15		22.8599	22.5898	22.8929	23.2732	23.0555	22.9301	23.1155	22.6631	23.0349	22.8548	22.4381	22.6815	22.97	23.0254	22.966		22.7808	23.0863	22.9378	22.6966	22.9871		0.956996	0.644036	0.773808	0.0767367		0.0926033
P00156	CYB_HUMAN	MT-CYB	Cytochrome b	19866500	21197000	19438100	20486200	22207400	20147200	19680200	21979900	20041300	21758200	21695300	18297800	21708100	23693400	19319000		15		24.2438	24.3374	24.2124	24.2881	24.4045	24.2641	24.2302	24.3897	24.2565	24.3751	24.3709	24.1252	24.3717	24.498	24.2035		24.2645	24.3189	24.2921	24.2893	24.3577		0.856419	0.732689	0.342179	0.324428		0.396613
P00167;P00167-2	CYB5_HUMAN	CYB5A	Cytochrome b5	10950600	11994000	10932000	8635500	10981800	11960200	11393500	11192000	10267100	11118800	9522600	11269500	10128300	10669100	11482700		15		23.3845	23.5158	23.3821	23.0418	23.3886	23.5117	23.4417	23.416	23.2915	23.4065	23.1829	23.4259	23.2719	23.3469	23.453		23.4275	23.3141	23.3831	23.2936	23.3573		0.179574	0.951713	0.486169	0.82874		0.484773
P00338;P00338-3;P00338-2;P00338-5	LDHA_HUMAN	LDHA	L-lactate dehydrogenase A chain	438278000	464525000	544206000	364984000	480062000	570251000	388301000	588943000	460925000	421697000	555029000	623725000	470194000	656962000	631748000		15		28.7073	28.7912	29.0196	28.4433	28.8386	29.087	28.5326	29.1336	28.78	28.6516	29.048	29.2163	28.8087	29.2912	29.2348		28.8393	28.7896	28.8154	29.0243	29.1116		0.397218	0.445224	0.474205	0.545811		0.824037
P00338;P00338-3;P00338-4	LDHA_HUMAN	LDHA	L-lactate dehydrogenase A chain	612348000	681640000	664249000	600555000	645141000	637893000	618809000	700497000	641257000	627184000	678806000	635112000	572926000	623359000	636209000		15		29.1898	29.3444	29.3071	29.1617	29.265	29.2487	29.2049	29.3838	29.2563	29.2243	29.3384	29.2424	29.0938	29.2155	29.2449		29.2805	29.2252	29.2817	29.2249	29.1847		0.642815	0.868779	0.731995	0.992813		0.383732
P00338;P00338-3;P00338-4;P00338-2;P00338-5	LDHA_HUMAN	LDHA	L-lactate dehydrogenase A chain	361531000	383830000	371236000	352766000	376874000	369687000	347678000	404832000	357944000	340206000	393792000	356641000	335702000	358297000	375908000		15		28.4295	28.5159	28.4678	28.3941	28.4895	28.4617	28.3732	28.5927	28.4152	28.3418	28.5529	28.4099	28.3226	28.4166	28.4858		28.4711	28.4485	28.4604	28.4285	28.4083		0.875226	0.242236	0.277926	0.436322		0.581634
P00338;P00338-3;P00338-4;P07195;P00338-2;P00338-5;P07864;Q6ZMR3	LDH6A_HUMAN;LDHA_HUMAN;LDHB_HUMAN;LDHC_HUMAN	LDHA;LDHAL6A;LDHB;LDHC	L-lactate dehydrogenase A chain	588405000	620819000	697698000	559838000	561730000	689844000	677055000	718913000	649114000	645043000	558206000	795435000	580573000	726581000	731233000		15		29.1322	29.2096	29.378	29.0604	29.0653	29.3617	29.3347	29.4212	29.2739	29.2648	29.0562	29.5672	29.1129	29.4365	29.4458		29.24	29.1625	29.3433	29.2454	29.3317		0.693259	0.515368	0.386208	0.610636		0.563693
P00352	AL1A1_HUMAN	ALDH1A1	Aldehyde dehydrogenase 1A1	9197300	5379060	6960530	10385800	7782440	8179680	11231300	6526610	8626460	8858470	4671070	7611610	11974400	9097840	9250880		15		23.1328	22.3589	22.7308	23.3081	22.8918	22.9636	23.421	22.6379	23.0403	23.0786	22.1553	22.8598	23.5135	23.1171	23.1412		22.7408	23.0545	23.0331	22.8428	23.2572		0.496962	0.988227	0.783085	0.495858		0.290506
P00367;P00367-3;P00367-2	DHE3_HUMAN	GLUD1	Glutamate dehydrogenase 1, mitochondrial	100480000	104200000	107943000	101579000	111939000	117567000	105469000	116983000	111731000	98859900	104117000	116236000	113657000	123333000	121378000		15		26.5823	26.6348	26.6857	26.598	26.7381	26.8089	26.6522	26.8017	26.7355	26.5589	26.6336	26.7925	26.7601	26.878	26.8549		26.6343	26.715	26.7298	26.7287	26.831		0.376489	0.645107	0.316054	0.812648		0.305446
P00367;P00367-3;P00367-2;P49448	DHE3_HUMAN;DHE4_HUMAN	GLUD1;GLUD2	Glutamate dehydrogenase 1, mitochondrial	41066100	41128000	41009400	39599300	40886100	40814800	42065200	43627700	43564200	39451000	40457300	43963500	41755500	46790600	47467600		15		25.2914	25.2936	25.2895	25.239	25.2851	25.2826	25.3261	25.3787	25.3766	25.2336	25.2699	25.3898	25.3155	25.4797	25.5004		25.2915	25.2689	25.3605	25.3251	25.4319		0.0128234	0.00973781	0.00129823	0.000845178		0.206726
P00367;P00367-3;P49448	DHE3_HUMAN;DHE4_HUMAN	GLUD1;GLUD2	Glutamate dehydrogenase 1, mitochondrial	28443100	29645400	30691400	29648900	30559900	33653300	31830700	35225900	35448000	30752100	27036400	38343600	29721900	38531500	39189900		15		24.7616	24.8213	24.8713	24.8215	24.8651	25.0042	24.9239	25.0701	25.0792	24.8742	24.6884	25.1925	24.825	25.1995	25.224		24.8181	24.897	25.0244	24.902	25.0828		0.497854	0.568881	0.0887966	0.113891		0.282568
P00367;P49448	DHE3_HUMAN;DHE4_HUMAN	GLUD1;GLUD2	Glutamate dehydrogenase 1, mitochondrial	38497800	39966400	38542300	38831400	40039300	38936800	36935700	40708600	40633100	37950700	39133500	40549000	41687300	44053900	44539300		15		25.1983	25.2523	25.1999	25.2107	25.2549	25.2146	25.1385	25.2788	25.2762	25.1776	25.2219	25.2732	25.3131	25.3928	25.4086		25.2168	25.2268	25.2312	25.2694	25.3715		0.776345	0.255527	0.584224	0.529701		0.6842
P00374	DYR_HUMAN	DHFR	Dihydrofolate reductase	25748700	28367700	27658800	30000300	28371500	29598700	24132600	27842900	23768900	20673400	21686800	24467700	17817900	18554700	20419400		15		24.618	24.7577	24.7212	24.8385	24.7579	24.819	24.5245	24.7308	24.5026	24.3013	24.3703	24.5444	24.0868	24.1453	24.2834		24.699	24.8051	24.586	24.3338	24.1718		0.503167	0.49772	0.501594	0.6802		0.0932163
P00374;Q86XF0	DYR2_HUMAN;DYR_HUMAN	DHFR;DHFR2	Dihydrofolate reductase	12031900	11982000	11787500	12333300	11151100	12395000	10372400	11368700	10607100	9916690	10122200	10683900	8385080	9142840	8993990		15		23.5204	23.5144	23.4908	23.5561	23.4107	23.5633	23.3062	23.4386	23.3385	23.2414	23.271	23.3489	22.9994	23.1242	23.1005		23.5085	23.51	23.3611	23.2064	23.0747		0.0640051	0.0979097	0.147186	0.105606		0.977674
P00387;P00387-2;P00387-3	NB5R3_HUMAN	CYB5R3	NADH-cytochrome b5 reductase 3	57642300	56286700	57159700	59393800	63020900	60639100	60219800	56741700	58142500	55356300	54152700	62524700	61800400	64417800	63635100		15		25.7806	25.7463	25.7685	25.8238	25.9093	25.8537	25.8437	25.7579	25.7931	25.7222	25.6905	25.8979	25.8811	25.941	25.9233		25.7651	25.8623	25.7982	25.8232	25.9151		0.277328	0.280093	0.047431	0.485536		0.0227789
P00390;P00390-2	GSHR_HUMAN	GSR	Glutathione reductase, mitochondrial	40886700	42980200	42941800	38888500	39596400	41477400	39534700	45404800	42426800	41634700	44311000	43571800	41080000	41699300	41547000		15		25.2851	25.3572	25.3559	25.2128	25.2389	25.3058	25.2366	25.4363	25.3385	25.3113	25.4012	25.3769	25.2919	25.3135	25.3082		25.3327	25.2525	25.3371	25.3567	25.3046		0.849651	0.291181	0.880253	0.138691		0.0929989
P00395	COX1_HUMAN	MT-CO1	Cytochrome c oxidase subunit 1	5996950	7389200	7593470	5560500	7150980	7346240	6633450	8469960	6960520	7305420	7070350	10399700	6508990	9547480	8921880		15		22.5158	22.817	22.8563	22.4068	22.7697	22.8086	22.6613	23.0139	22.7308	22.8005	22.7534	23.31	22.634	23.1867	23.0889		22.7297	22.6617	22.802	22.8991	22.9699		0.828115	0.997363	0.533944	0.570326		0.704902
P00403	COX2_HUMAN	MT-CO2	Cytochrome c oxidase subunit 2	303708000	308951000	304499000	294115000	304401000	307266000	285872000	315253000	321750000	279212000	309811000	317345000	318251000	329184000	327816000		15		28.1781	28.2028	28.1819	28.1318	28.1814	28.1949	28.0908	28.2319	28.2614	28.0568	28.2068	28.2415	28.2456	28.2943	28.2883		28.1876	28.1694	28.1947	28.2313	28.2761		0.276398	0.0417065	0.0360831	0.401029		0.427759
P00414	COX3_HUMAN	MT-CO3	Cytochrome c oxidase subunit 3	2658830	3031740	2782320	1621870	2544300	3132210	1401350	3022060	2294720	2922820	2995120	2459320	4008790	2533430	3797560		15		21.3424	21.5317	21.4079	20.6292	21.2788	21.5787	20.4184	21.5271	21.1299	21.4789	21.5142	21.2298	21.9347	21.2727	21.8566		21.4273	21.1623	21.0251	21.5596	21.688		0.0755411	0.056945	0.555865	0.131958		0.406049
P00441	SODC_HUMAN	SOD1	Superoxide dismutase [Cu-Zn]	195654000	200873000	204712000	181620000	187728000	189270000	172797000	210909000	192047000	186845000	215290000	193789000	177840000	181783000	195965000		15		27.5437	27.5817	27.609	27.4363	27.4841	27.4959	27.3645	27.652	27.5169	27.4773	27.6817	27.5299	27.406	27.4376	27.546		27.5782	27.4721	27.5111	27.5392	27.4632		0.960375	0.0987789	0.174218	0.332517		0.0156166
P00491	PNPH_HUMAN	PNP	Purine nucleoside phosphorylase	32091900	31907600	33545300	32108100	31150100	32567200	31681500	36755700	33557300	30685000	32072500	32191000	32675700	32954000	34505200		15		24.9357	24.9274	24.9996	24.9364	24.8927	24.9569	24.9171	25.1315	25.0001	24.871	24.9348	24.9402	24.9617	24.974	25.0403		24.9542	24.9287	25.0162	24.9456	24.992		0.815492	0.23582	0.973167	0.932138		0.437452
P00492	HPRT_HUMAN	HPRT1	Hypoxanthine-guanine phosphoribosyltransferase	35198000	37181500	36174600	33986200	35067900	35761400	34314300	39562900	37210500	35667100	37274100	40602400	35903100	37233500	38321900		15		25.069	25.1481	25.1085	25.0184	25.0636	25.0919	25.0323	25.2376	25.1492	25.0881	25.1517	25.2751	25.0976	25.1501	25.1917		25.1085	25.058	25.1397	25.1748	25.1465		0.934944	0.256955	0.295027	0.826205		0.181692
P00505	AATM_HUMAN	GOT2	Aspartate aminotransferase, mitochondrial	263539000	297679000	292001000	257593000	296815000	298734000	283675000	324454000	303388000	263550000	285824000	323877000	287846000	338748000	331585000		15		27.9734	28.1492	28.1214	27.9405	28.145	28.1543	28.0797	28.2734	28.1766	27.9735	28.0906	28.2709	28.1007	28.3356	28.3048		28.0813	28.0799	28.1766	28.154	28.2471		0.758796	0.974743	0.569078	0.707684		0.988063
P00558	PGK1_HUMAN	PGK1	Phosphoglycerate kinase 1	458943000	476665000	491271000	447815000	452178000	469949000	471675000	508464000	461918000	437051000	456387000	500580000	454813000	503966000	514821000		15		28.7737	28.8284	28.8719	28.7383	28.7523	28.8079	28.8132	28.9216	28.7831	28.7032	28.7657	28.899	28.7607	28.9088	28.9395		28.8247	28.7662	28.8393	28.8085	28.8696		0.717794	0.626711	0.389768	0.418904		0.174521
P00558;P07205	PGK1_HUMAN;PGK2_HUMAN	PGK1;PGK2	Phosphoglycerate kinase 1	192842000	186883000	198214000	176233000	164430000	181250000	170668000	189276000	189912000	178301000	195207000	192481000	168384000	186852000	194190000		15		27.5228	27.4776	27.5625	27.3929	27.2929	27.4334	27.3466	27.4959	27.5008	27.4097	27.5404	27.5201	27.3272	27.4773	27.5329		27.521	27.3731	27.4478	27.4626	27.4458		0.513233	0.380765	0.534826	0.275033		0.0378903
P00568	KAD1_HUMAN	AK1	Adenylate kinase isoenzyme 1	28777300	27369800	27726300	27790600	23932400	26276400	24901500	29367600	28395200	26450400	30061200	31331200	28075700	31578200	30808500		15		24.7784	24.7061	24.7248	24.7281	24.5125	24.6473	24.5697	24.8077	24.7591	24.6568	24.8414	24.9011	24.7428	24.9124	24.8768		24.7364	24.6293	24.7122	24.8284	24.844		0.21248	0.1638	0.159999	0.299837		0.182561
P00568;Q9Y6K8	KAD1_HUMAN;KAD5_HUMAN	AK1;AK5	Adenylate kinase isoenzyme 1	21425800	22916100	19395500	17048000	16927800	21013600	21626500	21544300	20815900	20521400	19593800	21751300	22829700	21424400	20695900		15		24.3528	24.4499	24.2092	24.0231	24.0129	24.3248	24.3663	24.3608	24.3112	24.2906	24.2239	24.3746	24.4444	24.3528	24.3028		24.3373	24.1203	24.3461	24.3476	24.3667		0.636409	0.118316	0.560171	0.520407		0.154743
P00846	ATP6_HUMAN	MT-ATP6	ATP synthase subunit a	38621500	43763700	38863800	36972200	44371300	47911000	46471500	46388000	46564500	37279400	36623200	42712300	51939300	52957100	48861300		15		25.2029	25.3832	25.2119	25.1399	25.4031	25.5139	25.4698	25.4672	25.4727	25.1519	25.1263	25.3481	25.6303	25.6583	25.5422		25.266	25.3523	25.4699	25.3682	25.6103		0.437342	0.00145401	0.823963	0.524811		0.529385
P00966	ASSY_HUMAN	ASS1	Argininosuccinate synthase	47882900	38761500	39449500	46593200	37959300	41187500	48835800	41720300	41272200	47346000	37831500	41620100	47664300	39748500	43077800		15		25.513	25.2081	25.2335	25.4736	25.178	25.2957	25.5414	25.3142	25.2987	25.4967	25.1731	25.3108	25.5064	25.2444	25.3604		25.3182	25.3158	25.3848	25.3301	25.3704		0.872694	0.78434	0.959309	0.751759		0.985853
P01034	CYTC_HUMAN	CST3	Cystatin-C	6781740	8354120	8048610	6809870	7476970	7292270	2951750	3874190	4149840	4949510	4932640	5305890	2766690	2883710	2771680		15		22.6932	22.9941	22.9403	22.6992	22.834	22.7979	21.4931	21.8855	21.9846	22.2389	22.2339	22.3392	21.3997	21.4595	21.4023		22.8759	22.7771	21.7877	21.9909	21.4205		0.31829	0.551818	0.241008	0.0848989		0.383366
P01040	CYTA_HUMAN	CSTA	Cystatin-A					1928290							2522450		2800450	5311620		4						20.8789							21.2664		21.4172	22.3407		#DIV/0!	20.8789	#DIV/0!	21.2664	21.879		#DIV/0!	#DIV/0!	#DIV/0!	#DIV/0!		#DIV/0!
P01111	RASN_HUMAN	NRAS	GTPase NRas	11878800	12129000	12153500	11653700	11945400	12428100	11355300	10989600	11654600	11230600	11944100	11905800	12510700	11555800	10851800		15		23.5019	23.532	23.5349	23.4743	23.51	23.5671	23.4369	23.3896	23.4744	23.4209	23.5098	23.5052	23.5767	23.4621	23.3714		23.5229	23.5171	23.4336	23.5305	23.4701		0.264039	0.31201	0.235183	0.0611223		0.851545
P01116-2	RASK_HUMAN	KRAS	Isoform 2B of GTPase KRas	10505600	10860800	9402620	9976000	10757800	11327900	9937430	10184000	8754900	9794620	9538450	11807200	9154880	9354420	10318400		15		23.3247	23.3726	23.1646	23.25	23.3589	23.4334	23.2444	23.2798	23.0617	23.2236	23.1853	23.4932	23.1261	23.1572	23.2987		23.2873	23.3474	23.1953	23.2682	23.194		0.835031	0.927816	0.592881	0.832818		0.505977
P01116-2;P01111	RASK_HUMAN;RASN_HUMAN	KRAS;NRAS	GTPase NRas	23327600	25563200	25052400	23451500	23952500	23385100	20664500	21224300	21091200	21473700	22304200	24193500	19012900	21196400	21540600		15		24.4755	24.6076	24.5784	24.4832	24.5137	24.4791	24.3007	24.3392	24.3301	24.3561	24.4108	24.5281	24.1805	24.3373	24.3606		24.5538	24.492	24.3233	24.3731	24.2928		0.138196	0.155793	0.767545	0.668005		0.210343
P01130;P01130-2;P01130-3;P01130-4;P01130-5	LDLR_HUMAN	LDLR	Low-density lipoprotein receptor	3583170	3220300	3698380	4098250	3353430	3640600	3713180	3259390	3546220	3446590	2470320	4011590	3780000	3444090	3609900		15		21.7728	21.6188	21.8185	21.9666	21.6772	21.7957	21.8242	21.6362	21.7579	21.7167	21.2363	21.9357	21.85	21.7157	21.7835		21.7367	21.8132	21.7394	21.674	21.7831		0.681945	0.907563	0.157579	0.583196		0.500694
P02533	K1C14_HUMAN	KRT14	Keratin, type I cytoskeletal 14	4395560	13152300	4262770	7163160	8076100	6596290	6345530	4257630	5709180	4347780	7051800	12980500	3547250	10958200	10978500		15		22.0676	23.6488	22.0234	22.7722	22.9452	22.6532	22.5973	22.0216	22.4449	22.0518	22.7496	23.6298	21.7583	23.3855	23.3882		22.5799	22.7902	22.3546	22.7126	22.844		0.049061	0.188019	0.843473	0.984661		0.717449
P02533;P08727	K1C14_HUMAN;K1C19_HUMAN	KRT14;KRT19	Keratin, type I cytoskeletal 14		8964620									6542020	8815030		6600660	8477690		5			23.0958									22.6413	23.0715		22.6542	23.0152		23.0958	#DIV/0!	#DIV/0!	22.8564	22.8347		#DIV/0!	#DIV/0!	#DIV/0!	#DIV/0!		#DIV/0!
P02533;P08779	K1C14_HUMAN;K1C16_HUMAN	KRT14;KRT16	Keratin, type I cytoskeletal 14	6538840	11599300	4624690	5773200	8249480	7558640	6536310	5019430	5642390	4964840	7857380	16609000	6187390	11115100	12743000		15		22.6406	23.4675	22.1409	22.4609	22.9759	22.8497	22.64	22.2591	22.4279	22.2433	22.9056	23.9855	22.5609	23.406	23.6032		22.7497	22.7622	22.4423	23.1507	23.19		0.27656	0.150156	0.734576	0.811624		0.97754
P02533;P08779;P13646;P13646-3	K1C13_HUMAN;K1C14_HUMAN;K1C16_HUMAN	KRT13;KRT14;KRT16	Keratin, type I cytoskeletal 14	5157350	7132140	3321730	3105150	5514150	3499100	3072610		2788450		4475090	7741930	2895790	6286650	5694670		13		22.2982	22.7659	21.6635	21.5662	22.3947	21.7386	21.551		21.411		22.0935	22.8843	21.4655	22.5839	22.4412		22.2425	21.8998	21.481	22.1478	22.1635		0.768637	0.251027	0.83719	0.904907		0.447299
P02533;P08779;Q04695;P08727	K1C14_HUMAN;K1C16_HUMAN;K1C17_HUMAN;K1C19_HUMAN	KRT14;KRT16;KRT17;KRT19	Keratin, type I cytoskeletal 14	27046700	30476200			21666000	15458600					20681900	37501000	14910500	20026700	28555600		9		24.6889	24.8612			24.3689	23.8819					24.3019	25.1604	23.8298	24.2554	24.7673		24.7751	24.1254	#DIV/0!	24.4307	24.2842		0.432791	#DIV/0!	0.252071	0.360906		0.128339
P02533;P08779;Q04695;Q8N1A0;P08727;P13646;P13646-3	K1C13_HUMAN;K1C14_HUMAN;K1C16_HUMAN;K1C17_HUMAN;K1C19_HUMAN;KT222_HUMAN	KRT13;KRT14;KRT16;KRT17;KRT19;KRT222	Keratin, type I cytoskeletal 14	14271900	17726900	8885360	7521760	12123800	9490210	9676540	8663740	9905400	7955480	14714700	28434900	9134780	14986100	22487400		15		23.7667	24.0794	23.083	22.8426	23.5313	23.178	23.2061	23.0466	23.2398	22.9235	23.8108	24.7612	23.1229	23.8371	24.4226		23.643	23.184	23.1641	23.8983	23.7942		0.627051	0.0788071	0.47034	0.760034		0.265728
P02533;Q04695	K1C14_HUMAN;K1C17_HUMAN	KRT14;KRT17	Keratin, type I cytoskeletal 14	4816260	10262400	4492350	4252350	5778540	5021340	5557860	4184830	5246380	3308180	6815600	10390500	3865180	7470040	8649750		15		22.1995	23.2909	22.099	22.0198	22.4623	22.2596	22.4061	21.9967	22.3229	21.6576	22.7004	23.3088	21.8821	22.8327	23.0442		22.5298	22.2472	22.2419	22.6304	22.5863		0.201872	0.193538	0.770452	0.934403		0.521379
P02538	K2C6A_HUMAN	KRT6A	Keratin, type II cytoskeletal 6A		3212370		2670660	2823720	2759380	2821100				3068230	5525030		2196380	4531970		9			21.6152		21.3488	21.4292	21.3959	21.4278				21.549	22.3976		21.0667	22.1117		21.6152	21.3913	21.4278	21.9733	21.5892		#DIV/0!	#DIV/0!	#DIV/0!	#DIV/0!		#DIV/0!
P02538;P04259;P48668	K2C6A_HUMAN;K2C6B_HUMAN;K2C6C_HUMAN	KRT6A;KRT6B;KRT6C	Keratin, type II cytoskeletal 6A	14715500	16166400	8421970	9413550	10683000	11887000	13399600	6825010	4018040	4405100	11530900	31226400	9017400	9757580	19209200		15		23.8108	23.9465	23.0057	23.1663	23.3488	23.5029	23.6757	22.7024	21.9381	22.0707	23.459	24.8963	23.1043	23.2181	24.1953		23.5877	23.3393	22.772	23.8198	23.5059		0.197828	0.508529	0.229395	0.836504		0.467003
P02538;P48668	K2C6A_HUMAN;K2C6C_HUMAN	KRT6A;KRT6C	Keratin, type II cytoskeletal 6A	5441670	5970330	3594900	6868000	4821080	4598460	6462620	2872590			4757130	12917500	3241560	3802680	6948630		13		22.3756	22.5094	21.7775	22.7115	22.2009	22.1327	22.6237	21.4539			22.1817	23.6228	21.6283	21.8586	22.7283		22.2208	22.3484	22.0388	22.4776	22.0717		0.794243	0.335617	0.240795	0.621837		0.682605
P02545;P02545-3;P02545-5	LMNA_HUMAN	LMNA	Prelamin-A/C	2690620	2875850	3445480	3830510	2708460	3233880	3074950	2819460	3000570	3013820	2458660		3264200	2886570	3061840		14		21.3595	21.4556	21.7163	21.8691	21.369	21.6248	21.5521	21.427	21.5168	21.5232	21.2294		21.6383	21.4609	21.546		21.5104	21.621	21.4986	21.4339	21.5484		0.705541	0.217698	0.754885	0.375197		0.571199
P02545;P02545-3;P02545-6;P02545-2	LMNA_HUMAN	LMNA	Prelamin-A/C	6561010	5752150	7071970	8360740	6926770	7677010	7652010	6568390	8225160	7478430	5385320	6210630	8385170	7448820	7826610		15		22.6455	22.4557	22.7537	22.9952	22.7238	22.8721	22.8674	22.6471	22.9716	22.8343	22.3606	22.5663	22.9994	22.8286	22.9		22.6183	22.8637	22.8287	22.6421	22.9093		0.89611	0.906565	0.574838	0.48881		0.104439
P02545;P02545-3;P02545-6;P02545-2;P02545-5	LMNA_HUMAN	LMNA	Prelamin-A/C	8060980	7045960	8661260	10502500	8686360	8634390	9575690	7463310	9199180	8444300	6712910	7833850	9446550	8092310	8793140		15		22.9425	22.7484	23.0461	23.3242	23.0503	23.0417	23.1909	22.8314	23.1331	23.0095	22.6785	22.9013	23.1714	22.9481	23.0679		22.9123	23.1387	23.0518	22.9171	23.0625		0.938927	0.760113	0.890178	0.706491		0.150151
P02545;P02545-3;P02545-6;P02545-5	LMNA_HUMAN	LMNA	Prelamin-A/C	2465390		2267200	3283070	2661530	2806450	3124600	1974910	3067440	2614310	1389820	2055170	3406700	2940890	2876040		14		21.2334		21.1125	21.6466	21.3438	21.4203	21.5752	20.9134	21.5486	21.318	20.4065	20.9708	21.6999	21.4878	21.4557		21.1729	21.4703	21.3457	21.0257	21.5478		0.716866	0.318561	0.260562	0.828956		0.098939
P02545;P02545-6;P02545-2;P02545-5	LMNA_HUMAN	LMNA	Prelamin-A/C	8391730	7270480	8915220	10701800	9214450	9500060	10188400	7657890	10073500	9304490	7327370	8166460	10358500	8891640	9620330		15		23.0005	22.7936	23.0878	23.3514	23.1355	23.1795	23.2804	22.8685	23.2641	23.1495	22.8049	22.9613	23.3043	23.084	23.1977		22.9607	23.2221	23.1377	23.0235	23.1953		0.726024	0.591296	0.868024	0.694102		0.0750256
P02647	APOA1_HUMAN	APOA1	Apolipoprotein A-I	14026400	8327220	7592700	13705300	8256590	9298880	16291200	6766700	9600810	14037500	5838120	8009100	18294900	8805340	10993400		15		23.7416	22.9894	22.8562	23.7082	22.9771	23.1486	23.9576	22.69	23.1947	23.7428	22.4771	22.9332	24.1249	23.0699	23.3901		23.1957	23.278	23.2808	23.1784	23.5283		0.78147	0.717725	0.713592	0.875825		0.827268
P02656	APOC3_HUMAN	APOC3	Apolipoprotein C-III	1248410		1170480	2420280	1283660	3158560	3672200	1990570	4126970	1202680		1815070			2520520		11		20.2517		20.1587	21.2067	20.2918	21.5908	21.8082	20.9248	21.9767	20.1978		20.7916			21.2653		20.2052	21.0298	21.5699	20.7916	21.2653		0.139011	0.164031	0.197797	#DIV/0!		0.196723
P02768	ALBU_HUMAN	ALB	Albumin	1560730000	1297990000	1952560000	3153200000	1362230000	1724970000	2033600000	766259000	1494350000	1664740000	647426000	1825930000	3296540000	1160210000	4318540000		15		30.5396	30.2736	30.8627	31.5542	30.3433	30.6839	30.9214	29.5133	30.4769	30.6326	29.2701	30.766	31.6183	30.1117	32.0079		30.5586	30.8605	30.3038	30.5515	31.246		0.364944	0.287607	0.225369	0.159707		0.491197
P02786	TFR1_HUMAN	TFRC	Transferrin receptor protein 1	59244500	60717700	56538800	61176900	63920500	61760700	58497600	61925600	56860300	57857500	58421500	59552700	59841300	62981400	59599000		15		25.8202	25.8556	25.7527	25.8665	25.9298	25.8802	25.8019	25.884	25.7609	25.786	25.8	25.8277	25.8346	25.9084	25.8288		25.8095	25.8921	25.8156	25.8208	25.8573		0.577492	0.819943	0.282655	0.838104		0.0820492
P02787	TRFE_HUMAN	TF	Serotransferrin	23037300	20133700	23547600	25760000	22270700	24630500	24359800	22282100	22554300	23618900	18995100	24006100	26369000	25052300	28530800		15		24.4575	24.2631	24.4891	24.6186	24.4086	24.5539	24.538	24.4094	24.4269	24.4934	24.1791	24.5169	24.6523	24.5784	24.766		24.4032	24.5271	24.4581	24.4495	24.6656		0.871592	0.490511	0.592447	0.7471		0.258263
P02792	FRIL_HUMAN	FTL	Ferritin light chain	54274400	70726200	64711900	45877400	65741400	68497400	54866200	74714600	64683800	56442300	76851000	77846000	42908500	61628900	65863900		15		25.6938	26.0757	25.9475	25.4513	25.9703	26.0295	25.7094	26.1549	25.9469	25.7503	26.1956	26.2141	25.3548	25.8771	25.973		25.9057	25.817	25.9371	25.9215	25.7349		0.54372	0.864019	0.70798	0.508962		0.70161
P02794	FRIH_HUMAN	FTH1	Ferritin heavy chain	40633500	49697900	48134800	41030600	50141000	52948900	45648500	56836700	51551100	43788900	56101300	59272600	39929700	49819600	51741000		15		25.2762	25.5667	25.5206	25.2902	25.5795	25.6581	25.4441	25.7603	25.6195	25.3841	25.7415	25.8209	25.251	25.5702	25.6248		25.4545	25.5093	25.608	25.6045	25.482		0.787451	0.985301	0.620892	0.748286		0.722328
P03886	NU1M_HUMAN	MT-ND1	NADH-ubiquinone oxidoreductase chain 1	7843070	9925770	7945260	8975830	11673900	11551100	11356300	11334900	8650630	8768030	6290170	10990300	11141800	11107000	9769150		15		22.903	23.2427	22.9217	23.0976	23.4768	23.4615	23.437	23.4343	23.0444	23.0638	22.5847	23.3897	23.4095	23.405	23.2198		23.0225	23.3453	23.3052	23.128	23.3447		0.883805	0.833748	0.363951	0.486115		0.123496
P03891	NU2M_HUMAN	MT-ND2	NADH-ubiquinone oxidoreductase chain 2	13465400	14417200	14641200	12853000	13644700	13169800	13040900	15927900	14312800	14130700	14495300	15338100	13905600	16910400	15457200		15		23.6828	23.7813	23.8035	23.6156	23.7018	23.6507	23.6365	23.9251	23.7708	23.7523	23.7891	23.8706	23.7292	24.0114	23.8818		23.7559	23.6561	23.7775	23.7963	23.8741		0.625534	0.330874	0.94014	0.34301		0.0896756
P03897	NU3M_HUMAN	MT-ND3	NADH-ubiquinone oxidoreductase chain 3	1551610	1637330	1769650	1844130	1516590	2829630	2742690	2727880	1846360	2158220		3165260	2077550	2430060	3063240		14		20.5653	20.6429	20.755	20.8145	20.5324	21.4322	21.3872	21.3793	20.8163	21.0414		21.5939	20.9865	21.2126	21.5466		20.6544	20.9264	21.1943	21.2902	21.2485		0.0823587	0.156453	0.109499	0.205517		0.372963
P03905	NU4M_HUMAN	MT-ND4	NADH-ubiquinone oxidoreductase chain 4	8743860	10737100	9441020	10230200	10999900	9499100	8911140	10772300	10641300	10153200	10851500	9225270	10783400	12821600	10391500		15		23.0598	23.3561	23.1705	23.2863	23.391	23.1794	23.0872	23.3608	23.3432	23.2754	23.3714	23.1372	23.3623	23.6121	23.3089		23.1955	23.2856	23.2637	23.2903	23.4278		0.666339	0.977245	0.764437	0.922209		0.442696
P03915	NU5M_HUMAN	MT-ND5	NADH-ubiquinone oxidoreductase chain 5	7926490	9401010	8710060	8614700	9041800	9515340	8589090	10531800	9605090	8459490	8849910	9153200	9652940	10613500	9624100		15		22.9183	23.1644	23.0543	23.0384	23.1082	23.1818	23.0341	23.3282	23.1954	23.0121	23.0772	23.1258	23.2025	23.3394	23.1982		23.0456	23.1095	23.1859	23.1352	23.2467		0.505822	0.823842	0.352715	0.595597		0.481585
P03923	NU6M_HUMAN	MT-ND6	NADH-ubiquinone oxidoreductase chain 6	16071200	15033000	14462900	11779400	15948900	13966900	15799500	14659100	14800300	15478300	15547000	12932900	14690600	15903000	14382200		15		23.938	23.8416	23.7859	23.4898	23.927	23.7355	23.9134	23.8053	23.8191	23.8837	23.8901	23.6245	23.8084	23.9228	23.7778		23.8552	23.7174	23.8459	23.7744	23.8363		0.219541	0.73748	0.410091	0.993211		0.362406
P04035;P04035-2;P04035-3	HMDH_HUMAN	HMGCR	3-hydroxy-3-methylglutaryl-coenzyme A reductase	3311190	3375690	3156670	3391720	3868690	3405700				2800160		2233150					8		21.6589	21.6868	21.59	21.6936	21.8834	21.6995				21.4171		21.0906					21.6452	21.7588	#DIV/0!	21.0906	#DIV/0!		0.351361	#DIV/0!	0.0871417	#DIV/0!		0.173138
P04040	CATA_HUMAN	CAT	Catalase	51439100	48487300	46518000	49986900	48165900	43663700	48642600	45098300	45650300	49039600	44233500	48693400	46902200	47099600	48610900		15		25.6164	25.5311	25.4713	25.575	25.5215	25.3799	25.5357	25.4266	25.4441	25.5474	25.3986	25.5372	25.4832	25.4892	25.5348		25.5396	25.4922	25.4688	25.473	25.5024		0.686822	0.785101	0.869661	0.260576		0.545217
P04049;P04049-2	RAF1_HUMAN	RAF1	RAF proto-oncogene serine/threonine-protein kinase	1651420	1372850	1706260	1478050	1897830	1596420	1678370	1666980	1673370	1510360	1204620	1266610	1655420	1529420	1298300		15		20.6553	20.3887	20.7024	20.4953	20.8559	20.6064	20.6786	20.6688	20.6743	20.5265	20.2001	20.2725	20.6588	20.5446	20.3082		20.5821	20.6525	20.6739	20.3772	20.5038		0.912216	0.00169397	0.986915	0.944514		0.651864
P04062;P04062-2;P04062-4	GBA1_HUMAN	GBA1	Lysosomal acid glucosylceramidase	13195600	12408700	12673600	12077300	12858400	13908500	13137400	13264200	13045700	12313300	12821300	13461300	12743300	11123400	13892000		15		23.6536	23.5648	23.5953	23.5258	23.6162	23.7295	23.6472	23.661	23.6371	23.5537	23.612	23.6823	23.6032	23.4071	23.7278		23.6046	23.6238	23.6484	23.6325	23.5794		0.326449	0.133022	0.657632	0.144251		0.779953
P04075	ALDOA_HUMAN	ALDOA	Fructose-bisphosphate aldolase A	463216000	536310000	535950000	385021000	464768000	463486000	431559000	471649000	435999000	497493000	487849000	518742000	454924000	469144000	472691000		15		28.7871	28.9985	28.9975	28.5204	28.7919	28.788	28.685	28.8131	28.6997	28.8901	28.8619	28.9504	28.7611	28.8055	28.8163		28.9277	28.7001	28.7326	28.8578	28.7943		0.75925	0.498058	0.242694	0.109347		0.11678
P04075;P04075-2	ALDOA_HUMAN	ALDOA	Fructose-bisphosphate aldolase A	353575000	353911000	344502000	288863000	352379000	335825000	319443000	398622000	323525000	315171000	356985000	367550000	288703000	357094000	357085000		15		28.3974	28.3988	28.3599	28.1058	28.3926	28.3231	28.251	28.5704	28.2693	28.2316	28.4113	28.4534	28.105	28.4117	28.4117		28.3854	28.2738	28.3636	28.3232	28.3095		0.0425634	0.0297922	0.0677484	0.0305642		0.270404
P04075;P04075-2;P09972	ALDOA_HUMAN;ALDOC_HUMAN	ALDOA;ALDOC	Fructose-bisphosphate aldolase A	132151000	135725000	127372000	113409000	122566000	127430000	122742000	141908000	114462000	107946000	139168000	134002000	99906300	119506000	147029000		15		26.9776	27.0161	26.9245	26.757	26.869	26.9251	26.8711	27.0804	26.7703	26.6857	27.0523	26.9977	26.5741	26.8325	27.1315		26.9727	26.8504	26.9072	26.8747	26.846		0.448205	0.156036	0.102727	0.0529691		0.0946749
P04080	CYTB_HUMAN	CSTB	Cystatin-B	34548800	39381200	38071500	28463500	34829700	38880100	35937300	41334900	36509400	35089200	37274800	41835500	30610200	37295100	40293900		15		25.0421	25.231	25.1822	24.7626	25.0538	25.2125	25.099	25.3009	25.1218	25.0645	25.1517	25.3182	24.8675	25.1525	25.2641		25.1518	25.0097	25.1739	25.1125	25.0947		0.311677	0.880376	0.732986	0.373801		0.377689
P04150;P04150-10;P04150-11;P04150-12;P04150-13;P04150-2;P04150-3;P04150-6;P04150-8;P04150-9;P04150-14;P04150-15;P04150-16	GCR_HUMAN	NR3C1	Glucocorticoid receptor	448509	408035	495628	540876	377029	405948	433825	379505	484726	552208	390573	463126	488903	412718	418291		15		18.7748	18.6383	18.9189	19.0449	18.5243	18.6309	18.7268	18.5338	18.8868	19.0749	18.5752	18.821	18.8992	18.6548	18.6741		18.7773	18.7334	18.7158	18.7652	18.7427		0.413011	0.772899	0.479547	0.967844		0.817425
P04179;P04179-4	SODM_HUMAN	SOD2	Superoxide dismutase [Mn], mitochondrial	29266600	31383900	29573800	27695900	30287400	28334000	26587500	32644400	30989200	26593000	33057800	32437000	29631800	32524200	34955200		15		24.8028	24.9035	24.8178	24.7232	24.8522	24.756	24.6642	24.9603	24.8853	24.6645	24.9785	24.9511	24.8206	24.955	25.059		24.8414	24.7771	24.8366	24.9168	24.9449		0.792956	0.221753	0.178005	0.342838		0.267002
P04181	OAT_HUMAN	OAT	Ornithine aminotransferase, mitochondrial	16231400	16581700	15472800	13481200	14818300	14526700	13396100	14523400	13849600	13635100	14481400	14933900	12230300	13536300	12978800		15		23.9523	23.9831	23.8832	23.6844	23.8209	23.7922	23.6753	23.7919	23.7233	23.7008	23.7877	23.8321	23.544	23.6903	23.6297		23.9395	23.7658	23.7302	23.7212	23.6213		0.671377	0.864861	0.739386	0.651803		0.0270593
P04183	KITH_HUMAN	TK1	Thymidine kinase, cytosolic	4864210	4989300	5421750	5720650	5661620	6224890	5833080	5540950	5677950	4053090	4026470	4042750	4974760	4217490	4854700		15		22.2138	22.2504	22.3703	22.4477	22.4328	22.5696	22.4758	22.4017	22.4369	21.9506	21.9411	21.9469	22.2462	22.008	22.211		22.2782	22.4834	22.4382	22.0447	22.155		0.913112	0.340276	0.00682916	0.577043		0.0329043
P04198	MYCN_HUMAN	MYCN	N-myc proto-oncogene protein	8123330	9082190	9088290	6727190	8752890	9542770	3427390	2066960	3440440	6655830	5642760	6823240	2732690	2722030	3067080		15		22.9536	23.1146	23.1156	22.6816	23.0613	23.186	21.7087	20.9791	21.7142	22.6662	22.428	22.702	21.3819	21.3763	21.5484		23.0613	22.9763	21.4673	22.1706	21.4355		0.223609	0.0926999	0.562795	0.951804		0.625436
P04216	THY1_HUMAN	THY1	Thy-1 membrane glycoprotein	14734300	13929500	13408300	10329200	11265300	12236500	11062800	13439700	11268200	11637400	12881500	23583100	9771420	18771600	17415000		15		23.8127	23.7316	23.6766	23.3002	23.4254	23.5447	23.3992	23.68	23.4258	23.4723	23.6188	24.4913	23.2201	24.162	24.0538		23.7403	23.4234	23.5017	23.7767	23.812		0.477291	0.326242	0.0303976	0.0346521		0.0172818
P04259	K2C6B_HUMAN	KRT6B	Keratin, type II cytoskeletal 6B							5686910					6316470					2								22.4392					22.5907					#DIV/0!	#DIV/0!	22.4392	22.5907	#DIV/0!		#DIV/0!	#DIV/0!	#DIV/0!	#DIV/0!		#DIV/0!
P04259;P48668	K2C6B_HUMAN;K2C6C_HUMAN	KRT6B;KRT6C	Keratin, type II cytoskeletal 6B	8106170											11586500					2		22.9506											23.4659					22.9506	#DIV/0!	#DIV/0!	23.4659	#DIV/0!		#DIV/0!	#DIV/0!	#DIV/0!	#DIV/0!		#DIV/0!
P04264	K2C1_HUMAN	KRT1	Keratin, type II cytoskeletal 1	111652000	348119000	124224000	190106000	187370000	175196000	78490000	140321000	175637000	124654000	220551000	169473000	108794000	371993000	356507000		15		26.7344	28.375	26.8884	27.5022	27.4813	27.3844	26.226	27.0642	27.388	26.8934	27.7165	27.3365	26.697	28.4707	28.4094		27.3326	27.456	26.8927	27.25	27.859		0.00958413	0.609258	0.342694	0.89493		0.825535
P04264;P04259	K2C1_HUMAN;K2C6B_HUMAN	KRT1;KRT6B	Keratin, type II cytoskeletal 6B	57800200	149980000	57180600	167047000	77776000	77400300	34610900	60200200	79425700	57680600	101927000	74985500	45761700	173698000	163637000		15		25.7846	27.1602	25.769	27.3157	26.2128	26.2058	25.0447	25.8433	26.2431	25.7816	26.603	26.1601	25.4476	27.372	27.2859		26.2379	26.5781	25.7104	26.0702	26.7019		0.78014	0.736985	0.41886	0.701227		0.595404
[truncated: 6,106 more rows]
[truncated: 7 more columns]

## Sheet: PDX2 10nM 6h
Genes	P-value	Log2(FC)	-Log10(P-value)
GSPT1	3.3339e-05	-0.949289	4.47705
GSPT1;GSPT2	3.3702e-05	-0.874288	4.47234
ADO	0.000244362	-0.235678	3.61197
ABLIM1	0.000248907	-0.303251	3.60396
EEF1B2;EEF1D	0.000398209	-0.193935	3.39989
RDH14	0.000539221	0.126368	3.26823
[truncated: 6,382 more rows]

## Sheet: PDX2 1uM 6h
Genes	P-value	Log2(FC)	-Log10(P-value)
[truncated: 6,388 more rows]

[truncated: 2 more sheets: PDX2 10nM 24h, PDX2 1uM 24h]
